# Supplementary material for: New World species of the genus Calliscelio Ashmead (Hymenoptera, Platygastridae, Scelioninae)
Source: Zookeys. 2017 Jan 30;(648):1–136. doi: 10.3897/zookeys.648.10935 (PMC5345382; doi:10.3897/zookeys.648.10935)
Supplement: XML Treatment for Calliscelio [file zookeys.648.10935-treatment1.xml]

<!DOCTYPE tp:taxon-treatment
  PUBLIC "-//TaxonX//DTD Taxonomic Treatment Publishing DTD v0 20100105//EN" "tax-treatment-NSO.dtd">
<tp:taxon-treatment xmlns:tp="http://www.plazi.org/taxpub"><tp:treatment-meta><kwd-group><label>Taxon classification</label><kwd><named-content content-type="kingdom">Animalia</named-content></kwd><kwd><named-content content-type="order">Hymenoptera</named-content></kwd><kwd><named-content content-type="family">Platygastridae</named-content></kwd></kwd-group><mixed-citation publication-type="journal"><person-group><name><surname>Chen</surname><given-names>Hua-yan</given-names></name><name><surname>Masner</surname><given-names>Lubomír</given-names></name><name><surname>Johnson</surname><given-names>Norman F.</given-names></name></person-group><article-title>New World species of the genus <italic><tp:taxon-name><tp:taxon-name-part taxon-name-part-type="genus">Calliscelio</tp:taxon-name-part></tp:taxon-name></italic> Ashmead (<tp:taxon-name><tp:taxon-name-part taxon-name-part-type="order">Hymenoptera</tp:taxon-name-part></tp:taxon-name>, <tp:taxon-name><tp:taxon-name-part taxon-name-part-type="family">Platygastridae</tp:taxon-name-part></tp:taxon-name>, <tp:taxon-name><tp:taxon-name-part taxon-name-part-type="subfamily">Scelioninae</tp:taxon-name-part></tp:taxon-name>)</article-title><source>Zookeys</source><day>30</day><month>1</month><year>2017</year><volume>2017</volume><issue>648</issue><fpage>1</fpage><lpage>136</lpage><pub-id pub-id-type="doi">10.3897/zookeys.648.10935</pub-id></mixed-citation></tp:treatment-meta><tp:nomenclature><tp:taxon-name>
            <tp:taxon-name-part taxon-name-part-type="genus">Calliscelio</tp:taxon-name-part>
          </tp:taxon-name><tp:taxon-authority>Ashmead</tp:taxon-authority><tp:nomenclature-citation-list><tp:nomenclature-citation><tp:taxon-name>
                <tp:taxon-name-part taxon-name-part-type="genus">Calliscelio</tp:taxon-name-part>
              </tp:taxon-name><comment>Ashmead, 1893: 209, 218 (original description. Type: <tp:taxon-name><tp:taxon-name-part taxon-name-part-type="genus">Calliscelio</tp:taxon-name-part> <tp:taxon-name-part taxon-name-part-type="species">laticinctus</tp:taxon-name-part></tp:taxon-name> Ashmead, by monotypy and original designation, keyed); <xref ref-type="bibr" rid="B3">Ashmead 1894</xref>: 216 (keyed); <xref ref-type="bibr" rid="B14">Dalla Torre 1898</xref>: 501 (catalog of species); <xref ref-type="bibr" rid="B5">Ashmead 1900</xref>: 327 (list of species of West Indies); <xref ref-type="bibr" rid="B6">Ashmead 1903</xref>: 91 (keyed); <xref ref-type="bibr" rid="B11">Brues 1908</xref>: 27, 28, 33 (diagnosis, <!--PageBreak-->list of species, keyed); <xref ref-type="bibr" rid="B23">Kieffer 1908</xref>: 122 (keyed); <xref ref-type="bibr" rid="B25">Kieffer 1910b</xref>: 66 (keyed); <xref ref-type="bibr" rid="B26">Kieffer 1913</xref>: 232 (description); <xref ref-type="bibr" rid="B30">Kieffer 1926</xref>: 273, 499 (description, keyed, key to species); <xref ref-type="bibr" rid="B52">Muesebeck and Walkley 1956</xref>: 338 (citation of type species); <xref ref-type="bibr" rid="B8">Baltazar 1966</xref>: 185 (cataloged, catalog of species of the Philippines); <xref ref-type="bibr" rid="B42">Masner 1972</xref>: 839 (junior synonym of <tp:taxon-name><tp:taxon-name-part taxon-name-part-type="genus">Calotelea</tp:taxon-name-part></tp:taxon-name> Westwood); <xref ref-type="bibr" rid="B43">Masner 1976</xref>: 34, 36, 43 (description; key to <tp:taxon-name><tp:taxon-name-part taxon-name-part-type="genus">Calliscelio</tp:taxon-name-part></tp:taxon-name> Ashmead, <tp:taxon-name><tp:taxon-name-part taxon-name-part-type="genus">Paridris</tp:taxon-name-part></tp:taxon-name> Kieffer, <tp:taxon-name><tp:taxon-name-part taxon-name-part-type="genus">Oethecoctonus</tp:taxon-name-part></tp:taxon-name> Ashmead, and <tp:taxon-name><tp:taxon-name-part taxon-name-part-type="genus">Probaryconus</tp:taxon-name-part></tp:taxon-name> Kieffer; key to <tp:taxon-name><tp:taxon-name-part taxon-name-part-type="genus">Calotelea</tp:taxon-name-part></tp:taxon-name> Westwood and <tp:taxon-name><tp:taxon-name-part taxon-name-part-type="genus">Calliscelio</tp:taxon-name-part></tp:taxon-name> Ashmead); <xref ref-type="bibr" rid="B40">Mani and Sharma 1982</xref>: 178 (description); <xref ref-type="bibr" rid="B18">Galloway and Austin 1984</xref>: 8, 27, 28 (description, list of species described from Australia, keyed); <xref ref-type="bibr" rid="B35">Kozlov and Kononova 1985</xref>: 19 (description, key to species of the Palearctic); <xref ref-type="bibr" rid="B36">Kozlov and Kononova 1990</xref>: 19, 173, 183 (description, key to species of the USSR, keyed); <xref ref-type="bibr" rid="B21">Johnson 1992</xref>: 355 (catalog of world species); <xref ref-type="bibr" rid="B31">Kononova 1995</xref>: 61, 69 (keyed, diagnosis, key to species of Russian Far East); <xref ref-type="bibr" rid="B7">Austin and Field 1997</xref>: 20, 68 (structure of ovipositor system, discussion of phylogenetic relationships); Narendran and Ramesh Babu 1990: 2 (key to species of India); <xref ref-type="bibr" rid="B37">Lê 2000</xref>: 31, 46 (keyed, description, key to species); <xref ref-type="bibr" rid="B38">Loiácono and Margaría 2002</xref>: 557 (catalog of Brazilian species); <xref ref-type="bibr" rid="B49">Mineo 2004</xref>: 174 (distribution in Sicily); <xref ref-type="bibr" rid="B59">Rajmohana 2006</xref>: 116, 119, 120 (description, keyed, key to species of India); <xref ref-type="bibr" rid="B32">Kononova and Fursov 2007a</xref>: 57 (description); <xref ref-type="bibr" rid="B33">Kononova and Fursov 2007b</xref>: 98 (description); <xref ref-type="bibr" rid="B34">Kononova and Kozlov 2008</xref>: 23, 257, 258 (description, keyed, key to species of Palearctic region); <xref ref-type="bibr" rid="B60">Rajmohana and Peter 2013</xref>: 76 (key to species <tp:taxon-name><tp:taxon-name-part taxon-name-part-type="genus">Calliscelio</tp:taxon-name-part> <tp:taxon-name-part taxon-name-part-type="species">rugosus</tp:taxon-name-part></tp:taxon-name> Rajmohana &amp; Peter and <tp:taxon-name><tp:taxon-name-part taxon-name-part-type="genus">Calliscelio</tp:taxon-name-part> <tp:taxon-name-part taxon-name-part-type="species">agaliensis</tp:taxon-name-part></tp:taxon-name> Narendran &amp; Ramesh Babu); <xref ref-type="bibr" rid="B65">Talamas and Buffington 2015</xref>: 12. (fossil in Dominican amber); <xref rid="B66" ref-type="bibr">Talamas, Johnston-Jordan and Buffington 2016</xref>: 413, 416 (description, synonymy). <ext-link xmlns:xlink="http://www.w3.org/1999/xlink" xlink:type="simple" ext-link-type="uri" xlink:href="http://zoobank.org/29B1D7E4-1173-4D61-B695-CA755632F5EA">http://zoobank.org/29B1D7E4-1173-4D61-B695-CA755632F5EA</ext-link><ext-link xmlns:xlink="http://www.w3.org/1999/xlink" xlink:type="simple" ext-link-type="uri" xlink:href="http://bioguid.osu.edu/xbiod_concepts/461">http://bioguid.osu.edu/xbiod_concepts/461</ext-link></comment></tp:nomenclature-citation><tp:nomenclature-citation><tp:taxon-name>
                <tp:taxon-name-part taxon-name-part-type="genus">Baryteleia</tp:taxon-name-part>
              </tp:taxon-name><comment>Kiefffer, 1926: 273, 544 (original description. Type: <tp:taxon-name><tp:taxon-name-part taxon-name-part-type="genus">Macroteleia</tp:taxon-name-part> <tp:taxon-name-part taxon-name-part-type="species">nigriceps</tp:taxon-name-part></tp:taxon-name> Kieffer, by original designation, keyed, key to species); <xref ref-type="bibr" rid="B52">Muesebeck and Walkley 1956</xref>: 336 (citation of type species); <xref ref-type="bibr" rid="B43">Masner 1976</xref>: 36 (junior synonym of <tp:taxon-name><tp:taxon-name-part taxon-name-part-type="genus">Calliscelio</tp:taxon-name-part></tp:taxon-name> Ashmead). <ext-link xmlns:xlink="http://www.w3.org/1999/xlink" xlink:type="simple" ext-link-type="uri" xlink:href="http://zoobank.org/AB0DBC82-18D8-431F-9069-783F4874CEC1">http://zoobank.org/AB0DBC82-18D8-431F-9069-783F4874CEC1</ext-link><ext-link xmlns:xlink="http://www.w3.org/1999/xlink" xlink:type="simple" ext-link-type="uri" xlink:href="http://bioguid.osu.edu/xbiod_concepts/8406">http://bioguid.osu.edu/xbiod_concepts/8406</ext-link></comment></tp:nomenclature-citation><tp:nomenclature-citation><tp:taxon-name>
                <tp:taxon-name-part taxon-name-part-type="genus">Caenoteleia</tp:taxon-name-part>
              </tp:taxon-name><comment>Kieffer, 1926: 266, 550 (original description. Type: <tp:taxon-name><tp:taxon-name-part taxon-name-part-type="genus">Caloteleia</tp:taxon-name-part> <tp:taxon-name-part taxon-name-part-type="species">elegans</tp:taxon-name-part></tp:taxon-name> Perkins, by monotypy, keyed); <xref ref-type="bibr" rid="B52">Muesebeck and Walkley 1956</xref>: 338 (citation of type species); <xref ref-type="bibr" rid="B21">Johnson 1992</xref>: 355 (catalog of world species); <xref ref-type="bibr" rid="B46">Masner et al. 2009</xref>: 60 (junior synonym of <tp:taxon-name><tp:taxon-name-part taxon-name-part-type="genus">Calliscelio</tp:taxon-name-part></tp:taxon-name> Ashmead, discussion of status). <ext-link xmlns:xlink="http://www.w3.org/1999/xlink" xlink:type="simple" ext-link-type="uri" xlink:href="http://zoobank.org/5FEFDDD1-26AD-40D7-A498-BB4B5DF03630">http://zoobank.org/5FEFDDD1-26AD-40D7-A498-BB4B5DF03630</ext-link><ext-link xmlns:xlink="http://www.w3.org/1999/xlink" xlink:type="simple" ext-link-type="uri" xlink:href="http://bioguid.osu.edu/xbiod_concepts/460">http://bioguid.osu.edu/xbiod_concepts/460</ext-link></comment></tp:nomenclature-citation><tp:nomenclature-citation><tp:taxon-name>
                <tp:taxon-name-part taxon-name-part-type="genus">Ceratoteleia</tp:taxon-name-part>
              </tp:taxon-name><comment>Kieffer, 1908: 121 (original description. Type <tp:taxon-name><tp:taxon-name-part taxon-name-part-type="genus">Caloteleia</tp:taxon-name-part> <tp:taxon-name-part taxon-name-part-type="species">grenadensis</tp:taxon-name-part></tp:taxon-name> Ashmead, designated by <xref ref-type="bibr" rid="B30">Kieffer (1926)</xref>, keyed); <xref ref-type="bibr" rid="B25">Kieffer 1910b</xref>: 65, 66, 88 (description, list of species, keyed); <xref ref-type="bibr" rid="B16">Dodd 1913a</xref>: 131, 144 (key to species of Australia); <xref ref-type="bibr" rid="B17">Dodd 1913b</xref>: 176 (comparison with <tp:taxon-name><tp:taxon-name-part taxon-name-part-type="genus">Macroteleia</tp:taxon-name-part></tp:taxon-name> Westwood); <xref ref-type="bibr" rid="B26">Kieffer 1913</xref>: 222 (description); <xref ref-type="bibr" rid="B26">Kieffer 1913</xref>: 232 (description); <xref ref-type="bibr" rid="B27">Kieffer 1914a</xref>: 315 (description, key to species of Europe and Algeria); <xref ref-type="bibr" rid="B30">Kieffer 1926</xref>: 273, 500 (description, keyed, key to species, designation of type species); <xref ref-type="bibr" rid="B55">Nixon 1931</xref>: 356 (keyed, key to spe<!--PageBreak-->cies of Africa); <xref ref-type="bibr" rid="B56">Nixon 1933</xref>: 292 (keyed); <xref ref-type="bibr" rid="B13">Brues 1940</xref>: 82 (key to species of Baltic amber); <xref ref-type="bibr" rid="B39">Maneval 1940</xref>: 114 (keyed); <xref ref-type="bibr" rid="B62">Risbec 1950</xref>: 603 (key to species of Ethiopian region); <xref ref-type="bibr" rid="B51">Muesebeck and Walkley 1951</xref>: 705 (catalog of species of U.S. and Canada); <xref ref-type="bibr" rid="B52">Muesebeck and Walkley 1956</xref>: 341 (citation of type species); <xref ref-type="bibr" rid="B43">Masner 1976</xref>: 36 (junior synonym of <tp:taxon-name><tp:taxon-name-part taxon-name-part-type="genus">Calliscelio</tp:taxon-name-part></tp:taxon-name> Ashmead). <ext-link xmlns:xlink="http://www.w3.org/1999/xlink" xlink:type="simple" ext-link-type="uri" xlink:href="http://zoobank.org/70CBF446-7CD7-4211-BF0C-F401DAE92DDA">http://zoobank.org/70CBF446-7CD7-4211-BF0C-F401DAE92DDA</ext-link><ext-link xmlns:xlink="http://www.w3.org/1999/xlink" xlink:type="simple" ext-link-type="uri" xlink:href="http://bioguid.osu.edu/xbiod_concepts/8400">http://bioguid.osu.edu/xbiod_concepts/8400</ext-link></comment></tp:nomenclature-citation><tp:nomenclature-citation><tp:taxon-name>
                <tp:taxon-name-part taxon-name-part-type="genus">Crama</tp:taxon-name-part>
              </tp:taxon-name><comment>Galloway, 1984: 7, 8, 28 (original description. Type: <tp:taxon-name><tp:taxon-name-part taxon-name-part-type="genus">Baryconus</tp:taxon-name-part> <tp:taxon-name-part taxon-name-part-type="species">albicoxa</tp:taxon-name-part></tp:taxon-name> Dodd, by original designation, key to Australian species, keyed); <xref ref-type="bibr" rid="B21">Johnson 1992</xref>: 364 (catalog of world species); <xref rid="B66" ref-type="bibr">Talamas, Johnston-Jordan and Buffington 2016</xref>: 413, 417 (junior synonym of <tp:taxon-name><tp:taxon-name-part taxon-name-part-type="genus">Calliscelio</tp:taxon-name-part></tp:taxon-name> Ashmead). <ext-link xmlns:xlink="http://www.w3.org/1999/xlink" xlink:type="simple" ext-link-type="uri" xlink:href="http://zoobank.org/10BDF90E-0D3E-491E-98B2-8B39BB9D5871">http://zoobank.org/10BDF90E-0D3E-491E-98B2-8B39BB9D5871</ext-link><ext-link xmlns:xlink="http://www.w3.org/1999/xlink" xlink:type="simple" ext-link-type="uri" xlink:href="http://bioguid.osu.edu/xbiod_concepts/466">http://bioguid.osu.edu/xbiod_concepts/466</ext-link></comment></tp:nomenclature-citation><tp:nomenclature-citation><tp:taxon-name>
                <tp:taxon-name-part taxon-name-part-type="genus">Glyptoteleia</tp:taxon-name-part>
              </tp:taxon-name><comment>Kieffer, 1926: 272, 487 (original description. Type: <tp:taxon-name><tp:taxon-name-part taxon-name-part-type="genus">Baryconus</tp:taxon-name-part> <tp:taxon-name-part taxon-name-part-type="species">bisulcatus</tp:taxon-name-part></tp:taxon-name> Kieffer, by monotypy, keyed); <xref ref-type="bibr" rid="B52">Muesebeck and Walkley 1956</xref>: 356 (citation of type species); <xref ref-type="bibr" rid="B64">Szabó 1962</xref>: 241 (diagnosis); <xref ref-type="bibr" rid="B43">Masner 1976</xref>: 36 (junior synonym of <tp:taxon-name><tp:taxon-name-part taxon-name-part-type="genus">Calliscelio</tp:taxon-name-part></tp:taxon-name> Ashmead); <xref ref-type="bibr" rid="B15">De Santis 1980</xref>: 312 (catalog of species of Brazil). <ext-link xmlns:xlink="http://www.w3.org/1999/xlink" xlink:type="simple" ext-link-type="uri" xlink:href="http://zoobank.org/FFA0AF0B-A126-4A36-8DB4-E25910A88C3D">http://zoobank.org/FFA0AF0B-A126-4A36-8DB4-E25910A88C3D</ext-link><ext-link xmlns:xlink="http://www.w3.org/1999/xlink" xlink:type="simple" ext-link-type="uri" xlink:href="http://bioguid.osu.edu/xbiod_concepts/8405">http://bioguid.osu.edu/xbiod_concepts/8405</ext-link></comment></tp:nomenclature-citation><tp:nomenclature-citation><tp:taxon-name>
                <tp:taxon-name-part taxon-name-part-type="genus">Lispoteleia</tp:taxon-name-part>
              </tp:taxon-name><comment>Galloway, 1984: 7, 9, 35 (original description. Type: <tp:taxon-name><tp:taxon-name-part taxon-name-part-type="genus">Lispoteleia</tp:taxon-name-part> <tp:taxon-name-part taxon-name-part-type="species">collina</tp:taxon-name-part></tp:taxon-name> Galloway, by original designation, key to species of Australia, keyed); <xref ref-type="bibr" rid="B21">Johnson 1992</xref>: 421 (catalog of world species); <xref ref-type="bibr" rid="B7">Austin and Field 1997</xref>: 22, 68 (structure of ovipositor system, discussion of phylogenetic relationships); <xref rid="B66" ref-type="bibr">Talamas, Johnston-Jordan and Buffington 2016</xref>: 413, 417 (junior synonym of <tp:taxon-name><tp:taxon-name-part taxon-name-part-type="genus">Calliscelio</tp:taxon-name-part></tp:taxon-name> Ashmead). <ext-link xmlns:xlink="http://www.w3.org/1999/xlink" xlink:type="simple" ext-link-type="uri" xlink:href="http://zoobank.org/A458DE09-DAFA-424E-B60E-1A831B19D01E">http://zoobank.org/A458DE09-DAFA-424E-B60E-1A831B19D01E</ext-link><ext-link xmlns:xlink="http://www.w3.org/1999/xlink" xlink:type="simple" ext-link-type="uri" xlink:href="http://bioguid.osu.edu/xbiod_concepts/503">http://bioguid.osu.edu/xbiod_concepts/503</ext-link></comment></tp:nomenclature-citation><tp:nomenclature-citation><tp:taxon-name>
                <tp:taxon-name-part taxon-name-part-type="genus">Mesoteleia</tp:taxon-name-part>
              </tp:taxon-name><comment>Kieffer, 1917: 51 (original description. Type: <tp:taxon-name><tp:taxon-name-part taxon-name-part-type="genus">Mesoteleia</tp:taxon-name-part> <tp:taxon-name-part taxon-name-part-type="species">pallida</tp:taxon-name-part></tp:taxon-name> Kieffer, by monotypy and original designation); <xref ref-type="bibr" rid="B30">Kieffer 1926</xref>: 271, 441 (description, keyed); <xref ref-type="bibr" rid="B52">Muesebeck and Walkley 1956</xref>: 369 (citation of type species); <xref ref-type="bibr" rid="B8">Baltazar 1966</xref>: 182 (cataloged, catalog of species of the Philippines); <xref ref-type="bibr" rid="B43">Masner 1976</xref>: 36 (junior synonym of <tp:taxon-name><tp:taxon-name-part taxon-name-part-type="genus">Calliscelio</tp:taxon-name-part></tp:taxon-name> Ashmead). <ext-link xmlns:xlink="http://www.w3.org/1999/xlink" xlink:type="simple" ext-link-type="uri" xlink:href="http://zoobank.org/B6CD6365-672B-4E49-B3AE-6AAFA9C42DA6">http://zoobank.org/B6CD6365-672B-4E49-B3AE-6AAFA9C42DA6</ext-link><ext-link xmlns:xlink="http://www.w3.org/1999/xlink" xlink:type="simple" ext-link-type="uri" xlink:href="http://bioguid.osu.edu/xbiod_concepts/8404">http://bioguid.osu.edu/xbiod_concepts/8404</ext-link></comment></tp:nomenclature-citation><tp:nomenclature-citation><tp:taxon-name>
                <tp:taxon-name-part taxon-name-part-type="genus">Prosanteris</tp:taxon-name-part>
              </tp:taxon-name><comment>Kieffer, 1908: 121, 136 (original description. Type: <tp:taxon-name><tp:taxon-name-part taxon-name-part-type="genus">Anteris</tp:taxon-name-part> <tp:taxon-name-part taxon-name-part-type="species">nigriceps</tp:taxon-name-part></tp:taxon-name> Ashmead, designated by <xref ref-type="bibr" rid="B25">Kieffer (1910b)</xref>, keyed); <xref ref-type="bibr" rid="B25">Kieffer 1910b</xref>: 65, 87 (description, key to subgenera, list of species, keyed); <xref ref-type="bibr" rid="B26">Kieffer 1913</xref>: 232 (description); <xref ref-type="bibr" rid="B30">Kieffer 1926</xref>: 272, 437 (description, keyed, key to species); <xref ref-type="bibr" rid="B51">Muesebeck and Walkley 1951</xref>: 704 (catalog of species of U.S. and Canada); <xref ref-type="bibr" rid="B52">Muesebeck and Walkley 1956</xref>: 391 (citation of type species); Muesebeck 1958: 93 (junior synonym of <tp:taxon-name><tp:taxon-name-part taxon-name-part-type="genus">Ceratoteleia</tp:taxon-name-part></tp:taxon-name> Kieffer). <ext-link xmlns:xlink="http://www.w3.org/1999/xlink" xlink:type="simple" ext-link-type="uri" xlink:href="http://zoobank.org/31DB13FB-2699-4E1D-A023-1BA21C1B9503">http://zoobank.org/31DB13FB-2699-4E1D-A023-1BA21C1B9503</ext-link><ext-link xmlns:xlink="http://www.w3.org/1999/xlink" xlink:type="simple" ext-link-type="uri" xlink:href="http://bioguid.osu.edu/xbiod_concepts/8401">http://bioguid.osu.edu/xbiod_concepts/8401</ext-link></comment></tp:nomenclature-citation><tp:nomenclature-citation><tp:taxon-name>
                <tp:taxon-name-part taxon-name-part-type="genus">Uroscelio</tp:taxon-name-part>
              </tp:taxon-name><comment>Kieffer, 1914: 291 (original description. Type: <tp:taxon-name><tp:taxon-name-part taxon-name-part-type="genus">Uroscelio</tp:taxon-name-part> <tp:taxon-name-part taxon-name-part-type="species">luteipes</tp:taxon-name-part></tp:taxon-name> Kieffer, by monotypy and original designation); <xref ref-type="bibr" rid="B30">Kieffer 1926</xref>: 268, 409 (description, keyed); <xref ref-type="bibr" rid="B52">Muesebeck and Walkley 1956</xref>: 408 (citation of type species); <xref ref-type="bibr" rid="B8">Baltazar 1966</xref>: 180 <!--PageBreak-->(cataloged, catalog of species of the Philippines); <xref ref-type="bibr" rid="B43">Masner 1976</xref>: 36 (junior synonym of <tp:taxon-name><tp:taxon-name-part taxon-name-part-type="genus">Calliscelio</tp:taxon-name-part></tp:taxon-name> Ashmead). <ext-link xmlns:xlink="http://www.w3.org/1999/xlink" xlink:type="simple" ext-link-type="uri" xlink:href="http://zoobank.org/91A2A4C7-7D11-4723-8C53-02DEA8A0213B">http://zoobank.org/91A2A4C7-7D11-4723-8C53-02DEA8A0213B</ext-link><ext-link xmlns:xlink="http://www.w3.org/1999/xlink" xlink:type="simple" ext-link-type="uri" xlink:href="http://bioguid.osu.edu/xbiod_concepts/8403">http://bioguid.osu.edu/xbiod_concepts/8403</ext-link></comment></tp:nomenclature-citation><tp:nomenclature-citation><tp:taxon-name>
                <tp:taxon-name-part taxon-name-part-type="genus">Xentor</tp:taxon-name-part>
              </tp:taxon-name><comment>Masner &amp; Johnson, 2007: 12, 14 (original description. Type: <tp:taxon-name><tp:taxon-name-part taxon-name-part-type="genus">Xentor</tp:taxon-name-part> <tp:taxon-name-part taxon-name-part-type="species">schlingeri</tp:taxon-name-part></tp:taxon-name> Masner &amp; Johnson, by original designation, key to species); <xref rid="B66" ref-type="bibr">Talamas, Johnston-Jordan and Buffington 2016</xref>: 416 (junior synonym of <tp:taxon-name><tp:taxon-name-part taxon-name-part-type="genus">Calliscelio</tp:taxon-name-part></tp:taxon-name> Ashmead). <ext-link xmlns:xlink="http://www.w3.org/1999/xlink" xlink:type="simple" ext-link-type="uri" xlink:href="http://zoobank.org/1578C9FB-4A24-42D6-922D-05CDA2626906">http://zoobank.org/1578C9FB-4A24-42D6-922D-05CDA2626906</ext-link><ext-link xmlns:xlink="http://www.w3.org/1999/xlink" xlink:type="simple" ext-link-type="uri" xlink:href="http://bioguid.osu.edu/xbiod_concepts/211604">http://bioguid.osu.edu/xbiod_concepts/211604</ext-link></comment></tp:nomenclature-citation><tp:nomenclature-citation><tp:taxon-name>
                <tp:taxon-name-part taxon-name-part-type="genus">Yunkara</tp:taxon-name-part>
              </tp:taxon-name><comment>Galloway, 1984: 9, 33 (original description. Type: <tp:taxon-name><tp:taxon-name-part taxon-name-part-type="genus">Yunkara</tp:taxon-name-part> <tp:taxon-name-part taxon-name-part-type="species">inornata</tp:taxon-name-part></tp:taxon-name> Galloway, by monotypy and original designation, keyed); <xref ref-type="bibr" rid="B21">Johnson 1992</xref>: 510 (catalog of world species); <xref rid="B66" ref-type="bibr">Talamas, Johnston-Jordan and Buffington 2016</xref>: 413, 418 (junior synonym of <tp:taxon-name><tp:taxon-name-part taxon-name-part-type="genus">Calliscelio</tp:taxon-name-part></tp:taxon-name> Ashmead). <ext-link xmlns:xlink="http://www.w3.org/1999/xlink" xlink:type="simple" ext-link-type="uri" xlink:href="http://zoobank.org/4FBE9CB9-3B71-4DFB-BCE0-781664A31929">http://zoobank.org/4FBE9CB9-3B71-4DFB-BCE0-781664A31929</ext-link><ext-link xmlns:xlink="http://www.w3.org/1999/xlink" xlink:type="simple" ext-link-type="uri" xlink:href="http://bioguid.osu.edu/xbiod_concepts/578">http://bioguid.osu.edu/xbiod_concepts/578</ext-link></comment></tp:nomenclature-citation></tp:nomenclature-citation-list></tp:nomenclature><tp:treatment-sec sec-type="description" id="SECID0EFVAG"><title>Description</title><p>(based on New World species). Length: 1.27–3.88 mm; body moderately to markedly elongate, robust.</p><p>
            <bold>Head.</bold> Head shape in dorsal view: transverse. Hyperoccipital carina: absent; present. Occipital carina: present, complete medially; present laterally, broadly interrupted medially; completely absent. Occipital carina sculpture: crenulate; unsculptured. <abbrev xmlns:xlink="http://www.w3.org/1999/xlink" xlink:title="ocular ocellar line" id="ABBRID0EOVAG" xlink:type="simple">OOL</abbrev>: lateral ocellus nearly contiguous with inner orbits, <abbrev xmlns:xlink="http://www.w3.org/1999/xlink" xlink:title="ocular ocellar line" id="ABBRID0ESVAG" xlink:type="simple">OOL</abbrev> &lt; 0.5 <abbrev xmlns:xlink="http://www.w3.org/1999/xlink" xlink:title="ocellar diameter" id="ABBRID0EWVAG" xlink:type="simple">OD</abbrev>; lateral ocellus contiguous with inner orbit. Upper frons: convex, without frontal shelf. Scrobe shape: frons broadly convex, without distinct scrobe. Frons sculpture: scrobe largely smooth, otherwise granulate or variably punctate. Submedian carina: absent. Orbital carina: absent. Inner orbits: diverging ventrally. <abbrev xmlns:xlink="http://www.w3.org/1999/xlink" xlink:title="interocular space" id="ABBRID0E1VAG" xlink:type="simple">IOS</abbrev>/<abbrev xmlns:xlink="http://www.w3.org/1999/xlink" xlink:title="eye height" id="ABBRID0E5VAG" xlink:type="simple">EH</abbrev>: <abbrev xmlns:xlink="http://www.w3.org/1999/xlink" xlink:title="interocular space" id="ABBRID0ECWAG" xlink:type="simple">IOS</abbrev> distinctly less than <abbrev xmlns:xlink="http://www.w3.org/1999/xlink" xlink:title="eye height" id="ABBRID0EGWAG" xlink:type="simple">EH</abbrev>; <abbrev xmlns:xlink="http://www.w3.org/1999/xlink" xlink:title="interocular space" id="ABBRID0EKWAG" xlink:type="simple">IOS</abbrev> slightly greater than <abbrev xmlns:xlink="http://www.w3.org/1999/xlink" xlink:title="eye height" id="ABBRID0EOWAG" xlink:type="simple">EH</abbrev>. Interantennal process: short, often excavate medially. Central keel: present; absent. Torulus opening: laterally on interantennal process. Lower frons striae: absent. Malar sulcus: present. Compound eye size: of normal proportions, not significantly reduced. Compound eye setation: glabrous; sparsely setose; densely setose. Gena: broad, convex, distinctly produced behind eye. Clypeus shape: narrow, slightly convex medially, lateral corner not produced. Apical margin of clypeus: straight. Anteclypeus: absent. Postclypeus: absent. Labrum: not visible. Mandible shape: moderate. Mandibular teeth: apex with 3, acute, subequal teeth. Arrangement of mandibular teeth: transverse. Number of maxillary palpomeres: 4. Shape of maxillary palpomeres: cylindrical. Number of labial palpomeres: 2.</p><p>
            <bold>Antenna.</bold> Number of antennomeres in female: 12. Number of antennomeres in male: 12. Insertion of radicle into A1: parallel to longitudinal axis of A1. Shape of A1: more or less cylindrical, not flattened. Length of A3 of female: distinctly longer than A2. Number of clavomeres in female antenna: 6. Claval formula of female antenna: A12–A7/1-2-2-2-2-1. Arrangement of doubled multiporous plate sensilla on female clava: in longitudinal pairs. Tyloid distribution on male antenna: A5 only. Shape of male flagellum: filiform.</p><!--PageBreak--><p>
            <bold>Mesosoma.</bold> Mesosoma shape in dorsal view: longer than wide. Mesosoma shape in lateral view: longer than high. Medial portion of transverse pronotal carina: weakly indicated laterally; absent. Posterior apex of pronotum in dorsal view: straight, bifid apically to articulate with tegula. Vertical epomial carina: absent. Dorsal epomial carina (lateral portion of transverse pronotal carina of <xref ref-type="bibr" rid="B67">Vilhelmsen et al. 2010</xref>): present. Anterior face of pronotum: oblique, visible dorsally, short. Lateral face of pronotum: weakly concave below position of dorsal epomial carina. Netrion: present. Netrion shape: narrow to moderately wide, open ventrally. Anterior portion of mesoscutum: vertical, flexed ventrally to meet pronotum. Mesoscutum shape: semielliptical, excavate at base of wings. Skaphion: absent. Notauli: present, percurrent; present, abbreviated. Parapsidal lines: absent. Admedial lines: absent. Transscutal articulation: well-developed, narrow. Shape of mesoscutellum: quadrate to trapezoidal. Armature of mesoscutellum: absent. Surface of mesoscutellum: convex throughout. Median longitudinal furrow on mesoscutellum: absent. Shape of axillula: small, dorsal margin sinuate. Metascutellum: clearly differentiated. Metascutellar armature: absent. Metascutellar setation: glabrous. Metapostnotum: not defined externally. Extent of metasomal depression of propodeum: percurrent, extending anteriorly to anterior margin of propodeum. Lateral propodeal projection: absent. Mesopleural carina: present, extending at least to sternaulus; absent or strongly abbreviated, present only near mid coxa. Mesal course of acetabular carina: projecting as small spur anteriorly, not separating fore coxae. Mesopleural pit: present. Sternaulus: absent. Posterodorsal corner of mesopleuron: rounded anteriorly.</p><p>
            <bold>Legs.</bold> Number of mid tibial spurs: 1. Number of hind tibial spurs: 1. Dorsal surface of hind coxa: smooth; transversely rugose. Hind tibia shape: cylindrical, ecarinate. Trochantellus: indicated by transverse sulcus on femur.</p><p>
            <bold>Wings.</bold> Wing development of female: macropterous. Wing development of male: macropterous. Tubular veins in fore wing: present. Bulla of fore wing R: absent. Extent of marginal venation of fore wing: distinct marginal or postmarginal veins developed. Origin of r-rs in fore wing: arising from marginal vein along costal margin. Development of basal vein (Rs+M) in fore wing: spectral; nebulous, strongly pigmented; absent. Development of R in hind wing: elongate, extending to costal margin.</p><p>
            <bold>Metasoma.</bold> Number of external terga in female: 6. Number of external sterna in female: 6. Number of external terga in male: 7. Number of external sterna in male: 7. Shape of metasoma: lanceolate. Laterotergites: present, narrow. Laterosternites: present. T1 of female: more or less evenly convex; produced medially into cylindrical or elliptical horn housing ovipositor. Relative size of metasomal segments: T2–T4 largest, subequal in size. Terga with basal crenulae: T2. Sublateral carinae on tergites: absent. Median longitudinal carina on metasomal terga: absent. Shape of female T6: flattened. Shape of posterior margin of male T7: rounded. Anterior margin of S1: not produced anteriorly, concave. Distribution of felt fields: absent. Ovipositor type: <italic><tp:taxon-name><tp:taxon-name-part taxon-name-part-type="genus">Scelio</tp:taxon-name-part></tp:taxon-name></italic>-type (<xref ref-type="bibr" rid="B7">Austin and Field 1997</xref>).</p></tp:treatment-sec><tp:treatment-sec sec-type="diagnosis" id="SECID0EWXAG"><title>Diagnosis.</title><p>
            <italic><tp:taxon-name><tp:taxon-name-part taxon-name-part-type="genus">Calliscelio</tp:taxon-name-part></tp:taxon-name></italic> may be distinguished from other genera of the subfamily by the combination of the following characters: eyes glabrous in many species but in some with short hairs or even densely hairy; skaphion never developed; metanotum medially <!--PageBreak-->produced into a transverse plate or lamella, neither spinose nor toothed laterally; propodeum usually unarmed, often excavate to contain T1 horn, only in a few species with posterolateral corner acute; T6 in females often elongate, sword-like, depressed dorsoventrally. <italic><tp:taxon-name><tp:taxon-name-part taxon-name-part-type="genus">Calliscelio</tp:taxon-name-part></tp:taxon-name></italic> is most similar to <italic><tp:taxon-name><tp:taxon-name-part taxon-name-part-type="genus">Holoteleia</tp:taxon-name-part></tp:taxon-name></italic> Kieffer and <italic><tp:taxon-name><tp:taxon-name-part taxon-name-part-type="genus">Probaryconus</tp:taxon-name-part></tp:taxon-name></italic> Kieffer in the tribe <tp:taxon-name><tp:taxon-name-part taxon-name-part-type="tribe">Calliscelionini</tp:taxon-name-part></tp:taxon-name> and <italic><tp:taxon-name><tp:taxon-name-part taxon-name-part-type="genus">Calotelea</tp:taxon-name-part></tp:taxon-name></italic> in <tp:taxon-name><tp:taxon-name-part taxon-name-part-type="tribe">Psilanteridini</tp:taxon-name-part></tp:taxon-name> in body shape and some external characters. The following key is used to separate these genera with the fewest characters possible.</p></tp:treatment-sec><tp:treatment-sec sec-type="key" id="SECID0ELZAG"><title>Key to separate <italic><tp:taxon-name><tp:taxon-name-part taxon-name-part-type="genus">Calliscelio</tp:taxon-name-part></tp:taxon-name></italic>, <italic><tp:taxon-name><tp:taxon-name-part taxon-name-part-type="genus">Calotelea</tp:taxon-name-part></tp:taxon-name></italic>, <italic><tp:taxon-name><tp:taxon-name-part taxon-name-part-type="genus">Holoteleia</tp:taxon-name-part></tp:taxon-name></italic> and <italic><tp:taxon-name><tp:taxon-name-part taxon-name-part-type="genus">Probaryconus</tp:taxon-name-part></tp:taxon-name></italic></title><table-wrap content-type="key" position="anchor" orientation="portrait"><table id="TID0E6HAE" rules="all"><tbody><tr><td rowspan="1" colspan="1">1</td><td rowspan="1" colspan="1">Skaphion indicated posteriorly by more or less distinct rim</td><td rowspan="1" colspan="1">
                    <bold><italic><tp:taxon-name><tp:taxon-name-part taxon-name-part-type="genus">Calotelea</tp:taxon-name-part></tp:taxon-name></italic> Westwood</bold>
                  </td></tr><tr><td rowspan="1" colspan="1">–</td><td rowspan="1" colspan="1">Skaphion never developed, no rim posteriorly</td><td rowspan="1" colspan="1">
                    <bold>2</bold>
                  </td></tr><tr><td rowspan="1" colspan="1">2</td><td rowspan="1" colspan="1">Genal striae present; epomial carina present</td><td rowspan="1" colspan="1">
                    <bold><italic><tp:taxon-name><tp:taxon-name-part taxon-name-part-type="genus">Probaryconus</tp:taxon-name-part></tp:taxon-name></italic> Kieffer</bold>
                  </td></tr><tr><td rowspan="1" colspan="1">–</td><td rowspan="1" colspan="1">Genal striae absent; epomial carina absent</td><td rowspan="1" colspan="1">
                    <bold>3</bold>
                  </td></tr><tr><td rowspan="1" colspan="1">3</td><td rowspan="1" colspan="1">Metanotum medially notably wider than at sides, expanded into lamella</td><td rowspan="1" colspan="1">
                    <bold><italic><tp:taxon-name><tp:taxon-name-part taxon-name-part-type="genus">Calliscelio</tp:taxon-name-part></tp:taxon-name></italic> Ashmead</bold>
                  </td></tr><tr><td rowspan="1" colspan="1">–</td><td rowspan="1" colspan="1">Metanotum narrow, strip-like, medially not produced into lamella</td><td rowspan="1" colspan="1">
                    <bold><italic><tp:taxon-name><tp:taxon-name-part taxon-name-part-type="genus">Holoteleia</tp:taxon-name-part></tp:taxon-name></italic> Kieffer</bold>
                  </td></tr></tbody></table></table-wrap></tp:treatment-sec><tp:treatment-sec sec-type="New World species of Calliscelio Ashmead" id="SECID0EB5AG"><title>New World species of <italic><tp:taxon-name><tp:taxon-name-part taxon-name-part-type="genus">Calliscelio</tp:taxon-name-part></tp:taxon-name></italic> Ashmead</title><p>
            <italic><tp:taxon-name><tp:taxon-name-part taxon-name-part-type="genus">Calliscelio</tp:taxon-name-part> <tp:taxon-name-part taxon-name-part-type="species">absconditum</tp:taxon-name-part></tp:taxon-name></italic> Chen &amp; Johnson, sp. n.</p><p>
            <italic><tp:taxon-name><tp:taxon-name-part taxon-name-part-type="genus">Calliscelio</tp:taxon-name-part> <tp:taxon-name-part taxon-name-part-type="species">absum</tp:taxon-name-part></tp:taxon-name></italic> Chen &amp; Johnson, sp. n.</p><p>
            <italic><tp:taxon-name><tp:taxon-name-part taxon-name-part-type="genus">Calliscelio</tp:taxon-name-part> <tp:taxon-name-part taxon-name-part-type="species">alcoa</tp:taxon-name-part></tp:taxon-name></italic> Chen &amp; Masner, sp. n.</p><p>
            <italic><tp:taxon-name><tp:taxon-name-part taxon-name-part-type="genus">Calliscelio</tp:taxon-name-part> <tp:taxon-name-part taxon-name-part-type="species">amadoi</tp:taxon-name-part></tp:taxon-name></italic> Chen &amp; Johnson, sp. n.</p><p>
            <italic><tp:taxon-name><tp:taxon-name-part taxon-name-part-type="genus">Calliscelio</tp:taxon-name-part> <tp:taxon-name-part taxon-name-part-type="species">armila</tp:taxon-name-part></tp:taxon-name></italic> Chen &amp; Masner, sp. n.</p><p>
            <italic><tp:taxon-name><tp:taxon-name-part taxon-name-part-type="genus">Calliscelio</tp:taxon-name-part> <tp:taxon-name-part taxon-name-part-type="species">bidens</tp:taxon-name-part></tp:taxon-name></italic> Chen &amp; Masner, sp. n.</p><p>
            <italic><tp:taxon-name><tp:taxon-name-part taxon-name-part-type="genus">Calliscelio</tp:taxon-name-part> <tp:taxon-name-part taxon-name-part-type="species">bisulcatus</tp:taxon-name-part></tp:taxon-name></italic> (Kieffer, 1910)</p><p>
            <italic><tp:taxon-name><tp:taxon-name-part taxon-name-part-type="genus">Calliscelio</tp:taxon-name-part> <tp:taxon-name-part taxon-name-part-type="species">brachys</tp:taxon-name-part></tp:taxon-name></italic> Chen &amp; Johnson, sp. n.</p><p>
            <italic><tp:taxon-name><tp:taxon-name-part taxon-name-part-type="genus">Calliscelio</tp:taxon-name-part> <tp:taxon-name-part taxon-name-part-type="species">brevinotaulus</tp:taxon-name-part></tp:taxon-name></italic> Chen &amp; Johnson, sp. n.</p><p>
            <italic><tp:taxon-name><tp:taxon-name-part taxon-name-part-type="genus">Calliscelio</tp:taxon-name-part> <tp:taxon-name-part taxon-name-part-type="species">brevitas</tp:taxon-name-part></tp:taxon-name></italic> Chen &amp; Johnson, sp. n.</p><p>
            <italic><tp:taxon-name><tp:taxon-name-part taxon-name-part-type="genus">Calliscelio</tp:taxon-name-part> <tp:taxon-name-part taxon-name-part-type="species">carinigena</tp:taxon-name-part></tp:taxon-name></italic> Chen &amp; Johnson, sp. n.</p><p>
            <italic><tp:taxon-name><tp:taxon-name-part taxon-name-part-type="genus">Calliscelio</tp:taxon-name-part> <tp:taxon-name-part taxon-name-part-type="species">crater</tp:taxon-name-part></tp:taxon-name></italic> Chen &amp; Johnson, sp. n.</p><p>
            <italic><tp:taxon-name><tp:taxon-name-part taxon-name-part-type="genus">Calliscelio</tp:taxon-name-part> <tp:taxon-name-part taxon-name-part-type="species">crena</tp:taxon-name-part></tp:taxon-name></italic> Chen &amp; Johnson, sp. n.</p><p>
            <italic><tp:taxon-name><tp:taxon-name-part taxon-name-part-type="genus">Calliscelio</tp:taxon-name-part> <tp:taxon-name-part taxon-name-part-type="species">eboris</tp:taxon-name-part></tp:taxon-name></italic> Chen &amp; Johnson, sp. n.</p><p>
            <italic><tp:taxon-name><tp:taxon-name-part taxon-name-part-type="genus">Calliscelio</tp:taxon-name-part> <tp:taxon-name-part taxon-name-part-type="species">elegans</tp:taxon-name-part></tp:taxon-name></italic> (Perkins)</p><p>
            <italic><tp:taxon-name><tp:taxon-name-part taxon-name-part-type="genus">Calotelea</tp:taxon-name-part> <tp:taxon-name-part taxon-name-part-type="species">tanugatra</tp:taxon-name-part></tp:taxon-name></italic> Narendran</p><p>
            <italic><tp:taxon-name><tp:taxon-name-part taxon-name-part-type="genus">Calliscelio</tp:taxon-name-part> <tp:taxon-name-part taxon-name-part-type="species">extenuatus</tp:taxon-name-part></tp:taxon-name></italic> Chen &amp; Johnson, sp. n.</p><p>
            <italic><tp:taxon-name><tp:taxon-name-part taxon-name-part-type="genus">Calliscelio</tp:taxon-name-part> <tp:taxon-name-part taxon-name-part-type="species">flavicauda</tp:taxon-name-part></tp:taxon-name></italic> Chen &amp; Johnson, sp. n.</p><p>
            <italic><tp:taxon-name><tp:taxon-name-part taxon-name-part-type="genus">Calliscelio</tp:taxon-name-part> <tp:taxon-name-part taxon-name-part-type="species">foveolatus</tp:taxon-name-part></tp:taxon-name></italic> Chen &amp; Johnson, sp. n.</p><p>
            <italic><tp:taxon-name><tp:taxon-name-part taxon-name-part-type="genus">Calliscelio</tp:taxon-name-part> <tp:taxon-name-part taxon-name-part-type="species">gatineau</tp:taxon-name-part></tp:taxon-name></italic> Chen &amp; Johnson, sp. n.</p><p>
            <italic><tp:taxon-name><tp:taxon-name-part taxon-name-part-type="genus">Calliscelio</tp:taxon-name-part> <tp:taxon-name-part taxon-name-part-type="species">glaber</tp:taxon-name-part></tp:taxon-name></italic> Chen &amp; Masner, sp. n.</p><p>
            <italic><tp:taxon-name><tp:taxon-name-part taxon-name-part-type="genus">Calliscelio</tp:taxon-name-part> <tp:taxon-name-part taxon-name-part-type="species">granulatus</tp:taxon-name-part></tp:taxon-name></italic> Chen &amp; Masner, sp. n.</p><!--PageBreak--><p>
            <italic><tp:taxon-name><tp:taxon-name-part taxon-name-part-type="genus">Calliscelio</tp:taxon-name-part> <tp:taxon-name-part taxon-name-part-type="species">laticinctus</tp:taxon-name-part></tp:taxon-name></italic> Ashmead, 1893</p><p>
            <italic><tp:taxon-name><tp:taxon-name-part taxon-name-part-type="genus">Calliscelio</tp:taxon-name-part> <tp:taxon-name-part taxon-name-part-type="species">latifrons</tp:taxon-name-part></tp:taxon-name></italic> Chen &amp; Johnson, sp. n.</p><p>
            <italic><tp:taxon-name><tp:taxon-name-part taxon-name-part-type="genus">Calliscelio</tp:taxon-name-part> <tp:taxon-name-part taxon-name-part-type="species">levis</tp:taxon-name-part></tp:taxon-name></italic> Chen &amp; Johnson, sp. n.</p><p>
            <italic><tp:taxon-name><tp:taxon-name-part taxon-name-part-type="genus">Calliscelio</tp:taxon-name-part> <tp:taxon-name-part taxon-name-part-type="species">longius</tp:taxon-name-part></tp:taxon-name></italic> Chen &amp; Johnson, sp. n.</p><p>
            <italic><tp:taxon-name><tp:taxon-name-part taxon-name-part-type="genus">Calliscelio</tp:taxon-name-part> <tp:taxon-name-part taxon-name-part-type="species">magnificus</tp:taxon-name-part></tp:taxon-name></italic> Chen &amp; Masner, sp. n.</p><p>
            <italic><tp:taxon-name><tp:taxon-name-part taxon-name-part-type="genus">Calliscelio</tp:taxon-name-part> <tp:taxon-name-part taxon-name-part-type="species">migma</tp:taxon-name-part></tp:taxon-name></italic> Chen &amp; Johnson, sp. n.</p><p>
            <italic><tp:taxon-name><tp:taxon-name-part taxon-name-part-type="genus">Calliscelio</tp:taxon-name-part> <tp:taxon-name-part taxon-name-part-type="species">minutia</tp:taxon-name-part></tp:taxon-name></italic> Chen &amp; Johnson, sp. n.</p><p>
            <italic><tp:taxon-name><tp:taxon-name-part taxon-name-part-type="genus">Calliscelio</tp:taxon-name-part> <tp:taxon-name-part taxon-name-part-type="species">paraglaber</tp:taxon-name-part></tp:taxon-name></italic> Chen &amp; Johnson, sp. n.</p><p>
            <italic><tp:taxon-name><tp:taxon-name-part taxon-name-part-type="genus">Calliscelio</tp:taxon-name-part> <tp:taxon-name-part taxon-name-part-type="species">pararemigio</tp:taxon-name-part></tp:taxon-name></italic> Chen &amp; Masner, sp. n.</p><p>
            <italic><tp:taxon-name><tp:taxon-name-part taxon-name-part-type="genus">Calliscelio</tp:taxon-name-part> <tp:taxon-name-part taxon-name-part-type="species">prolixus</tp:taxon-name-part></tp:taxon-name></italic> Chen &amp; Johnson, sp. n.</p><p>
            <italic><tp:taxon-name><tp:taxon-name-part taxon-name-part-type="genus">Calliscelio</tp:taxon-name-part> <tp:taxon-name-part taxon-name-part-type="species">punctatifrons</tp:taxon-name-part></tp:taxon-name></italic> Chen &amp; Johnson, sp. n.</p><p>
            <italic><tp:taxon-name><tp:taxon-name-part taxon-name-part-type="genus">Calliscelio</tp:taxon-name-part> <tp:taxon-name-part taxon-name-part-type="species">remigio</tp:taxon-name-part></tp:taxon-name></italic> Chen &amp; Masner, sp. n.</p><p>
            <italic><tp:taxon-name><tp:taxon-name-part taxon-name-part-type="genus">Calliscelio</tp:taxon-name-part> <tp:taxon-name-part taxon-name-part-type="species">rubriclavus</tp:taxon-name-part></tp:taxon-name></italic> (Ashmead, 1887), comb. n.</p><p>
            <italic><tp:taxon-name><tp:taxon-name-part taxon-name-part-type="genus">Anteris</tp:taxon-name-part> <tp:taxon-name-part taxon-name-part-type="species">nigriceps</tp:taxon-name-part></tp:taxon-name></italic> Ashmead, 1893, syn. n.</p><p>
            <italic><tp:taxon-name><tp:taxon-name-part taxon-name-part-type="genus">Caloteleia</tp:taxon-name-part> <tp:taxon-name-part taxon-name-part-type="species">Marlattii</tp:taxon-name-part></tp:taxon-name></italic> Ashmead, 1893, syn. n.</p><p>
            <italic><tp:taxon-name><tp:taxon-name-part taxon-name-part-type="genus">Caloteleia</tp:taxon-name-part> <tp:taxon-name-part taxon-name-part-type="species">grenadensis</tp:taxon-name-part></tp:taxon-name></italic> Ashmead, 1896, syn. n.</p><p>
            <italic><tp:taxon-name><tp:taxon-name-part taxon-name-part-type="genus">Macroteleia</tp:taxon-name-part> <tp:taxon-name-part taxon-name-part-type="species">ruskini</tp:taxon-name-part></tp:taxon-name></italic> Girault, 1920, syn. n.</p><p>
            <italic><tp:taxon-name><tp:taxon-name-part taxon-name-part-type="genus">Calliscelio</tp:taxon-name-part> <tp:taxon-name-part taxon-name-part-type="species">ruga</tp:taxon-name-part></tp:taxon-name></italic> Chen &amp; Johnson, sp. n.</p><p>
            <italic><tp:taxon-name><tp:taxon-name-part taxon-name-part-type="genus">Calliscelio</tp:taxon-name-part> <tp:taxon-name-part taxon-name-part-type="species">rugicoxa</tp:taxon-name-part></tp:taxon-name></italic> Chen &amp; Masner, sp. n.</p><p>
            <italic><tp:taxon-name><tp:taxon-name-part taxon-name-part-type="genus">Calliscelio</tp:taxon-name-part> <tp:taxon-name-part taxon-name-part-type="species">sfina</tp:taxon-name-part></tp:taxon-name></italic> Chen &amp; Johnson, sp. n.</p><p>
            <italic><tp:taxon-name><tp:taxon-name-part taxon-name-part-type="genus">Calliscelio</tp:taxon-name-part> <tp:taxon-name-part taxon-name-part-type="species">storea</tp:taxon-name-part></tp:taxon-name></italic> Chen &amp; Johnson, sp. n.</p><p>
            <italic><tp:taxon-name><tp:taxon-name-part taxon-name-part-type="genus">Calliscelio</tp:taxon-name-part> <tp:taxon-name-part taxon-name-part-type="species">suni</tp:taxon-name-part></tp:taxon-name></italic> Chen &amp; Johnson, sp. n.</p><p>
            <italic><tp:taxon-name><tp:taxon-name-part taxon-name-part-type="genus">Calliscelio</tp:taxon-name-part> <tp:taxon-name-part taxon-name-part-type="species">telum</tp:taxon-name-part></tp:taxon-name></italic> Chen &amp; Johnson, sp. n.</p><p>
            <italic><tp:taxon-name><tp:taxon-name-part taxon-name-part-type="genus">Calliscelio</tp:taxon-name-part> <tp:taxon-name-part taxon-name-part-type="species">torqueo</tp:taxon-name-part></tp:taxon-name></italic> Chen &amp; Johnson, sp. n.</p><p>
            <italic><tp:taxon-name><tp:taxon-name-part taxon-name-part-type="genus">Calliscelio</tp:taxon-name-part> <tp:taxon-name-part taxon-name-part-type="species">virga</tp:taxon-name-part></tp:taxon-name></italic> Chen &amp; Johnson, sp. n.</p></tp:treatment-sec><tp:treatment-sec sec-type="key" id="SECID0ERRBG"><title>Key to females of <italic><tp:taxon-name><tp:taxon-name-part taxon-name-part-type="genus">Calliscelio</tp:taxon-name-part></tp:taxon-name></italic> of the New World</title><table-wrap content-type="key" position="anchor" orientation="portrait"><table id="TID0E3SAE" rules="all"><tbody><tr><td rowspan="1" colspan="1">1</td><td rowspan="1" colspan="1">Occipital carina complete medially (Figs <xref ref-type="fig" rid="F3">19</xref>, <xref ref-type="fig" rid="F6">37</xref>, <xref ref-type="fig" rid="F7">43</xref>, <xref ref-type="fig" rid="F8">49</xref>, <xref ref-type="fig" rid="F9">55</xref>, <xref ref-type="fig" rid="F12">73</xref>, <xref ref-type="fig" rid="F15">91</xref>, <xref ref-type="fig" rid="F17">103</xref>, <xref ref-type="fig" rid="F18">109</xref>, <xref ref-type="fig" rid="F19">115</xref>, <xref ref-type="fig" rid="F20">121</xref>, <xref ref-type="fig" rid="F22">133</xref>, <xref ref-type="fig" rid="F23">139</xref>, <xref ref-type="fig" rid="F24">145</xref>, <xref ref-type="fig" rid="F25">151</xref>, <xref ref-type="fig" rid="F26">157</xref>, <xref ref-type="fig" rid="F27">163</xref>, <xref ref-type="fig" rid="F28">169</xref>, <xref ref-type="fig" rid="F30">181</xref>, <xref ref-type="fig" rid="F32">193</xref>, <xref ref-type="fig" rid="F33">199</xref>, <xref ref-type="fig" rid="F36">217</xref>, <xref ref-type="fig" rid="F39">235</xref>, <xref ref-type="fig" rid="F41">247</xref>, <xref ref-type="fig" rid="F43">259</xref>, <xref ref-type="fig" rid="F45">271</xref>)</td><td rowspan="1" colspan="1">
                    <bold>2</bold>
                  </td></tr><tr><td rowspan="1" colspan="1">–</td><td rowspan="1" colspan="1">Occipital carina interrupted medially (Figs <xref ref-type="fig" rid="F4">25</xref>, <xref ref-type="fig" rid="F5">31</xref>, <xref ref-type="fig" rid="F10">61</xref>, <xref ref-type="fig" rid="F11">67</xref>, <xref ref-type="fig" rid="F13">79</xref>, <xref ref-type="fig" rid="F14">85</xref>, <xref ref-type="fig" rid="F16">97</xref>, <xref ref-type="fig" rid="F21">127</xref>, <xref ref-type="fig" rid="F29">175</xref>, <xref ref-type="fig" rid="F31">187</xref>, <xref ref-type="fig" rid="F34">205</xref>, <xref ref-type="fig" rid="F38">229</xref>, <xref ref-type="fig" rid="F40">241</xref>, <xref ref-type="fig" rid="F42">253</xref>, <xref ref-type="fig" rid="F44">265</xref>)</td><td rowspan="1" colspan="1">
                    <bold>28</bold>
                  </td></tr><tr><td rowspan="1" colspan="1">2</td><td rowspan="1" colspan="1">Eye bare (Figs <xref ref-type="fig" rid="F6">38</xref>, <xref ref-type="fig" rid="F12">74</xref>, <xref ref-type="fig" rid="F15">92</xref>, <xref ref-type="fig" rid="F18">110</xref>, <xref ref-type="fig" rid="F19">116</xref>, <xref ref-type="fig" rid="F20">122</xref>, <xref ref-type="fig" rid="F23">140</xref>, <xref ref-type="fig" rid="F25">152</xref>, <xref ref-type="fig" rid="F26">158</xref>, <xref ref-type="fig" rid="F27">164</xref>, <xref ref-type="fig" rid="F28">170</xref>, <xref ref-type="fig" rid="F30">182</xref>, <xref ref-type="fig" rid="F32">194</xref>, <xref ref-type="fig" rid="F36">218</xref>)</td><td rowspan="1" colspan="1">
                    <bold>3</bold>
                  </td></tr><tr><td rowspan="1" colspan="1">–</td><td rowspan="1" colspan="1">Eye setose (Figs <xref ref-type="fig" rid="F7">44</xref>, <xref ref-type="fig" rid="F9">56</xref>, <xref ref-type="fig" rid="F8">50</xref>, <xref ref-type="fig" rid="F17">103</xref>, <xref ref-type="fig" rid="F22">133</xref>, <xref ref-type="fig" rid="F24">146</xref>, <xref ref-type="fig" rid="F33">200</xref>, <xref ref-type="fig" rid="F39">236</xref>, <xref ref-type="fig" rid="F41">248</xref>, <xref ref-type="fig" rid="F43">260</xref>, <xref ref-type="fig" rid="F45">272</xref>)</td><td rowspan="1" colspan="1">
                    <bold>17</bold>
                  </td></tr><tr><td rowspan="1" colspan="1">3</td><td rowspan="1" colspan="1">A4 distinctly shorter than A3 (Figs <xref ref-type="fig" rid="F3">18</xref>, <xref ref-type="fig" rid="F6">36</xref>, <xref ref-type="fig" rid="F12">72</xref>, <xref ref-type="fig" rid="F15">90</xref>, <xref ref-type="fig" rid="F19">114</xref>, <xref ref-type="fig" rid="F20">118</xref>, <xref ref-type="fig" rid="F30">182</xref>)</td><td rowspan="1" colspan="1">
                    <bold>4</bold>
                  </td></tr><tr><td rowspan="1" colspan="1">–</td><td rowspan="1" colspan="1">A4 approximately as long as or distinctly longer than A3 (Figs <xref ref-type="fig" rid="F1">10</xref>, <xref ref-type="fig" rid="F23">140</xref>, <xref ref-type="fig" rid="F25">150</xref>, <xref ref-type="fig" rid="F27">162</xref>, <xref ref-type="fig" rid="F28">166</xref>, <xref ref-type="fig" rid="F32">190</xref>)</td><td rowspan="1" colspan="1">
                    <bold>11</bold>
                  </td></tr><tr><td rowspan="1" colspan="1">4</td><td rowspan="1" colspan="1">Horn on T1 weakly developed, smooth (Figs <xref ref-type="fig" rid="F19">117</xref>, <xref ref-type="fig" rid="F30">183</xref>)</td><td rowspan="1" colspan="1">
                    <bold>5</bold>
                  </td></tr><tr><td rowspan="1" colspan="1">–</td><td rowspan="1" colspan="1">Horn on T1 large and distinct, variably sculptured (Figs <xref ref-type="fig" rid="F3">21</xref>, <xref ref-type="fig" rid="F6">39</xref>, <xref ref-type="fig" rid="F20">123</xref>, <xref ref-type="fig" rid="F36">217</xref>)</td><td rowspan="1" colspan="1">
                    <bold>6</bold>
                  </td></tr><tr><td rowspan="1" colspan="1">5</td><td rowspan="1" colspan="1">Metascutellum without a longitudinal median carina (Fig. <xref ref-type="fig" rid="F30">181</xref>); foveolae of scutoscutellar sulcus between notauli smaller than those along margin of axilla <!--PageBreak-->(Fig. <xref ref-type="fig" rid="F30">181</xref>); posterior vertex smooth throughout (Fig. <xref ref-type="fig" rid="F30">181</xref>)</td><td rowspan="1" colspan="1">
                    <bold><italic><tp:taxon-name><tp:taxon-name-part taxon-name-part-type="genus">Calliscelio</tp:taxon-name-part> <tp:taxon-name-part taxon-name-part-type="species">paraglaber</tp:taxon-name-part></tp:taxon-name></italic> Chen &amp; Johnson, sp. n.</bold>
                  </td></tr><tr><td rowspan="1" colspan="1">–</td><td rowspan="1" colspan="1">Metascutellum with a longitudinal median carina (Fig. <xref ref-type="fig" rid="F19">115</xref>); foveolae of scutoscutellar sulcus between notauli as large as those along margin of axilla (Fig. <xref ref-type="fig" rid="F19">115</xref>); posterior vertex smooth to coriaceous (Fig. <xref ref-type="fig" rid="F19">115</xref>)</td><td rowspan="1" colspan="1">
                    <bold><italic><tp:taxon-name><tp:taxon-name-part taxon-name-part-type="genus">Calliscelio</tp:taxon-name-part> <tp:taxon-name-part taxon-name-part-type="species">foveolatus</tp:taxon-name-part></tp:taxon-name></italic> Chen &amp; Johnson, sp. n.</bold>
                  </td></tr><tr><td rowspan="1" colspan="1">6</td><td rowspan="1" colspan="1">T6 strongly elongate, at least 2.0× longer than wide (Figs <xref ref-type="fig" rid="F10">63</xref>, <xref ref-type="fig" rid="F15">93</xref>)</td><td rowspan="1" colspan="1">
                    <bold>7</bold>
                  </td></tr><tr><td rowspan="1" colspan="1">–</td><td rowspan="1" colspan="1">T6 short, at most 1.5× longer than wide (Figs <xref ref-type="fig" rid="F3">21</xref>, <xref ref-type="fig" rid="F6">39</xref>, <xref ref-type="fig" rid="F20">123</xref>, <xref ref-type="fig" rid="F37">224</xref>)</td><td rowspan="1" colspan="1">
                    <bold>8</bold>
                  </td></tr><tr><td rowspan="1" colspan="1">7</td><td rowspan="1" colspan="1">Setae on frons short (Fig. <xref ref-type="fig" rid="F12">74</xref>); posterior vertex granulate to rugulose or densely punctate (Fig. <xref ref-type="fig" rid="F12">73</xref>); mesoscutum largely coriaceous with dense and fine punctures at posterior extreme (Fig. <xref ref-type="fig" rid="F12">73</xref>)</td><td rowspan="1" colspan="1">
                    <bold><italic><tp:taxon-name><tp:taxon-name-part taxon-name-part-type="genus">Calliscelio</tp:taxon-name-part> <tp:taxon-name-part taxon-name-part-type="species">brevitas</tp:taxon-name-part></tp:taxon-name></italic> Chen &amp; Johnson, sp. n.</bold>
                  </td></tr><tr><td rowspan="1" colspan="1">–</td><td rowspan="1" colspan="1">Setae on frons long (Fig. <xref ref-type="fig" rid="F15">92</xref>); posterior vertex largely smooth with sparse fine punctures (Fig. <xref ref-type="fig" rid="F15">91</xref>); mesoscutum with anterior margin rugulose, remainder smooth (Fig. <xref ref-type="fig" rid="F15">91</xref>)</td><td rowspan="1" colspan="1">
                    <bold><italic><tp:taxon-name><tp:taxon-name-part taxon-name-part-type="genus">Calliscelio</tp:taxon-name-part> <tp:taxon-name-part taxon-name-part-type="species">crena</tp:taxon-name-part></tp:taxon-name></italic> Chen &amp; Johnson, sp. n.</bold>
                  </td></tr><tr><td rowspan="1" colspan="1">8</td><td rowspan="1" colspan="1">R1 as long as r-rs (Figs <xref ref-type="fig" rid="F2">13</xref>, <xref ref-type="fig" rid="F35">212</xref>); <abbrev xmlns:xlink="http://www.w3.org/1999/xlink" xlink:title="interocular space" id="ABBRID0EIHAI" xlink:type="simple">IOS</abbrev> slightly less than or greater than <abbrev xmlns:xlink="http://www.w3.org/1999/xlink" xlink:title="eye height" id="ABBRID0EMHAI" xlink:type="simple">EH</abbrev> (Figs <xref ref-type="fig" rid="F20">122</xref>, <xref ref-type="fig" rid="F36">218</xref>)</td><td rowspan="1" colspan="1">
                    <bold>9</bold>
                  </td></tr><tr><td rowspan="1" colspan="1">–</td><td rowspan="1" colspan="1">R1 as long as 2.0× length of r-rs (Figs <xref ref-type="fig" rid="F3">21</xref>, <xref ref-type="fig" rid="F6">39</xref>); <abbrev xmlns:xlink="http://www.w3.org/1999/xlink" xlink:title="interocular space" id="ABBRID0EOIAI" xlink:type="simple">IOS</abbrev> distinctly less than <abbrev xmlns:xlink="http://www.w3.org/1999/xlink" xlink:title="eye height" id="ABBRID0ESIAI" xlink:type="simple">EH</abbrev> (Figs <xref ref-type="fig" rid="F3">20</xref>, <xref ref-type="fig" rid="F6">38</xref>)</td><td rowspan="1" colspan="1">
                    <bold>10</bold>
                  </td></tr><tr><td rowspan="1" colspan="1">9</td><td rowspan="1" colspan="1">Mesepisternum below mesopleural depression densely punctate (Fig. <xref ref-type="fig" rid="F35">211</xref>); horn on T1 large and distinct, granulate or rugose dorsally (Fig. <xref ref-type="fig" rid="F36">217</xref>)</td><td rowspan="1" colspan="1">
                    <bold><italic><tp:taxon-name><tp:taxon-name-part taxon-name-part-type="genus">Calliscelio</tp:taxon-name-part> <tp:taxon-name-part taxon-name-part-type="species">rubriclavus</tp:taxon-name-part></tp:taxon-name></italic> (Ashmead)</bold>
                  </td></tr><tr><td rowspan="1" colspan="1">–</td><td rowspan="1" colspan="1">Mesepisternum below mesopleural depression smooth (Fig. <xref ref-type="fig" rid="F20">119</xref>); horn on T1 present as a small bulge, dorsally granulate medially, with V-shaped keels on edge (Fig. <xref ref-type="fig" rid="F20">123</xref>)</td><td rowspan="1" colspan="1">
                    <bold><italic><tp:taxon-name><tp:taxon-name-part taxon-name-part-type="genus">Calliscelio</tp:taxon-name-part> <tp:taxon-name-part taxon-name-part-type="species">gatineau</tp:taxon-name-part></tp:taxon-name></italic> Chen &amp; Johnson, sp. n.</bold>
                  </td></tr><tr><td rowspan="1" colspan="1">10</td><td rowspan="1" colspan="1">Posterior vertex largely smooth with sparse fine punctures (Fig. <xref ref-type="fig" rid="F6">37</xref>); Rs+M dark, nebulous (Fig. <xref ref-type="fig" rid="F6">39</xref>); T1 horn transversely striate (Fig. <xref ref-type="fig" rid="F6">39</xref>)</td><td rowspan="1" colspan="1">
                    <bold><italic><tp:taxon-name><tp:taxon-name-part taxon-name-part-type="genus">Calliscelio</tp:taxon-name-part> <tp:taxon-name-part taxon-name-part-type="species">amadoi</tp:taxon-name-part></tp:taxon-name></italic> Chen &amp; Johnson, sp. n.</bold>
                  </td></tr><tr><td rowspan="1" colspan="1">–</td><td rowspan="1" colspan="1">Posterior vertex granulate to rugulose (Fig. <xref ref-type="fig" rid="F3">19</xref>); Rs+M spectral (Fig. <xref ref-type="fig" rid="F3">21</xref>); T1 horn with V-shaped striae (Fig. <xref ref-type="fig" rid="F3">21</xref>)</td><td rowspan="1" colspan="1">
                    <bold><italic><tp:taxon-name><tp:taxon-name-part taxon-name-part-type="genus">Calliscelio</tp:taxon-name-part> <tp:taxon-name-part taxon-name-part-type="species">absconditum</tp:taxon-name-part></tp:taxon-name></italic> Chen &amp; Johnson, sp. n.</bold>
                  </td></tr><tr><td rowspan="1" colspan="1">11</td><td rowspan="1" colspan="1">T6 short, at most 1.5× longer than wide (Figs <xref ref-type="fig" rid="F18">111</xref>, <xref ref-type="fig" rid="F25">153</xref>, <xref ref-type="fig" rid="F28">171</xref>, <xref ref-type="fig" rid="F32">195</xref>)</td><td rowspan="1" colspan="1">
                    <bold>12</bold>
                  </td></tr><tr><td rowspan="1" colspan="1">–</td><td rowspan="1" colspan="1">T6 strongly elongate, at least 2.0× longer than wide (Figs <xref ref-type="fig" rid="F26">159</xref>, <xref ref-type="fig" rid="F27">165</xref>)</td><td rowspan="1" colspan="1">
                    <bold>15</bold>
                  </td></tr><tr><td rowspan="1" colspan="1">12</td><td rowspan="1" colspan="1">Horn on T1 absent or weakly developed (Figs <xref ref-type="fig" rid="F25">153</xref>, <xref ref-type="fig" rid="F32">195</xref>); dorsal propodeum not excavate medially, lateral propodeal carinae meeting anteromedially (Figs <xref ref-type="fig" rid="F25">151</xref>, <xref ref-type="fig" rid="F32">193</xref>)</td><td rowspan="1" colspan="1">
                    <bold>13</bold>
                  </td></tr><tr><td rowspan="1" colspan="1">–</td><td rowspan="1" colspan="1">Horn on T1 present as a small bulge (Figs <xref ref-type="fig" rid="F18">111</xref>, <xref ref-type="fig" rid="F28">171</xref>); dorsal propodeum shallowly excavate medially, with lateral propodeal carinae widely separated (Fig. <xref ref-type="fig" rid="F18">109</xref>, <xref ref-type="fig" rid="F28">169</xref>)</td><td rowspan="1" colspan="1">
                    <bold>14</bold>
                  </td></tr><tr><td rowspan="1" colspan="1">13</td><td rowspan="1" colspan="1">A4 distinctly longer than A3 (Fig. <xref ref-type="fig" rid="F32">192</xref>); upper frons densely setose (Fig. <xref ref-type="fig" rid="F32">194</xref>); T1 longitudinally striate medially (Fig. <xref ref-type="fig" rid="F32">195</xref>)</td><td rowspan="1" colspan="1">
                    <bold><italic><tp:taxon-name><tp:taxon-name-part taxon-name-part-type="genus">Calliscelio</tp:taxon-name-part> <tp:taxon-name-part taxon-name-part-type="species">prolixus</tp:taxon-name-part></tp:taxon-name></italic> Chen &amp; Johnson, sp. n.</bold>
                  </td></tr><tr><td rowspan="1" colspan="1">–</td><td rowspan="1" colspan="1">A4 as long as A3 (Fig. <xref ref-type="fig" rid="F25">150</xref>); upper frons sparsely setose (Fig. <xref ref-type="fig" rid="F25">152</xref>); T1 smooth medially (Fig. <xref ref-type="fig" rid="F25">153</xref>)</td><td rowspan="1" colspan="1">
                    <bold><italic><tp:taxon-name><tp:taxon-name-part taxon-name-part-type="genus">Calliscelio</tp:taxon-name-part> <tp:taxon-name-part taxon-name-part-type="species">levis</tp:taxon-name-part></tp:taxon-name></italic> Chen &amp; Johnson, sp. n.</bold>
                  </td></tr><!--PageBreak--><tr><td rowspan="1" colspan="1">14</td><td rowspan="1" colspan="1">Scutoscutellar sulcus strongly foveolate medially (Fig. <xref ref-type="fig" rid="F18">109</xref>); upper frons densely setose (Fig. <xref ref-type="fig" rid="F18">110</xref>); T3 smooth throughout (Fig. <xref ref-type="fig" rid="F18">111</xref>)</td><td rowspan="1" colspan="1">
                    <bold><italic><tp:taxon-name><tp:taxon-name-part taxon-name-part-type="genus">Calliscelio</tp:taxon-name-part> <tp:taxon-name-part taxon-name-part-type="species">flavicauda</tp:taxon-name-part></tp:taxon-name></italic> Chen &amp; Johnson, sp. n.</bold>
                  </td></tr><tr><td rowspan="1" colspan="1">–</td><td rowspan="1" colspan="1">Scutoscutellar sulcus weakly foveolate medially (Fig. <xref ref-type="fig" rid="F28">169</xref>); upper frons sparsely setose (Fig. <xref ref-type="fig" rid="F28">170</xref>); T3 with longitudinal submedian striae (Fig. <xref ref-type="fig" rid="F28">171</xref>)</td><td rowspan="1" colspan="1">
                    <bold><italic><tp:taxon-name><tp:taxon-name-part taxon-name-part-type="genus">Calliscelio</tp:taxon-name-part> <tp:taxon-name-part taxon-name-part-type="species">migma</tp:taxon-name-part></tp:taxon-name></italic> Chen &amp; Johnson, sp. n.</bold>
                  </td></tr><tr><td rowspan="1" colspan="1">15</td><td rowspan="1" colspan="1">Horn on T1 smooth (Fig. <xref ref-type="fig" rid="F27">165</xref>); foveolae of scutoscutellar sulcus between notauli smaller than those along margin of axilla (Fig. <xref ref-type="fig" rid="F27">163</xref>)</td><td rowspan="1" colspan="1">
                    <bold><italic><tp:taxon-name><tp:taxon-name-part taxon-name-part-type="genus">Calliscelio</tp:taxon-name-part> <tp:taxon-name-part taxon-name-part-type="species">magnificus</tp:taxon-name-part></tp:taxon-name></italic> Chen &amp; Masner, sp. n.</bold>
                  </td></tr><tr><td rowspan="1" colspan="1">–</td><td rowspan="1" colspan="1">Horn on T1 at least partly transversely striate (Figs <xref ref-type="fig" rid="F23">139</xref>, <xref ref-type="fig" rid="F26">159</xref>); foveolae of scutoscutellar sulcus between notauli as large as those along margin of axilla (Fig. <xref ref-type="fig" rid="F23">139</xref>, <xref ref-type="fig" rid="F26">157</xref>)</td><td rowspan="1" colspan="1">
                    <bold>16</bold>
                  </td></tr><tr><td rowspan="1" colspan="1">16</td><td rowspan="1" colspan="1">A4 distinctly longer than A3 (Fig. <xref ref-type="fig" rid="F1">10</xref>); A5 longer than A3 (Fig. <xref ref-type="fig" rid="F1">10</xref>)</td><td rowspan="1" colspan="1">
                    <bold><italic><tp:taxon-name><tp:taxon-name-part taxon-name-part-type="genus">Calliscelio</tp:taxon-name-part> <tp:taxon-name-part taxon-name-part-type="species">longius</tp:taxon-name-part></tp:taxon-name></italic> Chen &amp; Johnson, sp. n.</bold>
                  </td></tr><tr><td rowspan="1" colspan="1">–</td><td rowspan="1" colspan="1">A4 slightly longer than A3 (Fig. <xref ref-type="fig" rid="F23">140</xref>); A5 shorter than A3 (Fig. <xref ref-type="fig" rid="F23">140</xref>)</td><td rowspan="1" colspan="1">
                    <bold><italic><tp:taxon-name><tp:taxon-name-part taxon-name-part-type="genus">Calliscelio</tp:taxon-name-part> <tp:taxon-name-part taxon-name-part-type="species">laticinctus</tp:taxon-name-part></tp:taxon-name></italic> Ashmead</bold>
                  </td></tr><tr><td rowspan="1" colspan="1">17</td><td rowspan="1" colspan="1">Median keels on propodeum present (Figs <xref ref-type="fig" rid="F8">49</xref>, <xref ref-type="fig" rid="F39">235</xref>)</td><td rowspan="1" colspan="1">
                    <bold>18</bold>
                  </td></tr><tr><td rowspan="1" colspan="1">–</td><td rowspan="1" colspan="1">Median keels on propodeum absent (Figs <xref ref-type="fig" rid="F7">43</xref>, <xref ref-type="fig" rid="F9">55</xref>, <xref ref-type="fig" rid="F17">103</xref>, <xref ref-type="fig" rid="F22">133</xref>, <xref ref-type="fig" rid="F24">145</xref>, <xref ref-type="fig" rid="F33">199</xref>, <xref ref-type="fig" rid="F41">247</xref>, <xref ref-type="fig" rid="F43">259</xref>, <xref ref-type="fig" rid="F45">271</xref>)</td><td rowspan="1" colspan="1">
                    <bold>19</bold>
                  </td></tr><tr><td rowspan="1" colspan="1">18</td><td rowspan="1" colspan="1">Horn on T1 absent, anterior margin of T1 longitudinally striate (Fig. <xref ref-type="fig" rid="F13">81</xref>); hind coxae smooth (Fig. <xref ref-type="fig" rid="F8">47</xref>); T6 short, slightly longer than wide (Fig. <xref ref-type="fig" rid="F8">51</xref>)</td><td rowspan="1" colspan="1">
                    <bold><italic><tp:taxon-name><tp:taxon-name-part taxon-name-part-type="genus">Calliscelio</tp:taxon-name-part> <tp:taxon-name-part taxon-name-part-type="species">bidens</tp:taxon-name-part></tp:taxon-name></italic> Chen &amp; Masner, sp. n.</bold>
                  </td></tr><tr><td rowspan="1" colspan="1">–</td><td rowspan="1" colspan="1">Horn on T1 weakly developed, rugose dorsally (Fig. <xref ref-type="fig" rid="F39">237</xref>); hind coxae rugose (Fig. <xref ref-type="fig" rid="F39">233</xref>); T6 distinctly elongate, 2.0× longer than wide (Fig. <xref ref-type="fig" rid="F39">237</xref>)</td><td rowspan="1" colspan="1">
                    <bold><italic><tp:taxon-name><tp:taxon-name-part taxon-name-part-type="genus">Calliscelio</tp:taxon-name-part> <tp:taxon-name-part taxon-name-part-type="species">rugicoxa</tp:taxon-name-part></tp:taxon-name></italic> Chen &amp; Masner, sp. n.</bold>
                  </td></tr><tr><td rowspan="1" colspan="1">19</td><td rowspan="1" colspan="1">T6 strongly elongate, at least 2.0× longer than wide (Figs <xref ref-type="fig" rid="F22">135</xref>, <xref ref-type="fig" rid="F43">261</xref>)</td><td rowspan="1" colspan="1">
                    <bold>20</bold>
                  </td></tr><tr><td rowspan="1" colspan="1">–</td><td rowspan="1" colspan="1">T6 short, at most 1.5× longer than wide (Figs <xref ref-type="fig" rid="F7">45</xref>, <xref ref-type="fig" rid="F9">57</xref>, <xref ref-type="fig" rid="F17">105</xref>, <xref ref-type="fig" rid="F24">147</xref>, <xref ref-type="fig" rid="F33">201</xref>, <xref ref-type="fig" rid="F41">249</xref>, <xref ref-type="fig" rid="F45">273</xref>)</td><td rowspan="1" colspan="1">
                    <bold>22</bold>
                  </td></tr><tr><td rowspan="1" colspan="1">20</td><td rowspan="1" colspan="1">Fore wing strikingly banded, with dark bands basally, medially and apically, separated by light bands; R1 only slightly longer than r-rs</td><td rowspan="1" colspan="1">
                    <bold><italic><tp:taxon-name><tp:taxon-name-part taxon-name-part-type="genus">Calliscelio</tp:taxon-name-part> <tp:taxon-name-part taxon-name-part-type="species">elegans</tp:taxon-name-part></tp:taxon-name></italic> (Perkins)</bold>
                  </td></tr><tr><td rowspan="1" colspan="1">–</td><td rowspan="1" colspan="1">Fore wing hyaline; R1 approximately as long as 2.0× length of r-rs</td><td rowspan="1" colspan="1">
                    <bold>21</bold>
                  </td></tr><tr><td rowspan="1" colspan="1">21</td><td rowspan="1" colspan="1">Setae of upper frons short, dense (Fig. <xref ref-type="fig" rid="F22">134</xref>); netrion rugose (Fig. <xref ref-type="fig" rid="F22">131</xref>); horn on T1 longitudinally striate (Fig. <xref ref-type="fig" rid="F22">135</xref>)</td><td rowspan="1" colspan="1">
                    <bold><italic><tp:taxon-name><tp:taxon-name-part taxon-name-part-type="genus">Calliscelio</tp:taxon-name-part> <tp:taxon-name-part taxon-name-part-type="species">granulatus</tp:taxon-name-part></tp:taxon-name></italic> Chen &amp; Johnson, sp. n.</bold>
                  </td></tr><tr><td rowspan="1" colspan="1">–</td><td rowspan="1" colspan="1">Setae of upper frons long, sparse (Fig. <xref ref-type="fig" rid="F43">260</xref>); netrion smooth (Fig. <xref ref-type="fig" rid="F43">257</xref>); horn on T1 rugulose (Fig. <xref ref-type="fig" rid="F43">261</xref>)</td><td rowspan="1" colspan="1">
                    <bold><italic><tp:taxon-name><tp:taxon-name-part taxon-name-part-type="genus">Calliscelio</tp:taxon-name-part> <tp:taxon-name-part taxon-name-part-type="species">telum</tp:taxon-name-part></tp:taxon-name></italic> Chen &amp; Johnson, sp. n.</bold>
                  </td></tr><tr><td rowspan="1" colspan="1">22</td><td rowspan="1" colspan="1">Horn on T1 absent (Fig. <xref ref-type="fig" rid="F17">105</xref>); dorsal propodeum not excavate medially (Fig. <xref ref-type="fig" rid="F17">103</xref>)</td><td rowspan="1" colspan="1">
                    <bold><italic><tp:taxon-name><tp:taxon-name-part taxon-name-part-type="genus">Calliscelio</tp:taxon-name-part> <tp:taxon-name-part taxon-name-part-type="species">extenuatus</tp:taxon-name-part></tp:taxon-name></italic> Chen &amp; Johnson, sp. n.</bold>
                  </td></tr><tr><td rowspan="1" colspan="1">–</td><td rowspan="1" colspan="1">Horn on T1 present (Figs <xref ref-type="fig" rid="F7">45</xref>, <xref ref-type="fig" rid="F9">57</xref>, <xref ref-type="fig" rid="F24">147</xref>, <xref ref-type="fig" rid="F33">201</xref>, <xref ref-type="fig" rid="F41">249</xref>, <xref ref-type="fig" rid="F45">273</xref>); dorsal propodeum excavate medially (Figs <xref ref-type="fig" rid="F7">43</xref>, <xref ref-type="fig" rid="F9">55</xref>, <xref ref-type="fig" rid="F24">145</xref>, <xref ref-type="fig" rid="F33">199</xref>, <xref ref-type="fig" rid="F41">247</xref>, <xref ref-type="fig" rid="F45">271</xref>)</td><td rowspan="1" colspan="1">
                    <bold>23</bold>
                  </td></tr><tr><td rowspan="1" colspan="1">23</td><td rowspan="1" colspan="1">Horn on T1 variably sculptured (Figs <xref ref-type="fig" rid="F7">45</xref>, <xref ref-type="fig" rid="F24">147</xref>, <xref ref-type="fig" rid="F41">249</xref>)</td><td rowspan="1" colspan="1">
                    <bold>24</bold>
                  </td></tr><tr><td rowspan="1" colspan="1">–</td><td rowspan="1" colspan="1">Horn on T1 smooth (Figs <xref ref-type="fig" rid="F9">57</xref>, <xref ref-type="fig" rid="F33">201</xref>, <xref ref-type="fig" rid="F45">273</xref>)</td><td rowspan="1" colspan="1">
                    <bold>26</bold>
                  </td></tr><!--PageBreak--><tr><td rowspan="1" colspan="1">24</td><td rowspan="1" colspan="1">Notaulus abbreviated, at most reaching middle of mesoscutum (Fig. <xref ref-type="fig" rid="F24">145</xref>); T3 with submedian longitudinal striae (Fig. <xref ref-type="fig" rid="F24">147</xref>)</td><td rowspan="1" colspan="1">
                    <bold><italic><tp:taxon-name><tp:taxon-name-part taxon-name-part-type="genus">Calliscelio</tp:taxon-name-part> <tp:taxon-name-part taxon-name-part-type="species">latifrons</tp:taxon-name-part></tp:taxon-name></italic> Chen &amp; Johnson, sp. n.</bold>
                  </td></tr><tr><td rowspan="1" colspan="1">–</td><td rowspan="1" colspan="1">Notaulus percurrent (Figs <xref ref-type="fig" rid="F7">43</xref>, <xref ref-type="fig" rid="F41">247</xref>); T3 smooth throughout (Figs <xref ref-type="fig" rid="F7">45</xref>, <xref ref-type="fig" rid="F41">249</xref>)</td><td rowspan="1" colspan="1">
                    <bold>25</bold>
                  </td></tr><tr><td rowspan="1" colspan="1">25</td><td rowspan="1" colspan="1">Horn on T1 rugulose (Fig. <xref ref-type="fig" rid="F41">249</xref>); legs orange throughout (Fig. <xref ref-type="fig" rid="F41">244</xref>)</td><td rowspan="1" colspan="1">
                    <bold><italic><tp:taxon-name><tp:taxon-name-part taxon-name-part-type="genus">Calliscelio</tp:taxon-name-part> <tp:taxon-name-part taxon-name-part-type="species">storea</tp:taxon-name-part></tp:taxon-name></italic> Chen &amp; Johnson, sp. n.</bold>
                  </td></tr><tr><td rowspan="1" colspan="1">–</td><td rowspan="1" colspan="1">Horn on T1 smooth to rugulose medially, with V-shaped keels laterally (Fig. <xref ref-type="fig" rid="F7">45</xref>); legs with coxae and femora white, otherwise pale yellow throughout (Fig. <xref ref-type="fig" rid="F7">40</xref>)</td><td rowspan="1" colspan="1">
                    <bold><italic><tp:taxon-name><tp:taxon-name-part taxon-name-part-type="genus">Calliscelio</tp:taxon-name-part> <tp:taxon-name-part taxon-name-part-type="species">armila</tp:taxon-name-part></tp:taxon-name></italic> Chen &amp; Masner, sp. n.</bold>
                  </td></tr><tr><td rowspan="1" colspan="1">26</td><td rowspan="1" colspan="1">Frons below median ocellus densely punctate (Fig. <xref ref-type="fig" rid="F33">200</xref>); posterior vertex densely punctate (Fig. <xref ref-type="fig" rid="F33">199</xref>); R distinctly longer than r-rs (Fig. <xref ref-type="fig" rid="F33">201</xref>)</td><td rowspan="1" colspan="1">
                    <bold><italic><tp:taxon-name><tp:taxon-name-part taxon-name-part-type="genus">Calliscelio</tp:taxon-name-part> <tp:taxon-name-part taxon-name-part-type="species">punctatifrons</tp:taxon-name-part></tp:taxon-name></italic> Chen &amp; Johnson, sp. n.</bold>
                  </td></tr><tr><td rowspan="1" colspan="1">–</td><td rowspan="1" colspan="1">Frons below median ocellus largely smooth with sparse fine punctures (Figs <xref ref-type="fig" rid="F9">56</xref>, <xref ref-type="fig" rid="F45">272</xref>); posterior vertex granulate (Figs <xref ref-type="fig" rid="F9">55</xref>, <xref ref-type="fig" rid="F45">271</xref>); R approximately as long as r-rs (Fig. <xref ref-type="fig" rid="F45">268</xref>)</td><td rowspan="1" colspan="1">
                    <bold>27</bold>
                  </td></tr><tr><td rowspan="1" colspan="1">27</td><td rowspan="1" colspan="1">Metascutellum approximately 4.0× wider than long, smooth (Fig. <xref ref-type="fig" rid="F45">271</xref>); mesopleural carina absent (Fig. <xref ref-type="fig" rid="F45">269</xref>); mesepisternum below mesopleural depression smooth throughout (Fig. <xref ref-type="fig" rid="F45">269</xref>)</td><td rowspan="1" colspan="1">
                    <bold><italic><tp:taxon-name><tp:taxon-name-part taxon-name-part-type="genus">Calliscelio</tp:taxon-name-part> <tp:taxon-name-part taxon-name-part-type="species">virga</tp:taxon-name-part></tp:taxon-name></italic> Chen &amp; Johnson, sp. n.</bold>
                  </td></tr><tr><td rowspan="1" colspan="1">–</td><td rowspan="1" colspan="1">Metascutellum approximately 2.0× wider than long, rugose anteriorly, smooth posteriorly (Fig. <xref ref-type="fig" rid="F9">55</xref>); mesopleural carina present (Fig. <xref ref-type="fig" rid="F9">53</xref>); mesepisternum below mesopleural depression with a row of foveae along mesopleural carina</td><td rowspan="1" colspan="1">
                    <bold><italic><tp:taxon-name><tp:taxon-name-part taxon-name-part-type="genus">Calliscelio</tp:taxon-name-part> <tp:taxon-name-part taxon-name-part-type="species">bisulcatus</tp:taxon-name-part></tp:taxon-name></italic> (Kieffer)</bold>
                  </td></tr><tr><td rowspan="1" colspan="1">28</td><td rowspan="1" colspan="1">Horn on T1 absent or at most weakly developed (Figs <xref ref-type="fig" rid="F4">27</xref>, <xref ref-type="fig" rid="F10">63</xref>, <xref ref-type="fig" rid="F16">99</xref>, <xref ref-type="fig" rid="F29">177</xref>, <xref ref-type="fig" rid="F43">261</xref>)</td><td rowspan="1" colspan="1">
                    <bold>29</bold>
                  </td></tr><tr><td rowspan="1" colspan="1">–</td><td rowspan="1" colspan="1">Horn on T1 present (Figs <xref ref-type="fig" rid="F5">33</xref>, <xref ref-type="fig" rid="F11">69</xref>, <xref ref-type="fig" rid="F14">87</xref>, <xref ref-type="fig" rid="F21">129</xref>, <xref ref-type="fig" rid="F31">189</xref>, <xref ref-type="fig" rid="F34">207</xref>, <xref ref-type="fig" rid="F40">243</xref>, <xref ref-type="fig" rid="F44">267</xref>)</td><td rowspan="1" colspan="1">
                    <bold>34</bold>
                  </td></tr><tr><td rowspan="1" colspan="1">29</td><td rowspan="1" colspan="1">Notaulus abbreviated, at most reaching middle of mesoscutum (Figs <xref ref-type="fig" rid="F4">25</xref>, <xref ref-type="fig" rid="F10">61</xref>)</td><td rowspan="1" colspan="1">
                    <bold>30</bold>
                  </td></tr><tr><td rowspan="1" colspan="1">–</td><td rowspan="1" colspan="1">Notaulus percurrent (Figs <xref ref-type="fig" rid="F16">97</xref>, <xref ref-type="fig" rid="F29">175</xref>, <xref ref-type="fig" rid="F38">229</xref>, <xref ref-type="fig" rid="F43">259</xref>)</td><td rowspan="1" colspan="1">
                    <bold>31</bold>
                  </td></tr><tr><td rowspan="1" colspan="1">30</td><td rowspan="1" colspan="1">A4 distinctly shorter than A3 (Fig. <xref ref-type="fig" rid="F4">22</xref>); postgena behind outer orbit coriaceous (Fig. <xref ref-type="fig" rid="F4">23</xref>)</td><td rowspan="1" colspan="1">
                    <bold><italic><tp:taxon-name><tp:taxon-name-part taxon-name-part-type="genus">Calliscelio</tp:taxon-name-part> <tp:taxon-name-part taxon-name-part-type="species">absum</tp:taxon-name-part></tp:taxon-name></italic> Chen &amp; Johnson, sp. n.</bold>
                  </td></tr><tr><td rowspan="1" colspan="1">–</td><td rowspan="1" colspan="1">A4 as long as A3 (Fig. <xref ref-type="fig" rid="F10">60</xref>); postgena behind outer orbit smooth (Fig. <xref ref-type="fig" rid="F10">59</xref>)</td><td rowspan="1" colspan="1">
                    <bold><italic><tp:taxon-name><tp:taxon-name-part taxon-name-part-type="genus">Calliscelio</tp:taxon-name-part> <tp:taxon-name-part taxon-name-part-type="species">brachys</tp:taxon-name-part></tp:taxon-name></italic> Chen &amp; Johnson, sp. n.</bold>
                  </td></tr><tr><td rowspan="1" colspan="1">31</td><td rowspan="1" colspan="1">Eye hairy (Fig. <xref ref-type="fig" rid="F38">229</xref>); A6 distinctly longer than wide</td><td rowspan="1" colspan="1">
                    <bold><italic><tp:taxon-name><tp:taxon-name-part taxon-name-part-type="genus">Calliscelio</tp:taxon-name-part> <tp:taxon-name-part taxon-name-part-type="species">ruga</tp:taxon-name-part></tp:taxon-name></italic> Chen &amp; Johnson, sp. n.</bold>
                  </td></tr><tr><td rowspan="1" colspan="1">–</td><td rowspan="1" colspan="1">Eye bare (Figs <xref ref-type="fig" rid="F16">98</xref>, <xref ref-type="fig" rid="F29">176</xref>, <xref ref-type="fig" rid="F43">260</xref>); A6 subquadrate or distinctly transverse</td><td rowspan="1" colspan="1">
                    <bold>32</bold>
                  </td></tr><tr><td rowspan="1" colspan="1">32</td><td rowspan="1" colspan="1">Fore wing hyaline with an infuscate band in the middle (Fig. <xref ref-type="fig" rid="F29">174</xref>); A4 distinctly shorter than A3; postgena behind outer orbit granulate (Fig. <xref ref-type="fig" rid="F29">173</xref>)</td><td rowspan="1" colspan="1">
                    <bold><italic><tp:taxon-name><tp:taxon-name-part taxon-name-part-type="genus">Calliscelio</tp:taxon-name-part> <tp:taxon-name-part taxon-name-part-type="species">minutia</tp:taxon-name-part></tp:taxon-name></italic> Chen &amp; Johnson, sp. n.</bold>
                  </td></tr><tr><td rowspan="1" colspan="1">–</td><td rowspan="1" colspan="1">Fore wing entirely hyaline (Figs <xref ref-type="fig" rid="F16">99</xref>, <xref ref-type="fig" rid="F43">258</xref>); A4 as long as A3; postgena behind outer orbit smooth (Figs <xref ref-type="fig" rid="F16">95</xref>, <xref ref-type="fig" rid="F43">257</xref>)</td><td rowspan="1" colspan="1">
                    <bold>33</bold>
                  </td></tr><tr><td rowspan="1" colspan="1">33</td><td rowspan="1" colspan="1">Central keel of frons absent (Fig. <xref ref-type="fig" rid="F43">260</xref>); frons below median ocellus smooth (Fig. <xref ref-type="fig" rid="F43">260</xref>); Rs+M nebulose, weakly pigmented (Fig. <xref ref-type="fig" rid="F43">261</xref>)</td><td rowspan="1" colspan="1">
                    <bold><italic><tp:taxon-name><tp:taxon-name-part taxon-name-part-type="genus">Calliscelio</tp:taxon-name-part> <tp:taxon-name-part taxon-name-part-type="species">suni</tp:taxon-name-part></tp:taxon-name></italic> Chen &amp; Johnson, sp. n.</bold>
                  </td></tr><tr><td rowspan="1" colspan="1">–</td><td rowspan="1" colspan="1">Central keel of frons present (Fig. <xref ref-type="fig" rid="F16">98</xref>); frons below median ocellus coriaceous (Fig. <xref ref-type="fig" rid="F16">98</xref>); Rs+M spectral (Fig. <xref ref-type="fig" rid="F16">99</xref>)</td><td rowspan="1" colspan="1">
                    <bold><italic><tp:taxon-name><tp:taxon-name-part taxon-name-part-type="genus">Calliscelio</tp:taxon-name-part> <tp:taxon-name-part taxon-name-part-type="species">eboris</tp:taxon-name-part></tp:taxon-name></italic> Chen &amp; Johnson, sp. n.</bold>
                  </td></tr><!--PageBreak--><tr><td rowspan="1" colspan="1">34</td><td rowspan="1" colspan="1">Frons and posterior vertex smooth (Figs <xref ref-type="fig" rid="F21">127</xref>, <xref ref-type="fig" rid="F21">128</xref>, <xref ref-type="fig" rid="F31">187</xref>, <xref ref-type="fig" rid="F31">188</xref>, <xref ref-type="fig" rid="F34">205</xref>, <xref ref-type="fig" rid="F34">206</xref>, <xref ref-type="fig" rid="F44">265</xref>, <xref ref-type="fig" rid="F44">266</xref>)</td><td rowspan="1" colspan="1">
                    <bold>35</bold>
                  </td></tr><tr><td rowspan="1" colspan="1">–</td><td rowspan="1" colspan="1">Frons and posterior vertex variably sculptured (Figs <xref ref-type="fig" rid="F5">31</xref>, <xref ref-type="fig" rid="F5">32</xref>, <xref ref-type="fig" rid="F11">67</xref>, <xref ref-type="fig" rid="F11">68</xref>, <xref ref-type="fig" rid="F13">79</xref>, <xref ref-type="fig" rid="F13">80</xref>, <xref ref-type="fig" rid="F14">85</xref>, <xref ref-type="fig" rid="F14">86</xref>, <xref ref-type="fig" rid="F40">241</xref>, <xref ref-type="fig" rid="F40">242</xref>)</td><td rowspan="1" colspan="1">
                    <bold>38</bold>
                  </td></tr><tr><td rowspan="1" colspan="1">35</td><td rowspan="1" colspan="1">T6 strongly elongate, approximately 3.0× longer than wide (Figs <xref ref-type="fig" rid="F31">189</xref>, <xref ref-type="fig" rid="F34">207</xref>); Metascutellum finely granulate (Figs <xref ref-type="fig" rid="F31">187</xref>, <xref ref-type="fig" rid="F34">205</xref>)</td><td rowspan="1" colspan="1">
                    <bold>36</bold>
                  </td></tr><tr><td rowspan="1" colspan="1">–</td><td rowspan="1" colspan="1">T6 short, slightly longer than wide (Figs <xref ref-type="fig" rid="F21">129</xref>, <xref ref-type="fig" rid="F44">267</xref>); Metascutellum finely smooth (Figs <xref ref-type="fig" rid="F21">127</xref>, <xref ref-type="fig" rid="F44">265</xref>)</td><td rowspan="1" colspan="1">
                    <bold>37</bold>
                  </td></tr><tr><td rowspan="1" colspan="1">36</td><td rowspan="1" colspan="1">Head strongly transverse in dorsal view (Fig. <xref ref-type="fig" rid="F34">205</xref>); T1 horn transversely striate (Fig. <xref ref-type="fig" rid="F34">207</xref>)</td><td rowspan="1" colspan="1">
                    <bold><italic><tp:taxon-name><tp:taxon-name-part taxon-name-part-type="genus">Calliscelio</tp:taxon-name-part> <tp:taxon-name-part taxon-name-part-type="species">remigio</tp:taxon-name-part></tp:taxon-name></italic> Chen &amp; Masner, sp. n.</bold>
                  </td></tr><tr><td rowspan="1" colspan="1">–</td><td rowspan="1" colspan="1">Head subglobose in dorsal view (Fig. <xref ref-type="fig" rid="F31">187</xref>); T1 horn densely and concentrically striate anteriorly, smooth posteriorly (Fig. <xref ref-type="fig" rid="F31">189</xref>)</td><td rowspan="1" colspan="1">
                    <bold><italic><tp:taxon-name><tp:taxon-name-part taxon-name-part-type="genus">Calliscelio</tp:taxon-name-part> <tp:taxon-name-part taxon-name-part-type="species">pararemigio</tp:taxon-name-part></tp:taxon-name></italic> Chen &amp; Masner, sp. n.</bold>
                  </td></tr><tr><td rowspan="1" colspan="1">37</td><td rowspan="1" colspan="1">A4 distinctly longer than A3 (Fig. <xref ref-type="fig" rid="F44">264</xref>); horn on T1 smooth (Fig. <xref ref-type="fig" rid="F44">267</xref>)</td><td rowspan="1" colspan="1">
                    <bold><italic><tp:taxon-name><tp:taxon-name-part taxon-name-part-type="genus">Calliscelio</tp:taxon-name-part> <tp:taxon-name-part taxon-name-part-type="species">torqueo</tp:taxon-name-part></tp:taxon-name></italic> Chen &amp; Johnson, sp. n.</bold>
                  </td></tr><tr><td rowspan="1" colspan="1">–</td><td rowspan="1" colspan="1">A4 distinctly shorter than A3 (Fig. <xref ref-type="fig" rid="F21">126</xref>); horn on T1 concentrically striate (Fig. <xref ref-type="fig" rid="F21">129</xref>)</td><td rowspan="1" colspan="1">
                    <bold><italic><tp:taxon-name><tp:taxon-name-part taxon-name-part-type="genus">Calliscelio</tp:taxon-name-part> <tp:taxon-name-part taxon-name-part-type="species">glaber</tp:taxon-name-part></tp:taxon-name></italic> Chen &amp; Masner, sp. n.</bold>
                  </td></tr><tr><td rowspan="1" colspan="1">38</td><td rowspan="1" colspan="1">Hyperoccipital carina present (Figs <xref ref-type="fig" rid="F13">79</xref>, <xref ref-type="fig" rid="F14">85</xref>)</td><td rowspan="1" colspan="1">
                    <bold>39</bold>
                  </td></tr><tr><td rowspan="1" colspan="1">–</td><td rowspan="1" colspan="1">Hyperoccipital carina absent (Figs <xref ref-type="fig" rid="F5">31</xref>, <xref ref-type="fig" rid="F11">67</xref>, <xref ref-type="fig" rid="F40">241</xref>)</td><td rowspan="1" colspan="1">
                    <bold>40</bold>
                  </td></tr><tr><td rowspan="1" colspan="1">39</td><td rowspan="1" colspan="1">Postgena behind outer orbit with large foveae (Fig. <xref ref-type="fig" rid="F14">83</xref>); horn on T1 large and distinct, rugose medially, with V-shaped keels laterally (Fig. <xref ref-type="fig" rid="F14">87</xref>)</td><td rowspan="1" colspan="1">
                    <bold><italic><tp:taxon-name><tp:taxon-name-part taxon-name-part-type="genus">Calliscelio</tp:taxon-name-part> <tp:taxon-name-part taxon-name-part-type="species">crater</tp:taxon-name-part></tp:taxon-name></italic> Chen &amp; Johnson, sp. n.</bold>
                  </td></tr><tr><td rowspan="1" colspan="1">–</td><td rowspan="1" colspan="1">Postgena with a carina along outer orbit (Fig. <xref ref-type="fig" rid="F13">77</xref>); horn on T1 weakly indicated, smooth to somewhat transversely striate (Fig. <xref ref-type="fig" rid="F11">69</xref>)</td><td rowspan="1" colspan="1">
                    <bold><italic><tp:taxon-name><tp:taxon-name-part taxon-name-part-type="genus">Calliscelio</tp:taxon-name-part> <tp:taxon-name-part taxon-name-part-type="species">carinigena</tp:taxon-name-part></tp:taxon-name></italic> Chen &amp; Johnson, sp. n.</bold>
                  </td></tr><tr><td rowspan="1" colspan="1">40</td><td rowspan="1" colspan="1">Mesoscutum densely punctate (Fig. <xref ref-type="fig" rid="F5">31</xref>); horn on T1 densely and transversely striate (Fig. <xref ref-type="fig" rid="F5">33</xref>); T6 strongly elongate, tapering apically (Fig. <xref ref-type="fig" rid="F5">33</xref>)</td><td rowspan="1" colspan="1">
                    <bold><italic><tp:taxon-name><tp:taxon-name-part taxon-name-part-type="genus">Calliscelio</tp:taxon-name-part> <tp:taxon-name-part taxon-name-part-type="species">alcoa</tp:taxon-name-part></tp:taxon-name></italic> Chen &amp; Masner, sp. n.</bold>
                  </td></tr><tr><td rowspan="1" colspan="1">–</td><td rowspan="1" colspan="1">Mesoscutum granulate (Figs <xref ref-type="fig" rid="F11">67</xref>, <xref ref-type="fig" rid="F40">241</xref>); horn on T1 with V-shaped striae (Figs <xref ref-type="fig" rid="F11">69</xref>, <xref ref-type="fig" rid="F40">243</xref>); T6 short, subtriangular (Figs <xref ref-type="fig" rid="F11">69</xref>, <xref ref-type="fig" rid="F40">243</xref>)</td><td rowspan="1" colspan="1">
                    <bold>41</bold>
                  </td></tr><tr><td rowspan="1" colspan="1">41</td><td rowspan="1" colspan="1">Notaulus abbreviated, at most reaching anteriorly to middle of mesoscutum (Fig. <xref ref-type="fig" rid="F11">67</xref>); ventral metapleural area largely smooth (Fig. <xref ref-type="fig" rid="F11">65</xref>); S3 largely smooth with sparse fine punctures</td><td rowspan="1" colspan="1">
                    <bold><italic><tp:taxon-name><tp:taxon-name-part taxon-name-part-type="genus">Calliscelio</tp:taxon-name-part> <tp:taxon-name-part taxon-name-part-type="species">brevinotaulus</tp:taxon-name-part></tp:taxon-name></italic> Chen &amp; Johnson, sp. n.</bold>
                  </td></tr><tr><td rowspan="1" colspan="1">–</td><td rowspan="1" colspan="1">Notaulus percurrent (Fig. <xref ref-type="fig" rid="F40">241</xref>); ventral metapleural area rugose throughout (Fig. <xref ref-type="fig" rid="F40">239</xref>); S3 densely punctate medially, longitudinally striate laterally</td><td rowspan="1" colspan="1">
                    <bold><italic><tp:taxon-name><tp:taxon-name-part taxon-name-part-type="genus">Calliscelio</tp:taxon-name-part> <tp:taxon-name-part taxon-name-part-type="species">sfina</tp:taxon-name-part></tp:taxon-name></italic> Chen &amp; Johnson, sp. n.</bold>
                  </td></tr></tbody></table></table-wrap></tp:treatment-sec><tp:treatment-sec sec-type="key" id="SECID0EJPCI"><title>Key to males</title><p>(unknown for <italic><tp:taxon-name><tp:taxon-name-part taxon-name-part-type="genus">Calliscelio</tp:taxon-name-part> <tp:taxon-name-part taxon-name-part-type="species">amadoi</tp:taxon-name-part></tp:taxon-name></italic>, <italic><tp:taxon-name><tp:taxon-name-part taxon-name-part-type="genus">Calliscelio</tp:taxon-name-part> <tp:taxon-name-part taxon-name-part-type="species">bidens</tp:taxon-name-part></tp:taxon-name></italic>, <italic><tp:taxon-name><tp:taxon-name-part taxon-name-part-type="genus">Calliscelio</tp:taxon-name-part> <tp:taxon-name-part taxon-name-part-type="species">brevitas</tp:taxon-name-part></tp:taxon-name></italic>, <italic><tp:taxon-name><tp:taxon-name-part taxon-name-part-type="genus">Calliscelio</tp:taxon-name-part> <tp:taxon-name-part taxon-name-part-type="species">foveolatus</tp:taxon-name-part></tp:taxon-name></italic>, <italic><tp:taxon-name><tp:taxon-name-part taxon-name-part-type="genus">Calliscelio</tp:taxon-name-part> <tp:taxon-name-part taxon-name-part-type="species">gatineau</tp:taxon-name-part></tp:taxon-name></italic>, <italic><tp:taxon-name><tp:taxon-name-part taxon-name-part-type="genus">Calliscelio</tp:taxon-name-part> <tp:taxon-name-part taxon-name-part-type="species">levis</tp:taxon-name-part></tp:taxon-name></italic>, <italic><tp:taxon-name><tp:taxon-name-part taxon-name-part-type="genus">Calliscelio</tp:taxon-name-part> <tp:taxon-name-part taxon-name-part-type="species">prolixus</tp:taxon-name-part></tp:taxon-name></italic>, <italic><tp:taxon-name><tp:taxon-name-part taxon-name-part-type="genus">Calliscelio</tp:taxon-name-part> <tp:taxon-name-part taxon-name-part-type="species">rugicoxa</tp:taxon-name-part></tp:taxon-name></italic>, <italic><tp:taxon-name><tp:taxon-name-part taxon-name-part-type="genus">Calliscelio</tp:taxon-name-part> <tp:taxon-name-part taxon-name-part-type="species">ruga</tp:taxon-name-part></tp:taxon-name></italic> and <italic><tp:taxon-name><tp:taxon-name-part taxon-name-part-type="genus">Calliscelio</tp:taxon-name-part> <tp:taxon-name-part taxon-name-part-type="species">storea</tp:taxon-name-part></tp:taxon-name></italic>)</p><table-wrap content-type="key" position="anchor" orientation="portrait"><table id="TID0EWGBG" rules="all"><tbody><tr><td rowspan="1" colspan="1">1</td><td rowspan="1" colspan="1">Occipital carina complete medially (Figs <xref ref-type="fig" rid="F3">19</xref>, <xref ref-type="fig" rid="F7">43</xref>, <xref ref-type="fig" rid="F9">55</xref>, <xref ref-type="fig" rid="F15">91</xref>, <xref ref-type="fig" rid="F17">103</xref>, <xref ref-type="fig" rid="F18">109</xref>, <xref ref-type="fig" rid="F22">133</xref>, <xref ref-type="fig" rid="F23">139</xref>, <xref ref-type="fig" rid="F24">145</xref>, <xref ref-type="fig" rid="F26">157</xref>, <xref ref-type="fig" rid="F27">163</xref>, <xref ref-type="fig" rid="F28">169</xref>, <xref ref-type="fig" rid="F30">181</xref>, <xref ref-type="fig" rid="F33">199</xref>, <xref ref-type="fig" rid="F36">217</xref>, <xref ref-type="fig" rid="F43">259</xref>, <xref ref-type="fig" rid="F45">271</xref>)</td><td rowspan="1" colspan="1">
                    <bold>2</bold>
                  </td></tr><tr><td rowspan="1" colspan="1">–</td><td rowspan="1" colspan="1">Occipital carina interrupted medially (Figs <xref ref-type="fig" rid="F4">25</xref>, <xref ref-type="fig" rid="F5">31</xref>, <xref ref-type="fig" rid="F10">61</xref>, <xref ref-type="fig" rid="F11">67</xref>, <xref ref-type="fig" rid="F13">79</xref>, <xref ref-type="fig" rid="F14">85</xref>, <xref ref-type="fig" rid="F16">97</xref>, <xref ref-type="fig" rid="F21">127</xref>, <xref ref-type="fig" rid="F29">175</xref>, <xref ref-type="fig" rid="F31">187</xref>, <xref ref-type="fig" rid="F34">205</xref>, <xref ref-type="fig" rid="F40">241</xref>, <xref ref-type="fig" rid="F43">259</xref>, <xref ref-type="fig" rid="F44">265</xref>)</td><td rowspan="1" colspan="1">
                    <bold>19</bold>
                  </td></tr><!--PageBreak--><tr><td rowspan="1" colspan="1">2</td><td rowspan="1" colspan="1">Eye bare (Figs <xref ref-type="fig" rid="F3">20</xref>, <xref ref-type="fig" rid="F15">92</xref>, <xref ref-type="fig" rid="F18">110</xref>, <xref ref-type="fig" rid="F23">140</xref>, <xref ref-type="fig" rid="F26">158</xref>, <xref ref-type="fig" rid="F27">164</xref>, <xref ref-type="fig" rid="F28">170</xref>, <xref ref-type="fig" rid="F30">182</xref>)</td><td rowspan="1" colspan="1">
                    <bold>3</bold>
                  </td></tr><tr><td rowspan="1" colspan="1">–</td><td rowspan="1" colspan="1">Eye setose (Figs <xref ref-type="fig" rid="F7">44</xref>, <xref ref-type="fig" rid="F17">103</xref>, <xref ref-type="fig" rid="F22">133</xref>, <xref ref-type="fig" rid="F33">200</xref>, <xref ref-type="fig" rid="F43">260</xref>, <xref ref-type="fig" rid="F45">272</xref>)</td><td rowspan="1" colspan="1">
                    <bold>11</bold>
                  </td></tr><tr><td rowspan="1" colspan="1">3</td><td rowspan="1" colspan="1">Rs+M spectral (Figs <xref ref-type="fig" rid="F3">21</xref>, <xref ref-type="fig" rid="F35">212</xref>); R distinctly shorter than r-rs</td><td rowspan="1" colspan="1">
                    <bold>4</bold>
                  </td></tr><tr><td rowspan="1" colspan="1">–</td><td rowspan="1" colspan="1">Rs+M nebulose, pigmented (Figs <xref ref-type="fig" rid="F2">15</xref>, <xref ref-type="fig" rid="F15">90</xref>, <xref ref-type="fig" rid="F26">159</xref>, <xref ref-type="fig" rid="F27">165</xref>, <xref ref-type="fig" rid="F28">171</xref>, <xref ref-type="fig" rid="F30">183</xref>); R as long as or longer than r-rs</td><td rowspan="1" colspan="1">
                    <bold>5</bold>
                  </td></tr><tr><td rowspan="1" colspan="1">4</td><td rowspan="1" colspan="1">Mesepisternum below mesopleural depression densely punctate (Fig. <xref ref-type="fig" rid="F35">211</xref>); <abbrev xmlns:xlink="http://www.w3.org/1999/xlink" xlink:title="interocular space" id="ABBRID0E13CI" xlink:type="simple">IOS</abbrev> slightly less than <abbrev xmlns:xlink="http://www.w3.org/1999/xlink" xlink:title="eye height" id="ABBRID0E53CI" xlink:type="simple">EH</abbrev> (Fig. <xref ref-type="fig" rid="F36">218</xref>); R1 as long as r-rs</td><td rowspan="1" colspan="1">
                    <bold><italic><tp:taxon-name><tp:taxon-name-part taxon-name-part-type="genus">Calliscelio</tp:taxon-name-part> <tp:taxon-name-part taxon-name-part-type="species">rubriclavus</tp:taxon-name-part></tp:taxon-name></italic> (Ashmead)</bold>
                  </td></tr><tr><td rowspan="1" colspan="1">–</td><td rowspan="1" colspan="1">Mesepisternum below mesopleural depression smooth (Fig. <xref ref-type="fig" rid="F3">17</xref>); <abbrev xmlns:xlink="http://www.w3.org/1999/xlink" xlink:title="interocular space" id="ABBRID0EE5CI" xlink:type="simple">IOS</abbrev> distinctly less than <abbrev xmlns:xlink="http://www.w3.org/1999/xlink" xlink:title="eye height" id="ABBRID0EI5CI" xlink:type="simple">EH</abbrev> (Fig. <xref ref-type="fig" rid="F3">20</xref>); R1 approximately as long as 2.0× length of r-rs</td><td rowspan="1" colspan="1">
                    <bold><italic><tp:taxon-name><tp:taxon-name-part taxon-name-part-type="genus">Calliscelio</tp:taxon-name-part> <tp:taxon-name-part taxon-name-part-type="species">absconditum</tp:taxon-name-part></tp:taxon-name></italic> sp. n.</bold>
                  </td></tr><tr><td rowspan="1" colspan="1">5</td><td rowspan="1" colspan="1">Upper frons densely setose (Figs <xref ref-type="fig" rid="F18">110</xref>, <xref ref-type="fig" rid="F23">140</xref>, <xref ref-type="fig" rid="F26">158</xref>, <xref ref-type="fig" rid="F27">164</xref>)</td><td rowspan="1" colspan="1">
                    <bold>6</bold>
                  </td></tr><tr><td rowspan="1" colspan="1">–</td><td rowspan="1" colspan="1">Upper frons sparsely setose (Figs <xref ref-type="fig" rid="F15">92</xref>, <xref ref-type="fig" rid="F28">170</xref>, <xref ref-type="fig" rid="F30">182</xref>)</td><td rowspan="1" colspan="1">
                    <bold>9</bold>
                  </td></tr><tr><td rowspan="1" colspan="1">6</td><td rowspan="1" colspan="1">Metascutellum smooth (Fig. <xref ref-type="fig" rid="F27">163</xref>)</td><td rowspan="1" colspan="1">
                    <bold><italic><tp:taxon-name><tp:taxon-name-part taxon-name-part-type="genus">Calliscelio</tp:taxon-name-part> <tp:taxon-name-part taxon-name-part-type="species">magnificus</tp:taxon-name-part></tp:taxon-name></italic> Chen &amp; Masner, sp. n.</bold>
                  </td></tr><tr><td rowspan="1" colspan="1">–</td><td rowspan="1" colspan="1">Metascutellum rugose (Figs <xref ref-type="fig" rid="F18">109</xref>, <xref ref-type="fig" rid="F23">139</xref>, <xref ref-type="fig" rid="F26">157</xref>)</td><td rowspan="1" colspan="1">
                    <bold>7</bold>
                  </td></tr><tr><td rowspan="1" colspan="1">7</td><td rowspan="1" colspan="1">A11 approximately 4.5× longer than wide</td><td rowspan="1" colspan="1">
                    <bold><italic><tp:taxon-name><tp:taxon-name-part taxon-name-part-type="genus">Calliscelio</tp:taxon-name-part> <tp:taxon-name-part taxon-name-part-type="species">longuis</tp:taxon-name-part></tp:taxon-name></italic> Chen &amp; Johnson, sp. n.</bold>
                  </td></tr><tr><td rowspan="1" colspan="1">–</td><td rowspan="1" colspan="1">A11 approximately 3.0× longer than wide</td><td rowspan="1" colspan="1">
                    <bold>8</bold>
                  </td></tr><tr><td rowspan="1" colspan="1">8</td><td rowspan="1" colspan="1">T3 smooth throughout (Fig. <xref ref-type="fig" rid="F18">111</xref>); hind femora brown</td><td rowspan="1" colspan="1">
                    <bold><italic><tp:taxon-name><tp:taxon-name-part taxon-name-part-type="genus">Calliscelio</tp:taxon-name-part> <tp:taxon-name-part taxon-name-part-type="species">flavicauda</tp:taxon-name-part></tp:taxon-name></italic> Chen &amp; Johnson, sp. n.</bold>
                  </td></tr><tr><td rowspan="1" colspan="1">–</td><td rowspan="1" colspan="1">T3 with longitudinal submedian striae; hind femora yellow</td><td rowspan="1" colspan="1">
                    <bold><italic><tp:taxon-name><tp:taxon-name-part taxon-name-part-type="genus">Calliscelio</tp:taxon-name-part> <tp:taxon-name-part taxon-name-part-type="species">laticinctus</tp:taxon-name-part></tp:taxon-name></italic> Ashmead</bold>
                  </td></tr><tr><td rowspan="1" colspan="1">9</td><td rowspan="1" colspan="1">A11 approximately 2.0× longer than wide; length of T5 tyloid greater than 0.5× length of A5</td><td rowspan="1" colspan="1">
                    <bold><italic><tp:taxon-name><tp:taxon-name-part taxon-name-part-type="genus">Calliscelio</tp:taxon-name-part> <tp:taxon-name-part taxon-name-part-type="species">crena</tp:taxon-name-part></tp:taxon-name></italic> Chen &amp; Johnson, sp.n</bold>
                  </td></tr><tr><td rowspan="1" colspan="1">–</td><td rowspan="1" colspan="1">A11 approximately 4.0× longer than wide; length of T5 tyloid approximately 0.3× length of A5</td><td rowspan="1" colspan="1">
                    <bold>10</bold>
                  </td></tr><tr><td rowspan="1" colspan="1">10</td><td rowspan="1" colspan="1">Mesoscutum smooth throughout (Fig. <xref ref-type="fig" rid="F30">181</xref>); T3 smooth throughout (Fig. <xref ref-type="fig" rid="F30">183</xref>)</td><td rowspan="1" colspan="1">
                    <bold><italic><tp:taxon-name><tp:taxon-name-part taxon-name-part-type="genus">Calliscelio</tp:taxon-name-part> <tp:taxon-name-part taxon-name-part-type="species">paraglaber</tp:taxon-name-part></tp:taxon-name></italic> Chen &amp; Johnson, sp. n.</bold>
                  </td></tr><tr><td rowspan="1" colspan="1">–</td><td rowspan="1" colspan="1">Mesoscutum coriaceous or smooth with sparse punctures (Fig. <xref ref-type="fig" rid="F28">169</xref>); T3 with longitudinal submedian striae (Fig. <xref ref-type="fig" rid="F28">171</xref>)</td><td rowspan="1" colspan="1">
                    <bold><italic><tp:taxon-name><tp:taxon-name-part taxon-name-part-type="genus">Calliscelio</tp:taxon-name-part> <tp:taxon-name-part taxon-name-part-type="species">migma</tp:taxon-name-part></tp:taxon-name></italic> Chen &amp; Johnson, sp. n.</bold>
                  </td></tr><tr><td rowspan="1" colspan="1">11</td><td rowspan="1" colspan="1">R1 approximately as long as r-rs</td><td rowspan="1" colspan="1">
                    <bold>12</bold>
                  </td></tr><tr><td rowspan="1" colspan="1">–</td><td rowspan="1" colspan="1">R1 at least 2.0× length of r-rs</td><td rowspan="1" colspan="1">
                    <bold>14</bold>
                  </td></tr><tr><td rowspan="1" colspan="1">12</td><td rowspan="1" colspan="1">Fore wing strikingly banded, with dark bands basally, medially and apically, separated by light bands</td><td rowspan="1" colspan="1">
                    <bold><italic><tp:taxon-name><tp:taxon-name-part taxon-name-part-type="genus">Calliscelio</tp:taxon-name-part> <tp:taxon-name-part taxon-name-part-type="species">elegans</tp:taxon-name-part></tp:taxon-name></italic> (Perkins)</bold>
                  </td></tr><tr><td rowspan="1" colspan="1">–</td><td rowspan="1" colspan="1">Fore wing hyaline (Figs <xref ref-type="fig" rid="F9">54</xref>, <xref ref-type="fig" rid="F45">268</xref>)</td><td rowspan="1" colspan="1">
                    <bold>13</bold>
                  </td></tr><tr><td rowspan="1" colspan="1">13</td><td rowspan="1" colspan="1">Metascutellum rugose (Fig. <xref ref-type="fig" rid="F9">55</xref>); mesepisternum below mesopleural depression largely smooth with a row of foveae along mesopleural carina</td><td rowspan="1" colspan="1">
                    <bold><italic><tp:taxon-name><tp:taxon-name-part taxon-name-part-type="genus">Calliscelio</tp:taxon-name-part> <tp:taxon-name-part taxon-name-part-type="species">bisulcatus</tp:taxon-name-part></tp:taxon-name></italic> (Kieffer)</bold>
                  </td></tr><tr><td rowspan="1" colspan="1">–</td><td rowspan="1" colspan="1">Metascutellum smooth (Fig. <xref ref-type="fig" rid="F45">271</xref>); mesepisternum below mesopleural depression smooth throughout (Fig. <xref ref-type="fig" rid="F45">269</xref>)</td><td rowspan="1" colspan="1">
                    <bold><italic><tp:taxon-name><tp:taxon-name-part taxon-name-part-type="genus">Calliscelio</tp:taxon-name-part> <tp:taxon-name-part taxon-name-part-type="species">virga</tp:taxon-name-part></tp:taxon-name></italic> Chen &amp; Johnson, sp. n.</bold>
                  </td></tr><!--PageBreak--><tr><td rowspan="1" colspan="1">14</td><td rowspan="1" colspan="1">
                    <abbrev xmlns:xlink="http://www.w3.org/1999/xlink" xlink:title="interocular space" id="ABBRID0ELNDI" xlink:type="simple">IOS</abbrev> slightly greater than <abbrev xmlns:xlink="http://www.w3.org/1999/xlink" xlink:title="eye height" id="ABBRID0EPNDI" xlink:type="simple">EH</abbrev> (Fig. <xref ref-type="fig" rid="F24">146</xref>); antennal flagellomeres moniliform, A11 as long as wide (Fig. <xref ref-type="fig" rid="F1">5</xref>)</td><td rowspan="1" colspan="1">
                    <bold><italic><tp:taxon-name><tp:taxon-name-part taxon-name-part-type="genus">Calliscelio</tp:taxon-name-part> <tp:taxon-name-part taxon-name-part-type="species">latifrons</tp:taxon-name-part></tp:taxon-name></italic> Chen &amp; Johnson, sp. n.</bold>
                  </td></tr><tr><td rowspan="1" colspan="1">–</td><td rowspan="1" colspan="1">
                    <abbrev xmlns:xlink="http://www.w3.org/1999/xlink" xlink:title="interocular space" id="ABBRID0EVODI" xlink:type="simple">IOS</abbrev> less than <abbrev xmlns:xlink="http://www.w3.org/1999/xlink" xlink:title="eye height" id="ABBRID0EZODI" xlink:type="simple">EH</abbrev> (Figs <xref ref-type="fig" rid="F7">44</xref>, <xref ref-type="fig" rid="F17">104</xref>, <xref ref-type="fig" rid="F22">134</xref>, <xref ref-type="fig" rid="F33">200</xref>, <xref ref-type="fig" rid="F43">260</xref>); antennal flagellomeres filiform, A11 at least 2.5× longer than wide (Fig. <xref ref-type="fig" rid="F1">2</xref>)</td><td rowspan="1" colspan="1">
                    <bold>15</bold>
                  </td></tr><tr><td rowspan="1" colspan="1">15</td><td rowspan="1" colspan="1">Posterior vertex densely punctate (Fig. <xref ref-type="fig" rid="F33">199</xref>); mesostutellum smooth with sparse fine punctures (Fig. <xref ref-type="fig" rid="F33">199</xref>)</td><td rowspan="1" colspan="1">
                    <bold><italic><tp:taxon-name><tp:taxon-name-part taxon-name-part-type="genus">Calliscelio</tp:taxon-name-part> <tp:taxon-name-part taxon-name-part-type="species">punctatifrons</tp:taxon-name-part></tp:taxon-name></italic> Chen &amp; Johnson, sp. n.</bold>
                  </td></tr><tr><td rowspan="1" colspan="1">–</td><td rowspan="1" colspan="1">Posterior vertex granulate (Figs <xref ref-type="fig" rid="F7">43</xref>, <xref ref-type="fig" rid="F17">103</xref>, <xref ref-type="fig" rid="F22">133</xref>, <xref ref-type="fig" rid="F43">259</xref>); mesoscutellum granulate (Figs <xref ref-type="fig" rid="F7">43</xref>, <xref ref-type="fig" rid="F17">103</xref>, <xref ref-type="fig" rid="F22">133</xref>, <xref ref-type="fig" rid="F43">259</xref>)</td><td rowspan="1" colspan="1">
                    <bold>16</bold>
                  </td></tr><tr><td rowspan="1" colspan="1">16</td><td rowspan="1" colspan="1">R1 greater than 3.0× length of r-rs</td><td rowspan="1" colspan="1">
                    <bold><italic><tp:taxon-name><tp:taxon-name-part taxon-name-part-type="genus">Calliscelio</tp:taxon-name-part> <tp:taxon-name-part taxon-name-part-type="species">extenuatus</tp:taxon-name-part></tp:taxon-name></italic> Chen &amp; Johnson, sp. n.</bold>
                  </td></tr><tr><td rowspan="1" colspan="1">–</td><td rowspan="1" colspan="1">R1 approximately as long as 2.0× length of r-rs</td><td rowspan="1" colspan="1">
                    <bold>17</bold>
                  </td></tr><tr><td rowspan="1" colspan="1">17</td><td rowspan="1" colspan="1">Frons below median ocellus largely smooth with sparse fine punctures (Fig. <xref ref-type="fig" rid="F7">44</xref>); <abbrev xmlns:xlink="http://www.w3.org/1999/xlink" xlink:title="interocular space" id="ABBRID0E4TDI" xlink:type="simple">IOS</abbrev> slightly less than <abbrev xmlns:xlink="http://www.w3.org/1999/xlink" xlink:title="eye height" id="ABBRID0EBUDI" xlink:type="simple">EH</abbrev> (Fig. <xref ref-type="fig" rid="F7">44</xref>)</td><td rowspan="1" colspan="1">
                    <bold><italic><tp:taxon-name><tp:taxon-name-part taxon-name-part-type="genus">Calliscelio</tp:taxon-name-part> <tp:taxon-name-part taxon-name-part-type="species">armila</tp:taxon-name-part></tp:taxon-name></italic> Chen &amp; Masner, sp. n.</bold>
                  </td></tr><tr><td rowspan="1" colspan="1">–</td><td rowspan="1" colspan="1">Frons below median ocellus granulate (Figs <xref ref-type="fig" rid="F22">134</xref>, <xref ref-type="fig" rid="F43">260</xref>); <abbrev xmlns:xlink="http://www.w3.org/1999/xlink" xlink:title="interocular space" id="ABBRID0ELVDI" xlink:type="simple">IOS</abbrev> distinctly less than <abbrev xmlns:xlink="http://www.w3.org/1999/xlink" xlink:title="eye height" id="ABBRID0EPVDI" xlink:type="simple">EH</abbrev> (Figs <xref ref-type="fig" rid="F22">134</xref>, <xref ref-type="fig" rid="F43">260</xref>)</td><td rowspan="1" colspan="1">
                    <bold>18</bold>
                  </td></tr><tr><td rowspan="1" colspan="1">18</td><td rowspan="1" colspan="1">Rs+M nebulose, strongly pigmented; dorsal propodeum with one or two longitudinal keels lateral to median keels</td><td rowspan="1" colspan="1">
                    <bold><italic><tp:taxon-name><tp:taxon-name-part taxon-name-part-type="genus">Calliscelio</tp:taxon-name-part> <tp:taxon-name-part taxon-name-part-type="species">telum</tp:taxon-name-part></tp:taxon-name></italic> Chen &amp; Johnson, sp. n.</bold>
                  </td></tr><tr><td rowspan="1" colspan="1">–</td><td rowspan="1" colspan="1">Rs+M spectral; dorsal propodeum rugose rugose throughout, only with medial keels</td><td rowspan="1" colspan="1">
                    <bold><italic><tp:taxon-name><tp:taxon-name-part taxon-name-part-type="genus">Calliscelio</tp:taxon-name-part> <tp:taxon-name-part taxon-name-part-type="species">granulatus</tp:taxon-name-part></tp:taxon-name></italic> Chen &amp; Masner, sp. n.</bold>
                  </td></tr><tr><td rowspan="1" colspan="1">19</td><td rowspan="1" colspan="1">Notaulus abbreviated, at most reach anteriorly to middle of mesoscutum (Figs <xref ref-type="fig" rid="F2">15</xref>, <xref ref-type="fig" rid="F10">61</xref>, <xref ref-type="fig" rid="F10">61</xref>)</td><td rowspan="1" colspan="1">
                    <bold>20</bold>
                  </td></tr><tr><td rowspan="1" colspan="1">–</td><td rowspan="1" colspan="1">Notaulus percurrent (Figs <xref ref-type="fig" rid="F5">31</xref>, <xref ref-type="fig" rid="F13">79</xref>, <xref ref-type="fig" rid="F14">85</xref>, <xref ref-type="fig" rid="F16">97</xref>, <xref ref-type="fig" rid="F21">127</xref>, <xref ref-type="fig" rid="F29">175</xref>, <xref ref-type="fig" rid="F31">187</xref>, <xref ref-type="fig" rid="F34">205</xref>, <xref ref-type="fig" rid="F40">241</xref>, <xref ref-type="fig" rid="F43">259</xref>, <xref ref-type="fig" rid="F44">265</xref>)</td><td rowspan="1" colspan="1">
                    <bold>22</bold>
                  </td></tr><tr><td rowspan="1" colspan="1">20</td><td rowspan="1" colspan="1">Netrion rugose (Fig. <xref ref-type="fig" rid="F11">65</xref>); mesopleural carina absent (Fig. <xref ref-type="fig" rid="F11">65</xref>)</td><td rowspan="1" colspan="1">
                    <bold><italic><tp:taxon-name><tp:taxon-name-part taxon-name-part-type="genus">Calliscelio</tp:taxon-name-part> <tp:taxon-name-part taxon-name-part-type="species">brevinotaulus</tp:taxon-name-part></tp:taxon-name></italic> Chen &amp; Johnson, sp. n.</bold>
                  </td></tr><tr><td rowspan="1" colspan="1">–</td><td rowspan="1" colspan="1">Netrion smooth (Figs <xref ref-type="fig" rid="F4">23</xref>, <xref ref-type="fig" rid="F10">59</xref>); mesopleural carina present (Figs <xref ref-type="fig" rid="F4">23</xref>, <xref ref-type="fig" rid="F10">59</xref>)</td><td rowspan="1" colspan="1">
                    <bold>21</bold>
                  </td></tr><tr><td rowspan="1" colspan="1">21</td><td rowspan="1" colspan="1">Postgena behind outer orbit smooth (Fig. <xref ref-type="fig" rid="F10">59</xref>); length of A5 tyloid approximately 0.3× length of A5; dorsal propodeum with one or two longitudinal keels lateral to median keel</td><td rowspan="1" colspan="1">
                    <bold><italic><tp:taxon-name><tp:taxon-name-part taxon-name-part-type="genus">Calliscelio</tp:taxon-name-part> <tp:taxon-name-part taxon-name-part-type="species">brachys</tp:taxon-name-part></tp:taxon-name></italic> Chen &amp; Johnson, sp. n.</bold>
                  </td></tr><tr><td rowspan="1" colspan="1">–</td><td rowspan="1" colspan="1">Postgena behind outer orbit coriaceous (Fig. <xref ref-type="fig" rid="F4">23</xref>); length of A5 tyloid longer than 0.5× length of A5; lateral propodeal area rugose throughout</td><td rowspan="1" colspan="1">
                    <bold><italic><tp:taxon-name><tp:taxon-name-part taxon-name-part-type="genus">Calliscelio</tp:taxon-name-part> <tp:taxon-name-part taxon-name-part-type="species">absum</tp:taxon-name-part></tp:taxon-name></italic> Chen &amp; Johnson, sp. n.</bold>
                  </td></tr><tr><td rowspan="1" colspan="1">22</td><td rowspan="1" colspan="1">Frons below median ocellus smooth (Figs <xref ref-type="fig" rid="F21">128</xref>, <xref ref-type="fig" rid="F31">188</xref>, <xref ref-type="fig" rid="F34">206</xref>, <xref ref-type="fig" rid="F43">260</xref>, <xref ref-type="fig" rid="F44">266</xref>)</td><td rowspan="1" colspan="1">
                    <bold>23</bold>
                  </td></tr><tr><td rowspan="1" colspan="1">–</td><td rowspan="1" colspan="1">Frons below median ocellus sculptured (Figs <xref ref-type="fig" rid="F5">32</xref>, <xref ref-type="fig" rid="F13">80</xref>, <xref ref-type="fig" rid="F14">86</xref>, <xref ref-type="fig" rid="F16">98</xref>, <xref ref-type="fig" rid="F29">176</xref>, <xref ref-type="fig" rid="F40">242</xref>)</td><td rowspan="1" colspan="1">
                    <bold>27</bold>
                  </td></tr><tr><td rowspan="1" colspan="1">23</td><td rowspan="1" colspan="1">Rs+M nebulose, pigmented (Figs <xref ref-type="fig" rid="F43">258</xref>, <xref ref-type="fig" rid="F44">264</xref>)</td><td rowspan="1" colspan="1">
                    <bold>24</bold>
                  </td></tr><tr><td rowspan="1" colspan="1">–</td><td rowspan="1" colspan="1">Rs+M spectral (Figs <xref ref-type="fig" rid="F21">126</xref>, <xref ref-type="fig" rid="F31">186</xref>, <xref ref-type="fig" rid="F34">204</xref>)</td><td rowspan="1" colspan="1">
                    <bold>25</bold>
                  </td></tr><tr><td rowspan="1" colspan="1">24</td><td rowspan="1" colspan="1">Metascutellum rugose (Fig. <xref ref-type="fig" rid="F43">259</xref>); R distinctly shorter than r-rs; T3 smooth throughout (Fig. <xref ref-type="fig" rid="F43">261</xref>)</td><td rowspan="1" colspan="1">
                    <bold><italic><tp:taxon-name><tp:taxon-name-part taxon-name-part-type="genus">Calliscelio</tp:taxon-name-part> <tp:taxon-name-part taxon-name-part-type="species">suni</tp:taxon-name-part></tp:taxon-name></italic> Chen &amp; Johnson, sp. n.</bold>
                  </td></tr><tr><td rowspan="1" colspan="1">–</td><td rowspan="1" colspan="1">Metascutellum smooth (Fig. <xref ref-type="fig" rid="F44">265</xref>); R approximately as long as r-rs; T3 with longitudinal submedian striae (Fig. <xref ref-type="fig" rid="F44">267</xref>)</td><td rowspan="1" colspan="1">
                    <bold><italic><tp:taxon-name><tp:taxon-name-part taxon-name-part-type="genus">Calliscelio</tp:taxon-name-part> <tp:taxon-name-part taxon-name-part-type="species">torqueo</tp:taxon-name-part></tp:taxon-name></italic> Chen &amp; Johnson, sp. n.</bold>
                  </td></tr><!--PageBreak--><tr><td rowspan="1" colspan="1">25</td><td rowspan="1" colspan="1">Mesopleural carina absent (Fig. <xref ref-type="fig" rid="F21">125</xref>); mesoscutellum smooth throughout (Fig. <xref ref-type="fig" rid="F21">127</xref>)</td><td rowspan="1" colspan="1">
                    <bold><italic><tp:taxon-name><tp:taxon-name-part taxon-name-part-type="genus">Calliscelio</tp:taxon-name-part> <tp:taxon-name-part taxon-name-part-type="species">glaber</tp:taxon-name-part></tp:taxon-name></italic> Chen &amp; Masner, sp. n.</bold>
                  </td></tr><tr><td rowspan="1" colspan="1">–</td><td rowspan="1" colspan="1">Mesopleural carina present (Figs <xref ref-type="fig" rid="F31">185</xref>, <xref ref-type="fig" rid="F34">203</xref>); mesoscutellum with sparse fine punctures (Fig. <xref ref-type="fig" rid="F31">187</xref>, <xref ref-type="fig" rid="F34">205</xref>)</td><td rowspan="1" colspan="1">
                    <bold>26</bold>
                  </td></tr><tr><td rowspan="1" colspan="1">26</td><td rowspan="1" colspan="1">Head strongly transverse in dorsal view (Fig. <xref ref-type="fig" rid="F34">205</xref>); S3 densely punctate or punctate rugose (Fig. <xref ref-type="fig" rid="F34">207</xref>)</td><td rowspan="1" colspan="1">
                    <bold><italic><tp:taxon-name><tp:taxon-name-part taxon-name-part-type="genus">Calliscelio</tp:taxon-name-part> <tp:taxon-name-part taxon-name-part-type="species">remigio</tp:taxon-name-part></tp:taxon-name></italic> Chen &amp; Masner, sp. n.</bold>
                  </td></tr><tr><td rowspan="1" colspan="1">–</td><td rowspan="1" colspan="1">Head subglobose in dorsal view (Fig. <xref ref-type="fig" rid="F31">187</xref>); S3 largely smooth with sparse fine punctures (Fig. <xref ref-type="fig" rid="F31">189</xref>)</td><td rowspan="1" colspan="1">
                    <bold><italic><tp:taxon-name><tp:taxon-name-part taxon-name-part-type="genus">Calliscelio</tp:taxon-name-part> <tp:taxon-name-part taxon-name-part-type="species">pararemigio</tp:taxon-name-part></tp:taxon-name></italic> Chen &amp; Masner, sp. n.</bold>
                  </td></tr><tr><td rowspan="1" colspan="1">27</td><td rowspan="1" colspan="1">Mesoscutum densely punctate (Fig. <xref ref-type="fig" rid="F5">31</xref>); R approximately as long as r-rs;</td><td rowspan="1" colspan="1">
                    <bold><italic><tp:taxon-name><tp:taxon-name-part taxon-name-part-type="genus">Calliscelio</tp:taxon-name-part> <tp:taxon-name-part taxon-name-part-type="species">alcoa</tp:taxon-name-part></tp:taxon-name></italic> Chen &amp; Masner, sp. n.</bold>
                  </td></tr><tr><td rowspan="1" colspan="1">–</td><td rowspan="1" colspan="1">Mesoscutum coriaceous or granulate (Figs <xref ref-type="fig" rid="F13">79</xref>, <xref ref-type="fig" rid="F14">85</xref>, <xref ref-type="fig" rid="F16">97</xref>, <xref ref-type="fig" rid="F29">175</xref>, <xref ref-type="fig" rid="F40">241</xref>); R distinctly shorter than r-rs;</td><td rowspan="1" colspan="1">
                    <bold>28</bold>
                  </td></tr><tr><td rowspan="1" colspan="1">28</td><td rowspan="1" colspan="1">Hyperoccipital carina present (Figs <xref ref-type="fig" rid="F13">79</xref>, <xref ref-type="fig" rid="F14">85</xref>, <xref ref-type="fig" rid="F16">97</xref>)</td><td rowspan="1" colspan="1">
                    <bold>29</bold>
                  </td></tr><tr><td rowspan="1" colspan="1">–</td><td rowspan="1" colspan="1">Hyperoccipital carina absent (Figs <xref ref-type="fig" rid="F29">175</xref>, <xref ref-type="fig" rid="F40">241</xref>)</td><td rowspan="1" colspan="1">
                    <bold>31</bold>
                  </td></tr><tr><td rowspan="1" colspan="1">29</td><td rowspan="1" colspan="1">Postgena behind outer orbit with large foveae (Fig. <xref ref-type="fig" rid="F14">83</xref>)</td><td rowspan="1" colspan="1">
                    <bold><italic><tp:taxon-name><tp:taxon-name-part taxon-name-part-type="genus">Calliscelio</tp:taxon-name-part> <tp:taxon-name-part taxon-name-part-type="species">crater</tp:taxon-name-part></tp:taxon-name></italic> Chen &amp; Johnson, sp. n.</bold>
                  </td></tr><tr><td rowspan="1" colspan="1">–</td><td rowspan="1" colspan="1">Postgena behind outer orbit without foveae (Figs <xref ref-type="fig" rid="F13">77</xref>, <xref ref-type="fig" rid="F16">95</xref>)</td><td rowspan="1" colspan="1">
                    <bold>30</bold>
                  </td></tr><tr><td rowspan="1" colspan="1">30</td><td rowspan="1" colspan="1">Posterior vertex transversely striate (Fig. <xref ref-type="fig" rid="F16">97</xref>); postgena behind outer orbit smooth (Fig. <xref ref-type="fig" rid="F16">95</xref>)</td><td rowspan="1" colspan="1">
                    <bold><italic><tp:taxon-name><tp:taxon-name-part taxon-name-part-type="genus">Calliscelio</tp:taxon-name-part> <tp:taxon-name-part taxon-name-part-type="species">eboris</tp:taxon-name-part></tp:taxon-name></italic> Chen &amp; Johnson, sp. n.</bold>
                  </td></tr><tr><td rowspan="1" colspan="1">–</td><td rowspan="1" colspan="1">Posterior vertex granulate to rugulose (Fig. <xref ref-type="fig" rid="F13">79</xref>); postgena behind outer orbit with a carina along outer orbit (Fig. <xref ref-type="fig" rid="F13">77</xref>)</td><td rowspan="1" colspan="1">
                    <bold><italic><tp:taxon-name><tp:taxon-name-part taxon-name-part-type="genus">Calliscelio</tp:taxon-name-part> <tp:taxon-name-part taxon-name-part-type="species">carinigena</tp:taxon-name-part></tp:taxon-name></italic> Chen &amp; Johnson, sp. n.</bold>
                  </td></tr><tr><td rowspan="1" colspan="1">31</td><td rowspan="1" colspan="1">S3 smooth (Fig. <xref ref-type="fig" rid="F29">177</xref>); fore wing hyaline with infuscate band in the middle (Fig. <xref ref-type="fig" rid="F29">174</xref>); ventral metapleural area smooth dorsally, densely punctate ventrally (Fig. <xref ref-type="fig" rid="F29">173</xref>)</td><td rowspan="1" colspan="1">
                    <bold><italic><tp:taxon-name><tp:taxon-name-part taxon-name-part-type="genus">Calliscelio</tp:taxon-name-part> <tp:taxon-name-part taxon-name-part-type="species">minutia</tp:taxon-name-part></tp:taxon-name></italic> Chen &amp; Johnson, sp. n.</bold>
                  </td></tr><tr><td rowspan="1" colspan="1">–</td><td rowspan="1" colspan="1">S3 densely punctate medially, longitudinally striate laterally (Fig. <xref ref-type="fig" rid="F40">243</xref>); fore wing hyaline throughout (Fig. <xref ref-type="fig" rid="F40">240</xref>); ventral metapleural area rugose (Fig. <xref ref-type="fig" rid="F40">239</xref>)</td><td rowspan="1" colspan="1">
                    <bold><italic><tp:taxon-name><tp:taxon-name-part taxon-name-part-type="genus">Calliscelio</tp:taxon-name-part> <tp:taxon-name-part taxon-name-part-type="species">sfina</tp:taxon-name-part></tp:taxon-name></italic> Chen &amp; Johnson, sp. n.</bold>
                  </td></tr></tbody></table></table-wrap></tp:treatment-sec><tp:treatment-sec><!--Section generated to contain objects referenced in tp:taxon-treatment.--><fig id="F3" position="float" orientation="portrait"><label>Figures 16–21.</label><caption><p>
          <bold>16</bold> <italic><tp:taxon-name><tp:taxon-name-part taxon-name-part-type="genus">Calliscelio</tp:taxon-name-part> <tp:taxon-name-part taxon-name-part-type="species">absconditum</tp:taxon-name-part></tp:taxon-name></italic> sp. n., female, paratype (<named-content xmlns:xlink="http://www.w3.org/1999/xlink" content-type="dwc:institutional_code" xlink:type="simple">OSUC</named-content> <named-content xmlns:xlink="http://www.w3.org/1999/xlink" content-type="voucher code" xlink:title="OSUC" id="NCID0ENCBK" xlink:type="simple"><ext-link xlink:type="simple" ext-link-type="uri" xlink:href="http://hol.osu.edu/spmInfo.html?id=OSUC%20134791">134791</ext-link></named-content>), dorsal habitus <bold>17–20</bold> <italic><tp:taxon-name><tp:taxon-name-part taxon-name-part-type="genus">Calliscelio</tp:taxon-name-part> <tp:taxon-name-part taxon-name-part-type="species">absconditum</tp:taxon-name-part></tp:taxon-name></italic> sp. n., female, holotype (<named-content xmlns:xlink="http://www.w3.org/1999/xlink" content-type="dwc:institutional_code" xlink:type="simple">OSUC</named-content> <named-content xmlns:xlink="http://www.w3.org/1999/xlink" content-type="voucher code" xlink:title="OSUC" id="NCID0ELDBK" xlink:type="simple"><ext-link xlink:type="simple" ext-link-type="uri" xlink:href="http://hol.osu.edu/spmInfo.html?id=OSUC%20323924">323924</ext-link></named-content>). <bold>17</bold> Head and mesosoma, lateral view <bold>18</bold> Dorsal habitus <bold>19</bold> Head and mesosoma, dorsal view <bold>20</bold> Head, anterior view <bold>21</bold> Metasoma, dorsal view. Scale bars in millimeters.</p></caption><graphic xmlns:xlink="http://www.w3.org/1999/xlink" xlink:href="zookeys-648-001-g003.jpg" position="float" orientation="portrait" xlink:type="simple" id="oo_120016.jpg"/></fig><fig id="F6" position="float" orientation="portrait"><label>Figures 34–39.</label><caption><p>
          <italic><tp:taxon-name><tp:taxon-name-part taxon-name-part-type="genus">Calliscelio</tp:taxon-name-part> <tp:taxon-name-part taxon-name-part-type="species">amadoi</tp:taxon-name-part></tp:taxon-name></italic> sp. n., female, holotype (<named-content xmlns:xlink="http://www.w3.org/1999/xlink" content-type="dwc:institutional_code" xlink:type="simple">OSUC</named-content> <named-content xmlns:xlink="http://www.w3.org/1999/xlink" content-type="voucher code" xlink:title="OSUC" id="NCID0EX4EK" xlink:type="simple"><ext-link xlink:type="simple" ext-link-type="uri" xlink:href="http://hol.osu.edu/spmInfo.html?id=OSUC%20193589">193589</ext-link></named-content>). <bold>34</bold> Lateral habitus <bold>35</bold> Head and mesosoma, lateral view <bold>36</bold> Dorsal habitus <bold>37</bold> Head and mesosoma, dorsal view <bold>38</bold> Head, anterior view <bold>39</bold> Metasoma, dorsal view. Scale bars in millimeters.</p></caption><graphic xmlns:xlink="http://www.w3.org/1999/xlink" xlink:href="zookeys-648-001-g006.jpg" position="float" orientation="portrait" xlink:type="simple" id="oo_120109.jpg"/></fig><fig id="F7" position="float" orientation="portrait"><label>Figures 40–45.</label><caption><p>
          <italic><tp:taxon-name><tp:taxon-name-part taxon-name-part-type="genus">Calliscelio</tp:taxon-name-part> <tp:taxon-name-part taxon-name-part-type="species">armila</tp:taxon-name-part></tp:taxon-name></italic> sp. n., female, holotype (<named-content xmlns:xlink="http://www.w3.org/1999/xlink" content-type="dwc:institutional_code" xlink:type="simple">OSUC</named-content> <named-content xmlns:xlink="http://www.w3.org/1999/xlink" content-type="voucher code" xlink:title="OSUC" id="NCID0E6XFK" xlink:type="simple"><ext-link xlink:type="simple" ext-link-type="uri" xlink:href="http://hol.osu.edu/spmInfo.html?id=OSUC%20458342">458342</ext-link></named-content>). <bold>40</bold> Lateral habitus <bold>41</bold> Head and mesosoma, lateral view <bold>42</bold> Dorsal habitus <bold>43</bold> Head and mesosoma, dorsal view <bold>44</bold> Head, anterior view <bold>45</bold> Metasoma, dorsal view. Scale bars in millimeters.</p></caption><graphic xmlns:xlink="http://www.w3.org/1999/xlink" xlink:href="zookeys-648-001-g007.jpg" position="float" orientation="portrait" xlink:type="simple" id="oo_120025.jpg"/></fig><fig id="F8" position="float" orientation="portrait"><label>Figures 46–51.</label><caption><p>
          <italic><tp:taxon-name><tp:taxon-name-part taxon-name-part-type="genus">Calliscelio</tp:taxon-name-part> <tp:taxon-name-part taxon-name-part-type="species">bidens</tp:taxon-name-part></tp:taxon-name></italic> sp. n., female, holotype (<named-content xmlns:xlink="http://www.w3.org/1999/xlink" content-type="dwc:institutional_code" xlink:type="simple">OSUC</named-content> <named-content xmlns:xlink="http://www.w3.org/1999/xlink" content-type="voucher code" xlink:title="OSUC" id="NCID0EPAGK" xlink:type="simple"><ext-link xlink:type="simple" ext-link-type="uri" xlink:href="http://hol.osu.edu/spmInfo.html?id=OSUC%20458326">458326</ext-link></named-content>). <bold>46</bold> Lateral habitus <bold>47</bold> Head and mesosoma, lateral view <bold>48</bold> Dorsal habitus <bold>49</bold> Head and mesosoma, dorsal view <bold>50</bold> Head, anterior view <bold>51</bold> Metasoma, dorsal view. Scale bars in millimeters.</p></caption><graphic xmlns:xlink="http://www.w3.org/1999/xlink" xlink:href="zookeys-648-001-g008.jpg" position="float" orientation="portrait" xlink:type="simple" id="oo_120026.jpg"/></fig><fig id="F9" position="float" orientation="portrait"><label>Figures 52–57.</label><caption><p>
          <italic><tp:taxon-name><tp:taxon-name-part taxon-name-part-type="genus">Calliscelio</tp:taxon-name-part> <tp:taxon-name-part taxon-name-part-type="species">bisulcatus</tp:taxon-name-part></tp:taxon-name></italic> (Kieffer), female, holotype (<named-content xmlns:xlink="http://www.w3.org/1999/xlink" content-type="dwc:institutional_code" xlink:type="simple">CAS</named-content> Type No. 9590). <bold>52</bold> Lateral habitus <bold>53</bold> Head and mesosoma, lateral view <bold>54</bold> Dorsal habitus <bold>55</bold> Head and mesosoma, dorsal view <bold>56</bold> Head, anterior view <bold>57</bold> Metasoma, dorsal view. Scale bars in millimeters.</p></caption><graphic xmlns:xlink="http://www.w3.org/1999/xlink" xlink:href="zookeys-648-001-g009.jpg" position="float" orientation="portrait" xlink:type="simple" id="oo_120029.jpg"/></fig><fig id="F12" position="float" orientation="portrait"><label>Figures 70–75.</label><caption><p>
          <italic><tp:taxon-name><tp:taxon-name-part taxon-name-part-type="genus">Calliscelio</tp:taxon-name-part> <tp:taxon-name-part taxon-name-part-type="species">brevitas</tp:taxon-name-part></tp:taxon-name></italic> sp. n., female, holotype (<named-content xmlns:xlink="http://www.w3.org/1999/xlink" content-type="dwc:institutional_code" xlink:type="simple">OSUC</named-content> <named-content xmlns:xlink="http://www.w3.org/1999/xlink" content-type="voucher code" xlink:title="OSUC" id="NCID0E4LFM" xlink:type="simple"><ext-link xlink:type="simple" ext-link-type="uri" xlink:href="http://hol.osu.edu/spmInfo.html?id=OSUC%20190705">190705</ext-link></named-content>). <bold>70</bold> Lateral habitus <bold>71</bold> Head and mesosoma, lateral view <bold>72</bold> Dorsal habitus <bold>73</bold> Head and mesosoma, dorsal view <bold>74</bold> Head, anterior view <bold>75</bold> Metasoma, dorsal view. Scale bars in millimeters.</p></caption><graphic xmlns:xlink="http://www.w3.org/1999/xlink" xlink:href="zookeys-648-001-g012.jpg" position="float" orientation="portrait" xlink:type="simple" id="oo_120034.jpg"/></fig><fig id="F15" position="float" orientation="portrait"><label>Figures 88–93.</label><caption><p>
          <italic><tp:taxon-name><tp:taxon-name-part taxon-name-part-type="genus">Calliscelio</tp:taxon-name-part> <tp:taxon-name-part taxon-name-part-type="species">crena</tp:taxon-name-part></tp:taxon-name></italic> sp. n., female, holotype (<named-content xmlns:xlink="http://www.w3.org/1999/xlink" content-type="dwc:institutional_code" xlink:type="simple">OSUC</named-content> <named-content xmlns:xlink="http://www.w3.org/1999/xlink" content-type="voucher code" xlink:title="OSUC" id="NCID0EF6DO" xlink:type="simple"><ext-link xlink:type="simple" ext-link-type="uri" xlink:href="http://hol.osu.edu/spmInfo.html?id=OSUC%20553462">553462</ext-link></named-content>). <bold>88</bold> Lateral habitus <bold>89</bold> Head and mesosoma, lateral view <bold>90</bold> Dorsal habitus <bold>91</bold> Head and mesosoma, dorsal view <bold>92</bold> Head, anterior view <bold>93</bold> Metasoma, dorsal view. Scale bars in millimeters.</p></caption><graphic xmlns:xlink="http://www.w3.org/1999/xlink" xlink:href="zookeys-648-001-g015.jpg" position="float" orientation="portrait" xlink:type="simple" id="oo_120041.jpg"/></fig><fig id="F17" position="float" orientation="portrait"><label>Figures 100–105.</label><caption><p>
          <italic><tp:taxon-name><tp:taxon-name-part taxon-name-part-type="genus">Calliscelio</tp:taxon-name-part> <tp:taxon-name-part taxon-name-part-type="species">extenuatus</tp:taxon-name-part></tp:taxon-name></italic> sp. n., female, holotype (<named-content xmlns:xlink="http://www.w3.org/1999/xlink" content-type="dwc:institutional_code" xlink:type="simple">OSUC</named-content> <named-content xmlns:xlink="http://www.w3.org/1999/xlink" content-type="voucher code" xlink:title="OSUC" id="NCID0EQSGO" xlink:type="simple"><ext-link xlink:type="simple" ext-link-type="uri" xlink:href="http://hol.osu.edu/spmInfo.html?id=OSUC%2048454">48454</ext-link></named-content>). <bold>100</bold> Lateral habitus <bold>101</bold> Head and mesosoma, lateral view <bold>102</bold> Dorsal habitus <bold>103</bold> Head and mesosoma, dorsal view <bold>104</bold> Head, anterior view <bold>105</bold> Metasoma, dorsal view. Scale bars in millimeters.</p></caption><graphic xmlns:xlink="http://www.w3.org/1999/xlink" xlink:href="zookeys-648-001-g017.jpg" position="float" orientation="portrait" xlink:type="simple" id="oo_120047.jpg"/></fig><fig id="F18" position="float" orientation="portrait"><label>Figures 106–111.</label><caption><p>
          <italic><tp:taxon-name><tp:taxon-name-part taxon-name-part-type="genus">Calliscelio</tp:taxon-name-part> <tp:taxon-name-part taxon-name-part-type="species">flavicauda</tp:taxon-name-part></tp:taxon-name></italic> sp. n., female, holotype (<named-content xmlns:xlink="http://www.w3.org/1999/xlink" content-type="dwc:institutional_code" xlink:type="simple">OSUC</named-content> <named-content xmlns:xlink="http://www.w3.org/1999/xlink" content-type="voucher code" xlink:title="OSUC" id="NCID0EWZHO" xlink:type="simple"><ext-link xlink:type="simple" ext-link-type="uri" xlink:href="http://hol.osu.edu/spmInfo.html?id=OSUC%20553509">553509</ext-link></named-content>). <bold>106</bold> Lateral habitus <bold>107</bold> Head and mesosoma, lateral view <bold>108</bold> Dorsal habitus <bold>109</bold> Head and mesosoma, dorsal view <bold>110</bold> Head, anterior view <bold>111</bold> Metasoma, dorsal view. Scale bars in millimeters.</p></caption><graphic xmlns:xlink="http://www.w3.org/1999/xlink" xlink:href="zookeys-648-001-g018.jpg" position="float" orientation="portrait" xlink:type="simple" id="oo_120048.jpg"/></fig><fig id="F19" position="float" orientation="portrait"><label>Figures 112–117.</label><caption><p>
          <italic><tp:taxon-name><tp:taxon-name-part taxon-name-part-type="genus">Calliscelio</tp:taxon-name-part> <tp:taxon-name-part taxon-name-part-type="species">foveolatus</tp:taxon-name-part></tp:taxon-name></italic> sp. n., female, holotype (<named-content xmlns:xlink="http://www.w3.org/1999/xlink" content-type="dwc:institutional_code" xlink:type="simple">OSUC</named-content> <named-content xmlns:xlink="http://www.w3.org/1999/xlink" content-type="voucher code" xlink:title="OSUC" id="NCID0EPUIO" xlink:type="simple"><ext-link xlink:type="simple" ext-link-type="uri" xlink:href="http://hol.osu.edu/spmInfo.html?id=OSUC%20532869">532869</ext-link></named-content>). <bold>112</bold> Lateral habitus <bold>113</bold> Head and mesosoma, lateral view <bold>114</bold> Dorsal habitus <bold>115</bold> Head and mesosoma, dorsal view <bold>116</bold> Head, anterior view <bold>117</bold> Metasoma, dorsal view. Scale bars in millimeters.</p></caption><graphic xmlns:xlink="http://www.w3.org/1999/xlink" xlink:href="zookeys-648-001-g019.jpg" position="float" orientation="portrait" xlink:type="simple" id="oo_120050.jpg"/></fig><fig id="F20" position="float" orientation="portrait"><label>Figures 118–123.</label><caption><p>
          <italic><tp:taxon-name><tp:taxon-name-part taxon-name-part-type="genus">Calliscelio</tp:taxon-name-part> <tp:taxon-name-part taxon-name-part-type="species">gatineau</tp:taxon-name-part></tp:taxon-name></italic> sp. n., female, holotype (<named-content xmlns:xlink="http://www.w3.org/1999/xlink" content-type="dwc:institutional_code" xlink:type="simple">OSUC</named-content> <named-content xmlns:xlink="http://www.w3.org/1999/xlink" content-type="voucher code" xlink:title="OSUC" id="NCID0EABJO" xlink:type="simple"><ext-link xlink:type="simple" ext-link-type="uri" xlink:href="http://hol.osu.edu/spmInfo.html?id=OSUC%20534340">534340</ext-link></named-content>). <bold>118</bold> Lateral habitus <bold>119</bold> Head and mesosoma, lateral view <bold>120</bold> Dorsal habitus <bold>121</bold> Head and mesosoma, dorsal view <bold>122</bold> Head, anterior view <bold>123</bold> Metasoma, dorsal view. Scale bars in millimeters.</p></caption><graphic xmlns:xlink="http://www.w3.org/1999/xlink" xlink:href="zookeys-648-001-g020.jpg" position="float" orientation="portrait" xlink:type="simple" id="oo_120052.jpg"/></fig><fig id="F22" position="float" orientation="portrait"><label>Figures 130–135.</label><caption><p>
          <italic><tp:taxon-name><tp:taxon-name-part taxon-name-part-type="genus">Calliscelio</tp:taxon-name-part> <tp:taxon-name-part taxon-name-part-type="species">granulatus</tp:taxon-name-part></tp:taxon-name></italic> sp. n., female, holotype (<named-content xmlns:xlink="http://www.w3.org/1999/xlink" content-type="dwc:institutional_code" xlink:type="simple">OSUC</named-content> <named-content xmlns:xlink="http://www.w3.org/1999/xlink" content-type="voucher code" xlink:title="OSUC" id="NCID0EITJO" xlink:type="simple"><ext-link xlink:type="simple" ext-link-type="uri" xlink:href="http://hol.osu.edu/spmInfo.html?id=OSUC%20534599">534599</ext-link></named-content>). <bold>130</bold> Lateral habitus <bold>131</bold> Head and mesosoma, lateral view <bold>132</bold> Dorsal habitus <bold>133</bold> Head and mesosoma, dorsal view <bold>134</bold> Head, anterior view <bold>135</bold> Metasoma, dorsal view. Scale bars in millimeters.</p></caption><graphic xmlns:xlink="http://www.w3.org/1999/xlink" xlink:href="zookeys-648-001-g022.jpg" position="float" orientation="portrait" xlink:type="simple" id="oo_120057.jpg"/></fig><fig id="F23" position="float" orientation="portrait"><label>Figures 136–141.</label><caption><p>
          <italic><tp:taxon-name><tp:taxon-name-part taxon-name-part-type="genus">Calliscelio</tp:taxon-name-part> <tp:taxon-name-part taxon-name-part-type="species">laticinctus</tp:taxon-name-part></tp:taxon-name></italic> Ashmead, female, syntype (<named-content xmlns:xlink="http://www.w3.org/1999/xlink" content-type="voucher code" xlink:title="USNMENT" id="NCID0EX2JO" xlink:type="simple"><ext-link xlink:type="simple" ext-link-type="uri" xlink:href="http://hol.osu.edu/spmInfo.html?id=USNMENT01059105">USNMENT01059105</ext-link></named-content>). <bold>136</bold> Lateral habitus <bold>137</bold> Head and mesosoma, lateral view <bold>138</bold> Dorsal habitus <bold>139</bold> Head and mesosoma, dorsal view <bold>140</bold> Head, anterior view <bold>141</bold> Specimen labels. Scale bars in millimeters.</p></caption><graphic xmlns:xlink="http://www.w3.org/1999/xlink" xlink:href="zookeys-648-001-g023.jpg" position="float" orientation="portrait" xlink:type="simple" id="oo_120059.jpg"/></fig><fig id="F24" position="float" orientation="portrait"><label>Figures 142–147.</label><caption><p>
          <italic><tp:taxon-name><tp:taxon-name-part taxon-name-part-type="genus">Calliscelio</tp:taxon-name-part> <tp:taxon-name-part taxon-name-part-type="species">latifrons</tp:taxon-name-part></tp:taxon-name></italic> sp. n., female, holotype (<named-content xmlns:xlink="http://www.w3.org/1999/xlink" content-type="dwc:institutional_code" xlink:type="simple">OSUC</named-content> <named-content xmlns:xlink="http://www.w3.org/1999/xlink" content-type="voucher code" xlink:title="OSUC" id="NCID0ECBNO" xlink:type="simple"><ext-link xlink:type="simple" ext-link-type="uri" xlink:href="http://hol.osu.edu/spmInfo.html?id=OSUC%20323077">323077</ext-link></named-content>). <bold>142</bold> Lateral habitus <bold>143</bold> Head and mesosoma, lateral view <bold>144</bold> Dorsal habitus <bold>145</bold> Head and mesosoma, dorsal view <bold>146</bold> Head, anterior view <bold>147</bold> Metasoma, dorsal view. Scale bars in millimeters.</p></caption><graphic xmlns:xlink="http://www.w3.org/1999/xlink" xlink:href="zookeys-648-001-g024.jpg" position="float" orientation="portrait" xlink:type="simple" id="oo_120062.jpg"/></fig><fig id="F25" position="float" orientation="portrait"><label>Figures 148–153.</label><caption><p>
          <italic><tp:taxon-name><tp:taxon-name-part taxon-name-part-type="genus">Calliscelio</tp:taxon-name-part> <tp:taxon-name-part taxon-name-part-type="species">levis</tp:taxon-name-part></tp:taxon-name></italic> sp. n., female, holotype (<named-content xmlns:xlink="http://www.w3.org/1999/xlink" content-type="dwc:institutional_code" xlink:type="simple">OSUC</named-content> <named-content xmlns:xlink="http://www.w3.org/1999/xlink" content-type="voucher code" xlink:title="OSUC" id="NCID0EEQNO" xlink:type="simple"><ext-link xlink:type="simple" ext-link-type="uri" xlink:href="http://hol.osu.edu/spmInfo.html?id=OSUC%20553454">553454</ext-link></named-content>). <bold>148</bold> Lateral habitus <bold>149</bold> Head and mesosoma, lateral view <bold>150</bold> Dorsal habitus <bold>151</bold> Head and mesosoma, dorsal view <bold>152</bold> Head, anterior view <bold>153</bold> Metasoma, dorsal view. Scale bars in millimeters.</p></caption><graphic xmlns:xlink="http://www.w3.org/1999/xlink" xlink:href="zookeys-648-001-g025.jpg" position="float" orientation="portrait" xlink:type="simple" id="oo_120063.jpg"/></fig><fig id="F26" position="float" orientation="portrait"><label>Figures 154–159.</label><caption><p>
          <italic><tp:taxon-name><tp:taxon-name-part taxon-name-part-type="genus">Calliscelio</tp:taxon-name-part> <tp:taxon-name-part taxon-name-part-type="species">longius</tp:taxon-name-part></tp:taxon-name></italic> sp. n., female, holotype (<named-content xmlns:xlink="http://www.w3.org/1999/xlink" content-type="dwc:institutional_code" xlink:type="simple">OSUC</named-content> <named-content xmlns:xlink="http://www.w3.org/1999/xlink" content-type="voucher code" xlink:title="OSUC" id="NCID0ES2NO" xlink:type="simple"><ext-link xlink:type="simple" ext-link-type="uri" xlink:href="http://hol.osu.edu/spmInfo.html?id=OSUC%20374730">374730</ext-link></named-content>). <bold>154</bold> Lateral habitus <bold>155</bold> Head and mesosoma, lateral view <bold>156</bold> Dorsal habitus <bold>157</bold> Head and mesosoma, dorsal view <bold>158</bold> Head, anterior view <bold>159</bold> Metasoma, dorsal view. Scale bars in millimeters.</p></caption><graphic xmlns:xlink="http://www.w3.org/1999/xlink" xlink:href="zookeys-648-001-g026.jpg" position="float" orientation="portrait" xlink:type="simple" id="oo_120066.jpg"/></fig><fig id="F27" position="float" orientation="portrait"><label>Figures 160–165.</label><caption><p>
          <italic><tp:taxon-name><tp:taxon-name-part taxon-name-part-type="genus">Calliscelio</tp:taxon-name-part> <tp:taxon-name-part taxon-name-part-type="species">magnificus</tp:taxon-name-part></tp:taxon-name></italic> sp. n., female, holotype (<named-content xmlns:xlink="http://www.w3.org/1999/xlink" content-type="dwc:institutional_code" xlink:type="simple">OSUC</named-content> <named-content xmlns:xlink="http://www.w3.org/1999/xlink" content-type="voucher code" xlink:title="OSUC" id="NCID0EMFPO" xlink:type="simple"><ext-link xlink:type="simple" ext-link-type="uri" xlink:href="http://hol.osu.edu/spmInfo.html?id=OSUC%20458272">458272</ext-link></named-content>). <bold>160</bold> Lateral habitus <bold>161</bold> Head and mesosoma, lateral view <bold>162</bold> Dorsal habitus <bold>163</bold> Head and mesosoma, dorsal view <bold>164</bold> Head, anterior view <bold>165</bold> Metasoma, dorsal view. Scale bars in millimeters.</p></caption><graphic xmlns:xlink="http://www.w3.org/1999/xlink" xlink:href="zookeys-648-001-g027.jpg" position="float" orientation="portrait" xlink:type="simple" id="oo_120067.jpg"/></fig><fig id="F28" position="float" orientation="portrait"><label>Figures 166–171.</label><caption><p>
          <italic><tp:taxon-name><tp:taxon-name-part taxon-name-part-type="genus">Calliscelio</tp:taxon-name-part> <tp:taxon-name-part taxon-name-part-type="species">migma</tp:taxon-name-part></tp:taxon-name></italic> sp. n., female, holotype (<named-content xmlns:xlink="http://www.w3.org/1999/xlink" content-type="dwc:institutional_code" xlink:type="simple">OSUC</named-content> <named-content xmlns:xlink="http://www.w3.org/1999/xlink" content-type="voucher code" xlink:title="OSUC" id="NCID0EPTPO" xlink:type="simple"><ext-link xlink:type="simple" ext-link-type="uri" xlink:href="http://hol.osu.edu/spmInfo.html?id=OSUC%20380181">380181</ext-link></named-content>). <bold>166</bold> Lateral habitus <bold>167</bold> Head and mesosoma, lateral view <bold>168</bold> Dorsal habitus <bold>169</bold> Head and mesosoma, dorsal view <bold>170</bold> Head, anterior view <bold>171</bold> Metasoma, dorsal view. Scale bars in millimeters.</p></caption><graphic xmlns:xlink="http://www.w3.org/1999/xlink" xlink:href="zookeys-648-001-g028.jpg" position="float" orientation="portrait" xlink:type="simple" id="oo_120069.jpg"/></fig><fig id="F30" position="float" orientation="portrait"><label>Figures 178–183.</label><caption><p>
          <italic><tp:taxon-name><tp:taxon-name-part taxon-name-part-type="genus">Calliscelio</tp:taxon-name-part> <tp:taxon-name-part taxon-name-part-type="species">paraglaber</tp:taxon-name-part></tp:taxon-name></italic> sp. n., female, holotype (<named-content xmlns:xlink="http://www.w3.org/1999/xlink" content-type="dwc:institutional_code" xlink:type="simple">OSUC</named-content> <named-content xmlns:xlink="http://www.w3.org/1999/xlink" content-type="voucher code" xlink:title="OSUC" id="NCID0EWQWO" xlink:type="simple"><ext-link xlink:type="simple" ext-link-type="uri" xlink:href="http://hol.osu.edu/spmInfo.html?id=OSUC%20532684">532684</ext-link></named-content>). <bold>178</bold> Lateral habitus <bold>179</bold> Head and mesosoma, lateral view <bold>180</bold> Dorsal habitus <bold>181</bold> Head and mesosoma, dorsal view <bold>182</bold> Head, anterior view <bold>183</bold> Metasoma, dorsal view. Scale bars in millimeters.</p></caption><graphic xmlns:xlink="http://www.w3.org/1999/xlink" xlink:href="zookeys-648-001-g030.jpg" position="float" orientation="portrait" xlink:type="simple" id="oo_120074.jpg"/></fig><fig id="F32" position="float" orientation="portrait"><label>Figures 190–195.</label><caption><p>
          <italic><tp:taxon-name><tp:taxon-name-part taxon-name-part-type="genus">Calliscelio</tp:taxon-name-part> <tp:taxon-name-part taxon-name-part-type="species">prolixus</tp:taxon-name-part></tp:taxon-name></italic> sp. n., female, holotype (<named-content xmlns:xlink="http://www.w3.org/1999/xlink" content-type="dwc:institutional_code" xlink:type="simple">OSUC</named-content> <named-content xmlns:xlink="http://www.w3.org/1999/xlink" content-type="voucher code" xlink:title="OSUC" id="NCID0EMTXO" xlink:type="simple"><ext-link xlink:type="simple" ext-link-type="uri" xlink:href="http://hol.osu.edu/spmInfo.html?id=OSUC%20557587">557587</ext-link></named-content>). <bold>190</bold> Lateral habitus <bold>191</bold> Head and mesosoma, lateral view <bold>192</bold> Dorsal habitus <bold>193</bold> Head and mesosoma, dorsal view <bold>194</bold> Head, anterior view <bold>195</bold> Metasoma, dorsal view. Scale bars in millimeters.</p></caption><graphic xmlns:xlink="http://www.w3.org/1999/xlink" xlink:href="zookeys-648-001-g032.jpg" position="float" orientation="portrait" xlink:type="simple" id="oo_120078.jpg"/></fig><fig id="F33" position="float" orientation="portrait"><label>Figures 196–201.</label><caption><p>
          <italic><tp:taxon-name><tp:taxon-name-part taxon-name-part-type="genus">Calliscelio</tp:taxon-name-part> <tp:taxon-name-part taxon-name-part-type="species">punctatifrons</tp:taxon-name-part></tp:taxon-name></italic> sp. n., female, holotype (<named-content xmlns:xlink="http://www.w3.org/1999/xlink" content-type="dwc:institutional_code" xlink:type="simple">OSUC</named-content> <named-content xmlns:xlink="http://www.w3.org/1999/xlink" content-type="voucher code" xlink:title="OSUC" id="NCID0ET6XO" xlink:type="simple"><ext-link xlink:type="simple" ext-link-type="uri" xlink:href="http://hol.osu.edu/spmInfo.html?id=OSUC%20191124">191124</ext-link></named-content>). <bold>196</bold> Lateral habitus <bold>197</bold> Head and mesosoma, lateral view <bold>198</bold> Dorsal habitus <bold>199</bold> Head and mesosoma, dorsal view <bold>200</bold> Head, anterior view <bold>201</bold> Metasoma, dorsal view. Scale bars in millimeters.</p></caption><graphic xmlns:xlink="http://www.w3.org/1999/xlink" xlink:href="zookeys-648-001-g033.jpg" position="float" orientation="portrait" xlink:type="simple" id="oo_120080.jpg"/></fig><fig id="F36" position="float" orientation="portrait"><label>Figures 214–219.</label><caption><p>
          <italic><tp:taxon-name><tp:taxon-name-part taxon-name-part-type="genus">Caloteleia</tp:taxon-name-part> <tp:taxon-name-part taxon-name-part-type="species">grenadensis</tp:taxon-name-part></tp:taxon-name></italic> Ashmead, female, holotype (B.M. TYPE HYM. 9.470). <bold>214</bold> Lateral habitus <bold>215</bold> Head and mesosoma, lateral view <bold>216</bold> Dorsal habitus <bold>217</bold> Head and mesosoma, dorsal view <bold>218</bold> Head, anterior view <bold>219</bold> Specimen labels. Scale bars in millimeters.</p></caption><graphic xmlns:xlink="http://www.w3.org/1999/xlink" xlink:href="zookeys-648-001-g036.jpg" position="float" orientation="portrait" xlink:type="simple" id="oo_120086.jpg"/></fig><fig id="F39" position="float" orientation="portrait"><label>Figures 232–237.</label><caption><p>
          <italic><tp:taxon-name><tp:taxon-name-part taxon-name-part-type="genus">Calliscelio</tp:taxon-name-part> <tp:taxon-name-part taxon-name-part-type="species">rugicoxa</tp:taxon-name-part></tp:taxon-name></italic> sp. n., female, holotype (<named-content xmlns:xlink="http://www.w3.org/1999/xlink" content-type="dwc:institutional_code" xlink:type="simple">OSUC</named-content> <named-content xmlns:xlink="http://www.w3.org/1999/xlink" content-type="voucher code" xlink:title="OSUC" id="NCID0EB1CQ" xlink:type="simple"><ext-link xlink:type="simple" ext-link-type="uri" xlink:href="http://hol.osu.edu/spmInfo.html?id=OSUC%20458325">458325</ext-link></named-content>). <bold>232</bold> Lateral habitus <bold>233</bold> Head and mesosoma, lateral view <bold>234</bold> Dorsal habitus <bold>235</bold> Head and mesosoma, dorsal view <bold>236</bold> Head, anterior view <bold>237</bold> Metasoma, dorsal view. Scale bars in millimeters.</p></caption><graphic xmlns:xlink="http://www.w3.org/1999/xlink" xlink:href="zookeys-648-001-g039.jpg" position="float" orientation="portrait" xlink:type="simple" id="oo_120091.jpg"/></fig><fig id="F41" position="float" orientation="portrait"><label>Figures 244–249.</label><caption><p>
          <italic><tp:taxon-name><tp:taxon-name-part taxon-name-part-type="genus">Calliscelio</tp:taxon-name-part> <tp:taxon-name-part taxon-name-part-type="species">storea</tp:taxon-name-part></tp:taxon-name></italic> sp. n., female, holotype (<named-content xmlns:xlink="http://www.w3.org/1999/xlink" content-type="dwc:institutional_code" xlink:type="simple">OSUC</named-content> <named-content xmlns:xlink="http://www.w3.org/1999/xlink" content-type="voucher code" xlink:title="OSUC" id="NCID0E54GQ" xlink:type="simple"><ext-link xlink:type="simple" ext-link-type="uri" xlink:href="http://hol.osu.edu/spmInfo.html?id=OSUC%20546117">546117</ext-link></named-content>). <bold>244</bold> Lateral habitus <bold>245</bold> Head and mesosoma, lateral view <bold>246</bold> Dorsal habitus <bold>247</bold> Head and mesosoma, dorsal view <bold>248</bold> Head, anterior view <bold>249</bold> Metasoma, dorsal view. Scale bars in millimeters.</p></caption><graphic xmlns:xlink="http://www.w3.org/1999/xlink" xlink:href="zookeys-648-001-g041.jpg" position="float" orientation="portrait" xlink:type="simple" id="oo_120096.jpg"/></fig><fig id="F43" position="float" orientation="portrait"><label>Figures 256–261.</label><caption><p>
          <italic><tp:taxon-name><tp:taxon-name-part taxon-name-part-type="genus">Calliscelio</tp:taxon-name-part> <tp:taxon-name-part taxon-name-part-type="species">telum</tp:taxon-name-part></tp:taxon-name></italic> sp. n., female, holotype (<named-content xmlns:xlink="http://www.w3.org/1999/xlink" content-type="dwc:institutional_code" xlink:type="simple">OSUC</named-content> <named-content xmlns:xlink="http://www.w3.org/1999/xlink" content-type="voucher code" xlink:title="OSUC" id="NCID0EZ4TQ" xlink:type="simple"><ext-link xlink:type="simple" ext-link-type="uri" xlink:href="http://hol.osu.edu/spmInfo.html?id=OSUC%20276704">276704</ext-link></named-content>). <bold>256</bold> Lateral habitus <bold>257</bold> Head and mesosoma, lateral view <bold>258</bold> Dorsal habitus <bold>259</bold> Head and mesosoma, dorsal view <bold>260</bold> Head, anterior view <bold>261</bold> Metasoma, dorsal view. Scale bars in millimeters.</p></caption><graphic xmlns:xlink="http://www.w3.org/1999/xlink" xlink:href="zookeys-648-001-g043.jpg" position="float" orientation="portrait" xlink:type="simple" id="oo_120102.jpg"/></fig><fig id="F45" position="float" orientation="portrait"><label>Figures 268–273.</label><caption><p>
          <italic><tp:taxon-name><tp:taxon-name-part taxon-name-part-type="genus">Calliscelio</tp:taxon-name-part> <tp:taxon-name-part taxon-name-part-type="species">virga</tp:taxon-name-part></tp:taxon-name></italic> sp. n., female, holotype (<named-content xmlns:xlink="http://www.w3.org/1999/xlink" content-type="dwc:institutional_code" xlink:type="simple">OSUC</named-content> <named-content xmlns:xlink="http://www.w3.org/1999/xlink" content-type="voucher code" xlink:title="OSUC" id="NCID0E5JXQ" xlink:type="simple"><ext-link xlink:type="simple" ext-link-type="uri" xlink:href="http://hol.osu.edu/spmInfo.html?id=OSUC%20534034">534034</ext-link></named-content>). <bold>268</bold> Lateral habitus <bold>269</bold> Head and mesosoma, lateral view <bold>270</bold> Dorsal habitus <bold>271</bold> Head and mesosoma, dorsal view <bold>272</bold> Head, anterior view <bold>273</bold> Metasoma, dorsal view. Scale bars in millimeters.</p></caption><graphic xmlns:xlink="http://www.w3.org/1999/xlink" xlink:href="zookeys-648-001-g045.jpg" position="float" orientation="portrait" xlink:type="simple" id="oo_120108.jpg"/></fig><fig id="F4" position="float" orientation="portrait"><label>Figures 22–27.</label><caption><p>
          <italic><tp:taxon-name><tp:taxon-name-part taxon-name-part-type="genus">Calliscelio</tp:taxon-name-part> <tp:taxon-name-part taxon-name-part-type="species">absum</tp:taxon-name-part></tp:taxon-name></italic> sp. n., female, holotype (<named-content xmlns:xlink="http://www.w3.org/1999/xlink" content-type="dwc:institutional_code" xlink:type="simple">OSUC</named-content> <named-content xmlns:xlink="http://www.w3.org/1999/xlink" content-type="voucher code" xlink:title="OSUC" id="NCID0ELNCK" xlink:type="simple"><ext-link xlink:type="simple" ext-link-type="uri" xlink:href="http://hol.osu.edu/spmInfo.html?id=OSUC%20190716">190716</ext-link></named-content>). <bold>22</bold> Lateral habitus <bold>23</bold> Head and mesosoma, lateral view <bold>24</bold> Dorsal habitus <bold>25</bold> Head and mesosoma, dorsal view <bold>26</bold> Head, anterior view <bold>27</bold> Metasoma, dorsal view. Scale bars in millimeters.</p></caption><graphic xmlns:xlink="http://www.w3.org/1999/xlink" xlink:href="zookeys-648-001-g004.jpg" position="float" orientation="portrait" xlink:type="simple" id="oo_120018.jpg"/></fig><fig id="F5" position="float" orientation="portrait"><label>Figures 28–33.</label><caption><p>
          <italic><tp:taxon-name><tp:taxon-name-part taxon-name-part-type="genus">Calliscelio</tp:taxon-name-part> <tp:taxon-name-part taxon-name-part-type="species">alcoa</tp:taxon-name-part></tp:taxon-name></italic> sp. n., female, holotype (<named-content xmlns:xlink="http://www.w3.org/1999/xlink" content-type="dwc:institutional_code" xlink:type="simple">OSUC</named-content> <named-content xmlns:xlink="http://www.w3.org/1999/xlink" content-type="voucher code" xlink:title="OSUC" id="NCID0EJUEK" xlink:type="simple"><ext-link xlink:type="simple" ext-link-type="uri" xlink:href="http://hol.osu.edu/spmInfo.html?id=OSUC%20458212">458212</ext-link></named-content>). <bold>28</bold> Lateral habitus <bold>29</bold> Head and mesosoma, lateral view <bold>30</bold> Dorsal habitus <bold>31</bold> Head and mesosoma, dorsal view <bold>32</bold> Head, anterior view <bold>33</bold> Metasoma, dorsal view. Scale bars in millimeters.</p></caption><graphic xmlns:xlink="http://www.w3.org/1999/xlink" xlink:href="zookeys-648-001-g005.jpg" position="float" orientation="portrait" xlink:type="simple" id="oo_120021.jpg"/></fig><fig id="F10" position="float" orientation="portrait"><label>Figures 58–63.</label><caption><p>
          <italic><tp:taxon-name><tp:taxon-name-part taxon-name-part-type="genus">Calliscelio</tp:taxon-name-part> <tp:taxon-name-part taxon-name-part-type="species">brachys</tp:taxon-name-part></tp:taxon-name></italic> sp. n., female, holotype (<named-content xmlns:xlink="http://www.w3.org/1999/xlink" content-type="dwc:institutional_code" xlink:type="simple">OSUC</named-content> <named-content xmlns:xlink="http://www.w3.org/1999/xlink" content-type="voucher code" xlink:title="OSUC" id="NCID0ERABM" xlink:type="simple"><ext-link xlink:type="simple" ext-link-type="uri" xlink:href="http://hol.osu.edu/spmInfo.html?id=OSUC%20193349">193349</ext-link></named-content>). <bold>58</bold> Lateral habitus <bold>59</bold> Head and mesosoma, lateral view <bold>60</bold> Dorsal habitus <bold>61</bold> Head and mesosoma, dorsal view <bold>62</bold> Head, anterior view <bold>63</bold> Metasoma, dorsal view. Scale bars in millimeters.</p></caption><graphic xmlns:xlink="http://www.w3.org/1999/xlink" xlink:href="zookeys-648-001-g010.jpg" position="float" orientation="portrait" xlink:type="simple" id="oo_120031.jpg"/></fig><fig id="F11" position="float" orientation="portrait"><label>Figures 64–69.</label><caption><p>
          <italic><tp:taxon-name><tp:taxon-name-part taxon-name-part-type="genus">Calliscelio</tp:taxon-name-part> <tp:taxon-name-part taxon-name-part-type="species">brevinotaulus</tp:taxon-name-part></tp:taxon-name></italic> sp. n., female, holotype (<named-content xmlns:xlink="http://www.w3.org/1999/xlink" content-type="dwc:institutional_code" xlink:type="simple">OSUC</named-content> <named-content xmlns:xlink="http://www.w3.org/1999/xlink" content-type="voucher code" xlink:title="OSUC" id="NCID0EXICM" xlink:type="simple"><ext-link xlink:type="simple" ext-link-type="uri" xlink:href="http://hol.osu.edu/spmInfo.html?id=OSUC%20190678">190678</ext-link></named-content>). <bold>64</bold> Lateral habitus <bold>65</bold> Head and mesosoma, lateral view <bold>66</bold> Dorsal habitus <bold>67</bold> Head and mesosoma, dorsal view <bold>68</bold> Head, anterior view <bold>69</bold> Metasoma, dorsal view. Scale bars in millimeters.</p></caption><graphic xmlns:xlink="http://www.w3.org/1999/xlink" xlink:href="zookeys-648-001-g011.jpg" position="float" orientation="portrait" xlink:type="simple" id="oo_120033.jpg"/></fig><fig id="F13" position="float" orientation="portrait"><label>Figures 76–81.</label><caption><p>
          <italic><tp:taxon-name><tp:taxon-name-part taxon-name-part-type="genus">Calliscelio</tp:taxon-name-part> <tp:taxon-name-part taxon-name-part-type="species">carinigena</tp:taxon-name-part></tp:taxon-name></italic> sp. n., female, holotype (<named-content xmlns:xlink="http://www.w3.org/1999/xlink" content-type="dwc:institutional_code" xlink:type="simple">OSUC</named-content> <named-content xmlns:xlink="http://www.w3.org/1999/xlink" content-type="voucher code" xlink:title="OSUC" id="NCID0EIEIM" xlink:type="simple"><ext-link xlink:type="simple" ext-link-type="uri" xlink:href="http://hol.osu.edu/spmInfo.html?id=OSUC%20343907">343907</ext-link></named-content>). <bold>76</bold> Lateral habitus <bold>77</bold> Head and mesosoma, lateral view <bold>78</bold> Dorsal habitus <bold>79</bold> Head and mesosoma, dorsal view <bold>80</bold> Head, anterior view <bold>81</bold> Metasoma, dorsal view. Scale bars in millimeters.</p></caption><graphic xmlns:xlink="http://www.w3.org/1999/xlink" xlink:href="zookeys-648-001-g013.jpg" position="float" orientation="portrait" xlink:type="simple" id="oo_120038.jpg"/></fig><fig id="F14" position="float" orientation="portrait"><label>Figures 82–87.</label><caption><p>
          <italic><tp:taxon-name><tp:taxon-name-part taxon-name-part-type="genus">Calliscelio</tp:taxon-name-part> <tp:taxon-name-part taxon-name-part-type="species">crater</tp:taxon-name-part></tp:taxon-name></italic> sp. n., female, holotype (<named-content xmlns:xlink="http://www.w3.org/1999/xlink" content-type="dwc:institutional_code" xlink:type="simple">OSUC</named-content> <named-content xmlns:xlink="http://www.w3.org/1999/xlink" content-type="voucher code" xlink:title="OSUC" id="NCID0E3DAO" xlink:type="simple"><ext-link xlink:type="simple" ext-link-type="uri" xlink:href="http://hol.osu.edu/spmInfo.html?id=OSUC%20276803">276803</ext-link></named-content>). <bold>82</bold> Lateral habitus <bold>83</bold> Head and mesosoma, lateral view <bold>84</bold> Dorsal habitus <bold>85</bold> Head and mesosoma, dorsal view <bold>86</bold> Head, anterior view <bold>87</bold> Metasoma, dorsal view. Scale bars in millimeters.</p></caption><graphic xmlns:xlink="http://www.w3.org/1999/xlink" xlink:href="zookeys-648-001-g014.jpg" position="float" orientation="portrait" xlink:type="simple" id="oo_120040.jpg"/></fig><fig id="F16" position="float" orientation="portrait"><label>Figures 94–99.</label><caption><p>
          <italic><tp:taxon-name><tp:taxon-name-part taxon-name-part-type="genus">Calliscelio</tp:taxon-name-part> <tp:taxon-name-part taxon-name-part-type="species">eboris</tp:taxon-name-part></tp:taxon-name></italic> sp. n., female, holotype (<named-content xmlns:xlink="http://www.w3.org/1999/xlink" content-type="dwc:institutional_code" xlink:type="simple">OSUC</named-content> <named-content xmlns:xlink="http://www.w3.org/1999/xlink" content-type="voucher code" xlink:title="OSUC" id="NCID0EPPEO" xlink:type="simple"><ext-link xlink:type="simple" ext-link-type="uri" xlink:href="http://hol.osu.edu/spmInfo.html?id=OSUC%20193404">193404</ext-link></named-content>). <bold>94</bold> Lateral habitus <bold>95</bold> Head and mesosoma, lateral view <bold>96</bold> Dorsal habitus <bold>97</bold> Head and mesosoma, dorsal view <bold>98</bold> Head, anterior view <bold>99</bold> Metasoma, dorsal view. Scale bars in millimeters.</p></caption><graphic xmlns:xlink="http://www.w3.org/1999/xlink" xlink:href="zookeys-648-001-g016.jpg" position="float" orientation="portrait" xlink:type="simple" id="oo_120044.jpg"/></fig><fig id="F21" position="float" orientation="portrait"><label>Figures 124–129.</label><caption><p>
          <italic><tp:taxon-name><tp:taxon-name-part taxon-name-part-type="genus">Calliscelio</tp:taxon-name-part> <tp:taxon-name-part taxon-name-part-type="species">glaber</tp:taxon-name-part></tp:taxon-name></italic> sp. n., female, holotype (<named-content xmlns:xlink="http://www.w3.org/1999/xlink" content-type="dwc:institutional_code" xlink:type="simple">OSUC</named-content> <named-content xmlns:xlink="http://www.w3.org/1999/xlink" content-type="voucher code" xlink:title="OSUC" id="NCID0ELHJO" xlink:type="simple"><ext-link xlink:type="simple" ext-link-type="uri" xlink:href="http://hol.osu.edu/spmInfo.html?id=OSUC%20458136">458136</ext-link></named-content>). <bold>124</bold> Lateral habitus <bold>125</bold> Head and mesosoma, lateral view <bold>126</bold> Dorsal habitus <bold>127</bold> Head and mesosoma, dorsal view <bold>128</bold> Head, anterior view <bold>129</bold> Metasoma, dorsal view. Scale bars in millimeters.</p></caption><graphic xmlns:xlink="http://www.w3.org/1999/xlink" xlink:href="zookeys-648-001-g021.jpg" position="float" orientation="portrait" xlink:type="simple" id="oo_120056.jpg"/></fig><fig id="F29" position="float" orientation="portrait"><label>Figures 172–177.</label><caption><p>
          <italic><tp:taxon-name><tp:taxon-name-part taxon-name-part-type="genus">Calliscelio</tp:taxon-name-part> <tp:taxon-name-part taxon-name-part-type="species">minutia</tp:taxon-name-part></tp:taxon-name></italic> sp. n., female, holotype (<named-content xmlns:xlink="http://www.w3.org/1999/xlink" content-type="dwc:institutional_code" xlink:type="simple">OSUC</named-content> <named-content xmlns:xlink="http://www.w3.org/1999/xlink" content-type="voucher code" xlink:title="OSUC" id="NCID0E25VO" xlink:type="simple"><ext-link xlink:type="simple" ext-link-type="uri" xlink:href="http://hol.osu.edu/spmInfo.html?id=OSUC%20433847">433847</ext-link></named-content>). <bold>172</bold> Lateral habitus <bold>173</bold> Head and mesosoma, lateral view <bold>174</bold> Dorsal habitus <bold>175</bold> Head and mesosoma, dorsal view <bold>176</bold> Head, anterior view <bold>177</bold> Metasoma, dorsal view. Scale bars in millimeters.</p></caption><graphic xmlns:xlink="http://www.w3.org/1999/xlink" xlink:href="zookeys-648-001-g029.jpg" position="float" orientation="portrait" xlink:type="simple" id="oo_120071.jpg"/></fig><fig id="F31" position="float" orientation="portrait"><label>Figures 184–189.</label><caption><p>
          <italic><tp:taxon-name><tp:taxon-name-part taxon-name-part-type="genus">Calliscelio</tp:taxon-name-part> <tp:taxon-name-part taxon-name-part-type="species">pararemigio</tp:taxon-name-part></tp:taxon-name></italic> sp. n., female, holotype (<named-content xmlns:xlink="http://www.w3.org/1999/xlink" content-type="dwc:institutional_code" xlink:type="simple">OSUC</named-content> <named-content xmlns:xlink="http://www.w3.org/1999/xlink" content-type="voucher code" xlink:title="OSUC" id="NCID0ERIXO" xlink:type="simple"><ext-link xlink:type="simple" ext-link-type="uri" xlink:href="http://hol.osu.edu/spmInfo.html?id=OSUC%20458239">458239</ext-link></named-content>). <bold>184</bold> Lateral habitus <bold>185</bold> Head and mesosoma, lateral view <bold>186</bold> Dorsal habitus <bold>187</bold> Head and mesosoma, dorsal view <bold>188</bold> Head, anterior view <bold>189</bold> Metasoma, dorsal view. Scale bars in millimeters.</p></caption><graphic xmlns:xlink="http://www.w3.org/1999/xlink" xlink:href="zookeys-648-001-g031.jpg" position="float" orientation="portrait" xlink:type="simple" id="oo_120076.jpg"/></fig><fig id="F34" position="float" orientation="portrait"><label>Figures 202–207.</label><caption><p>
          <italic><tp:taxon-name><tp:taxon-name-part taxon-name-part-type="genus">Calliscelio</tp:taxon-name-part> <tp:taxon-name-part taxon-name-part-type="species">remigio</tp:taxon-name-part></tp:taxon-name></italic> sp. n., female, holotype (<named-content xmlns:xlink="http://www.w3.org/1999/xlink" content-type="dwc:institutional_code" xlink:type="simple">OSUC</named-content> <named-content xmlns:xlink="http://www.w3.org/1999/xlink" content-type="voucher code" xlink:title="OSUC" id="NCID0ENE1O" xlink:type="simple"><ext-link xlink:type="simple" ext-link-type="uri" xlink:href="http://hol.osu.edu/spmInfo.html?id=OSUC%20458296">458296</ext-link></named-content>). <bold>202</bold> Lateral habitus <bold>203</bold> Head and mesosoma, lateral view <bold>204</bold> Dorsal habitus <bold>205</bold> Head and mesosoma, dorsal view <bold>206</bold> Head, anterior view <bold>207</bold> Metasoma, dorsal view. Scale bars in millimeters.</p></caption><graphic xmlns:xlink="http://www.w3.org/1999/xlink" xlink:href="zookeys-648-001-g034.jpg" position="float" orientation="portrait" xlink:type="simple" id="oo_120081.jpg"/></fig><fig id="F38" position="float" orientation="portrait"><label>Figures 226–231.</label><caption><p>
          <italic><tp:taxon-name><tp:taxon-name-part taxon-name-part-type="genus">Calliscelio</tp:taxon-name-part> <tp:taxon-name-part taxon-name-part-type="species">ruga</tp:taxon-name-part></tp:taxon-name></italic> sp. n., female, holotype (<named-content xmlns:xlink="http://www.w3.org/1999/xlink" content-type="dwc:institutional_code" xlink:type="simple">OSUC</named-content> <named-content xmlns:xlink="http://www.w3.org/1999/xlink" content-type="voucher code" xlink:title="OSUC" id="NCID0ELKCQ" xlink:type="simple"><ext-link xlink:type="simple" ext-link-type="uri" xlink:href="http://hol.osu.edu/spmInfo.html?id=OSUC%20553881">553881</ext-link></named-content>). <bold>226</bold> Lateral habitus <bold>227</bold> Head and mesosoma, lateral view <bold>228</bold> Dorsal habitus <bold>229</bold> Head and mesosoma, dorsal view <bold>230</bold> Head, anterior view <bold>231</bold> Metasoma, dorsal view. Scale bars in millimeters.</p></caption><graphic xmlns:xlink="http://www.w3.org/1999/xlink" xlink:href="zookeys-648-001-g038.jpg" position="float" orientation="portrait" xlink:type="simple" id="oo_120090.jpg"/></fig><fig id="F40" position="float" orientation="portrait"><label>Figures 238–243.</label><caption><p>
          <italic><tp:taxon-name><tp:taxon-name-part taxon-name-part-type="genus">Calliscelio</tp:taxon-name-part> <tp:taxon-name-part taxon-name-part-type="species">sfina</tp:taxon-name-part></tp:taxon-name></italic> sp. n., female, holotype (<named-content xmlns:xlink="http://www.w3.org/1999/xlink" content-type="dwc:institutional_code" xlink:type="simple">OSUC</named-content> <named-content xmlns:xlink="http://www.w3.org/1999/xlink" content-type="voucher code" xlink:title="OSUC" id="NCID0EPBDQ" xlink:type="simple"><ext-link xlink:type="simple" ext-link-type="uri" xlink:href="http://hol.osu.edu/spmInfo.html?id=OSUC%20376920">376920</ext-link></named-content>). <bold>238</bold> Lateral habitus <bold>239</bold> Head and mesosoma, lateral view <bold>240</bold> Dorsal habitus <bold>241</bold> Head and mesosoma, dorsal view <bold>242</bold> Head, anterior view <bold>243</bold> Metasoma, dorsal view. Scale bars in millimeters.</p></caption><graphic xmlns:xlink="http://www.w3.org/1999/xlink" xlink:href="zookeys-648-001-g040.jpg" position="float" orientation="portrait" xlink:type="simple" id="oo_120095.jpg"/></fig><fig id="F42" position="float" orientation="portrait"><label>Figures 250–255.</label><caption><p>
          <italic><tp:taxon-name><tp:taxon-name-part taxon-name-part-type="genus">Calliscelio</tp:taxon-name-part> <tp:taxon-name-part taxon-name-part-type="species">suni</tp:taxon-name-part></tp:taxon-name></italic> sp. n., female, holotype (<named-content xmlns:xlink="http://www.w3.org/1999/xlink" content-type="dwc:institutional_code" xlink:type="simple">OSUC</named-content> <named-content xmlns:xlink="http://www.w3.org/1999/xlink" content-type="voucher code" xlink:title="OSUC" id="NCID0E6SHQ" xlink:type="simple"><ext-link xlink:type="simple" ext-link-type="uri" xlink:href="http://hol.osu.edu/spmInfo.html?id=OSUC%20182752">182752</ext-link></named-content>). <bold>250</bold> Lateral habitus <bold>251</bold> Head and mesosoma, lateral view <bold>252</bold> Dorsal habitus <bold>253</bold> Head and mesosoma, dorsal view <bold>254</bold> Head, anterior view <bold>255</bold> Metasoma, dorsal view. Scale bars in millimeters.</p></caption><graphic xmlns:xlink="http://www.w3.org/1999/xlink" xlink:href="zookeys-648-001-g042.jpg" position="float" orientation="portrait" xlink:type="simple" id="oo_120101.jpg"/></fig><fig id="F44" position="float" orientation="portrait"><label>Figures 262–267.</label><caption><p>
          <italic><tp:taxon-name><tp:taxon-name-part taxon-name-part-type="genus">Calliscelio</tp:taxon-name-part> <tp:taxon-name-part taxon-name-part-type="species">torqueo</tp:taxon-name-part></tp:taxon-name></italic> sp. n., female, holotype (<named-content xmlns:xlink="http://www.w3.org/1999/xlink" content-type="dwc:institutional_code" xlink:type="simple">OSUC</named-content> <named-content xmlns:xlink="http://www.w3.org/1999/xlink" content-type="voucher code" xlink:title="OSUC" id="NCID0EU1UQ" xlink:type="simple"><ext-link xlink:type="simple" ext-link-type="uri" xlink:href="http://hol.osu.edu/spmInfo.html?id=OSUC%20553598">553598</ext-link></named-content>). <bold>262</bold> Lateral habitus <bold>263</bold> Head and mesosoma, lateral view <bold>264</bold> Dorsal habitus <bold>265</bold> Head and mesosoma, dorsal view <bold>266</bold> Head, anterior view <bold>267</bold> Metasoma, dorsal view. Scale bars in millimeters.</p></caption><graphic xmlns:xlink="http://www.w3.org/1999/xlink" xlink:href="zookeys-648-001-g044.jpg" position="float" orientation="portrait" xlink:type="simple" id="oo_120105.jpg"/></fig><fig id="F1" position="float" orientation="portrait"><label>Figures 1–12.</label><caption><p>
          <bold>1</bold> <italic><tp:taxon-name><tp:taxon-name-part taxon-name-part-type="genus">Calliscelio</tp:taxon-name-part> <tp:taxon-name-part taxon-name-part-type="species">punctatifrons</tp:taxon-name-part></tp:taxon-name></italic> sp. n., female, holotype (<named-content xmlns:xlink="http://www.w3.org/1999/xlink" content-type="dwc:institutional_code" xlink:type="simple">OSUC</named-content> <named-content xmlns:xlink="http://www.w3.org/1999/xlink" content-type="voucher code" xlink:title="OSUC" id="NCID0EZWAK" xlink:type="simple"><ext-link xlink:type="simple" ext-link-type="uri" xlink:href="http://hol.osu.edu/spmInfo.html?id=OSUC%20191124">191124</ext-link></named-content>), Antenna. <bold>2–3</bold> <italic><tp:taxon-name><tp:taxon-name-part taxon-name-part-type="genus">Calliscelio</tp:taxon-name-part> <tp:taxon-name-part taxon-name-part-type="species">punctatifrons</tp:taxon-name-part></tp:taxon-name></italic> sp. n., male, paratype (<named-content xmlns:xlink="http://www.w3.org/1999/xlink" content-type="dwc:institutional_code" xlink:type="simple">OSUC</named-content> <named-content xmlns:xlink="http://www.w3.org/1999/xlink" content-type="voucher code" xlink:title="OSUC" id="NCID0EXXAK" xlink:type="simple"><ext-link xlink:type="simple" ext-link-type="uri" xlink:href="http://hol.osu.edu/spmInfo.html?id=OSUC%20191125">191125</ext-link></named-content>) <bold>2</bold> Antenna <bold>3</bold> Tyloid <bold>4</bold> <italic><tp:taxon-name><tp:taxon-name-part taxon-name-part-type="genus">Calliscelio</tp:taxon-name-part> <tp:taxon-name-part taxon-name-part-type="species">latifrons</tp:taxon-name-part></tp:taxon-name></italic> sp. n., female, holotype (<named-content xmlns:xlink="http://www.w3.org/1999/xlink" content-type="dwc:institutional_code" xlink:type="simple">OSUC</named-content> <named-content xmlns:xlink="http://www.w3.org/1999/xlink" content-type="voucher code" xlink:title="OSUC" id="NCID0EZYAK" xlink:type="simple"><ext-link xlink:type="simple" ext-link-type="uri" xlink:href="http://hol.osu.edu/spmInfo.html?id=OSUC%20323077">323077</ext-link></named-content>), Antenna <bold>5–6</bold> <italic><tp:taxon-name><tp:taxon-name-part taxon-name-part-type="genus">Calliscelio</tp:taxon-name-part> <tp:taxon-name-part taxon-name-part-type="species">latifrons</tp:taxon-name-part></tp:taxon-name></italic> sp. n., male, paratype (<named-content xmlns:xlink="http://www.w3.org/1999/xlink" content-type="dwc:institutional_code" xlink:type="simple">OSUC</named-content> <named-content xmlns:xlink="http://www.w3.org/1999/xlink" content-type="voucher code" xlink:title="OSUC" id="NCID0EXZAK" xlink:type="simple"><ext-link xlink:type="simple" ext-link-type="uri" xlink:href="http://hol.osu.edu/spmInfo.html?id=OSUC%20323075">323075</ext-link></named-content>) <bold>5</bold> Antenna <bold>6</bold> Tyloid <bold>7</bold> <italic><tp:taxon-name><tp:taxon-name-part taxon-name-part-type="genus">Calliscelio</tp:taxon-name-part> <tp:taxon-name-part taxon-name-part-type="species">alcoa</tp:taxon-name-part></tp:taxon-name></italic> sp. n., female, holotype (<named-content xmlns:xlink="http://www.w3.org/1999/xlink" content-type="dwc:institutional_code" xlink:type="simple">OSUC</named-content> <named-content xmlns:xlink="http://www.w3.org/1999/xlink" content-type="voucher code" xlink:title="OSUC" id="NCID0EZ1AK" xlink:type="simple"><ext-link xlink:type="simple" ext-link-type="uri" xlink:href="http://hol.osu.edu/spmInfo.html?id=OSUC%20458212">458212</ext-link></named-content>), Antenna <bold>8–9</bold> <italic><tp:taxon-name><tp:taxon-name-part taxon-name-part-type="genus">Calliscelio</tp:taxon-name-part> <tp:taxon-name-part taxon-name-part-type="species">alcoa</tp:taxon-name-part></tp:taxon-name></italic> sp. n., male, paratype (<named-content xmlns:xlink="http://www.w3.org/1999/xlink" content-type="dwc:institutional_code" xlink:type="simple">OSUC</named-content> <named-content xmlns:xlink="http://www.w3.org/1999/xlink" content-type="voucher code" xlink:title="OSUC" id="NCID0EX2AK" xlink:type="simple"><ext-link xlink:type="simple" ext-link-type="uri" xlink:href="http://hol.osu.edu/spmInfo.html?id=OSUC%20458222">458222</ext-link></named-content>) <bold>8</bold> Antenna <bold>9</bold> Tyloid <bold>10</bold> <italic><tp:taxon-name><tp:taxon-name-part taxon-name-part-type="genus">Calliscelio</tp:taxon-name-part> <tp:taxon-name-part taxon-name-part-type="species">longius</tp:taxon-name-part></tp:taxon-name></italic> sp. n., female, paratype (<named-content xmlns:xlink="http://www.w3.org/1999/xlink" content-type="dwc:institutional_code" xlink:type="simple">OSUC</named-content> <named-content xmlns:xlink="http://www.w3.org/1999/xlink" content-type="voucher code" xlink:title="OSUC" id="NCID0EZ3AK" xlink:type="simple"><ext-link xlink:type="simple" ext-link-type="uri" xlink:href="http://hol.osu.edu/spmInfo.html?id=OSUC%20193935">193935</ext-link></named-content>), Antenna <bold>11–12</bold> <italic><tp:taxon-name><tp:taxon-name-part taxon-name-part-type="genus">Calliscelio</tp:taxon-name-part> <tp:taxon-name-part taxon-name-part-type="species">longius</tp:taxon-name-part></tp:taxon-name></italic> sp. n., male, paratype (<named-content xmlns:xlink="http://www.w3.org/1999/xlink" content-type="dwc:institutional_code" xlink:type="simple">OSUC</named-content> <named-content xmlns:xlink="http://www.w3.org/1999/xlink" content-type="voucher code" xlink:title="OSUC" id="NCID0EX4AK" xlink:type="simple"><ext-link xlink:type="simple" ext-link-type="uri" xlink:href="http://hol.osu.edu/spmInfo.html?id=OSUC%20193596">193596</ext-link></named-content>) <bold>11</bold> Antenna <bold>12</bold> Tyloid. Scale bars in millimeters.</p></caption><graphic xmlns:xlink="http://www.w3.org/1999/xlink" xlink:href="zookeys-648-001-g001.jpg" position="float" orientation="portrait" xlink:type="simple" id="oo_120014.jpg"/></fig><fig id="F37" position="float" orientation="portrait"><label>Figures 220–225.</label><caption><p>
          <bold>220–221</bold> <italic><tp:taxon-name><tp:taxon-name-part taxon-name-part-type="genus">Caloteleia</tp:taxon-name-part> <tp:taxon-name-part taxon-name-part-type="species">marlattii</tp:taxon-name-part></tp:taxon-name></italic> Ashmead, male, lectotype (<named-content xmlns:xlink="http://www.w3.org/1999/xlink" content-type="voucher code" xlink:title="USNMENT" id="NCID0E351O" xlink:type="simple"><ext-link xlink:type="simple" ext-link-type="uri" xlink:href="http://hol.osu.edu/spmInfo.html?id=USNMENT00989024">USNMENT00989024</ext-link></named-content>). <bold>220</bold> Lateral habitus <bold>221</bold> Dorsal habitus <bold>222–225</bold> <italic><tp:taxon-name><tp:taxon-name-part taxon-name-part-type="genus">Macroteleia</tp:taxon-name-part> <tp:taxon-name-part taxon-name-part-type="species">ruskini</tp:taxon-name-part></tp:taxon-name></italic> Girault, female, holotype (<named-content xmlns:xlink="http://www.w3.org/1999/xlink" content-type="voucher code" xlink:title="USNMENT" id="NCID0EW61O" xlink:type="simple"><ext-link xlink:type="simple" ext-link-type="uri" xlink:href="http://hol.osu.edu/spmInfo.html?id=USNMENT00989079">USNMENT00989079</ext-link></named-content>) <bold>222</bold> Mesosoma and metasoma, lateral view <bold>223</bold> Mesosoma and metasoma, dorsal view <bold>224</bold> Metasoma, dorsal view <bold>225</bold> Metasoma, ventral view. Scale bars in millimeters.</p></caption><graphic xmlns:xlink="http://www.w3.org/1999/xlink" xlink:href="zookeys-648-001-g037.jpg" position="float" orientation="portrait" xlink:type="simple" id="oo_120087.jpg"/></fig><fig id="F2" position="float" orientation="portrait"><label>Figures 13–15.</label><caption><p>Fore wing, dorsal view <bold>13</bold> <italic><tp:taxon-name><tp:taxon-name-part taxon-name-part-type="genus">Calliscelio</tp:taxon-name-part> <tp:taxon-name-part taxon-name-part-type="species">gatineau</tp:taxon-name-part></tp:taxon-name></italic> sp. n., female, holotype (<named-content xmlns:xlink="http://www.w3.org/1999/xlink" content-type="dwc:institutional_code" xlink:type="simple">OSUC</named-content> <named-content xmlns:xlink="http://www.w3.org/1999/xlink" content-type="voucher code" xlink:title="OSUC" id="NCID0EG6AK" xlink:type="simple"><ext-link xlink:type="simple" ext-link-type="uri" xlink:href="http://hol.osu.edu/spmInfo.html?id=OSUC%20534340">534340</ext-link></named-content>) <bold>14</bold> <italic><tp:taxon-name><tp:taxon-name-part taxon-name-part-type="genus">Calliscelio</tp:taxon-name-part> <tp:taxon-name-part taxon-name-part-type="species">storea</tp:taxon-name-part></tp:taxon-name></italic> sp. n., female, holotype (<named-content xmlns:xlink="http://www.w3.org/1999/xlink" content-type="dwc:institutional_code" xlink:type="simple">OSUC</named-content> <named-content xmlns:xlink="http://www.w3.org/1999/xlink" content-type="voucher code" xlink:title="OSUC" id="NCID0EEABK" xlink:type="simple"><ext-link xlink:type="simple" ext-link-type="uri" xlink:href="http://hol.osu.edu/spmInfo.html?id=OSUC%20546117">546117</ext-link></named-content>) <bold>15</bold> <italic><tp:taxon-name><tp:taxon-name-part taxon-name-part-type="genus">Calliscelio</tp:taxon-name-part> <tp:taxon-name-part taxon-name-part-type="species">laticinctus</tp:taxon-name-part></tp:taxon-name></italic> Ashmead, female (<named-content xmlns:xlink="http://www.w3.org/1999/xlink" content-type="dwc:institutional_code" xlink:type="simple">OSUC</named-content> <named-content xmlns:xlink="http://www.w3.org/1999/xlink" content-type="voucher code" xlink:title="OSUC" id="NCID0ECBBK" xlink:type="simple"><ext-link xlink:type="simple" ext-link-type="uri" xlink:href="http://hol.osu.edu/spmInfo.html?id=OSUC%20458242">458242</ext-link></named-content>). Scale bars in millimeters.</p></caption><graphic xmlns:xlink="http://www.w3.org/1999/xlink" xlink:href="zookeys-648-001-g002.jpg" position="float" orientation="portrait" xlink:type="simple" id="oo_120015.jpg"/></fig><fig id="F35" position="float" orientation="portrait"><label>Figures 208–213.</label><caption><p>
          <bold>208–209</bold> <italic><tp:taxon-name><tp:taxon-name-part taxon-name-part-type="genus">Acolus</tp:taxon-name-part> <tp:taxon-name-part taxon-name-part-type="species">rubriclavus</tp:taxon-name-part></tp:taxon-name></italic> Ashmead, female, holotype (<named-content xmlns:xlink="http://www.w3.org/1999/xlink" content-type="voucher code" xlink:title="USNMENT" id="NCID0ER21O" xlink:type="simple"><ext-link xlink:type="simple" ext-link-type="uri" xlink:href="http://hol.osu.edu/spmInfo.html?id=USNMENT00989042">USNMENT00989042</ext-link></named-content>). <bold>208</bold> Mesosoma and metasoma, lateral view <bold>209</bold> Mesosoma and metasoma, dorsal view <bold>211</bold>–<bold>213</bold> <italic><tp:taxon-name><tp:taxon-name-part taxon-name-part-type="genus">Anteris</tp:taxon-name-part> <tp:taxon-name-part taxon-name-part-type="species">nigriceps</tp:taxon-name-part></tp:taxon-name></italic> Ashmead, male, syntype (<named-content xmlns:xlink="http://www.w3.org/1999/xlink" content-type="voucher code" xlink:title="USNMENT" id="NCID0EN31O" xlink:type="simple"><ext-link xlink:type="simple" ext-link-type="uri" xlink:href="http://hol.osu.edu/spmInfo.html?id=USNMENT00989028">USNMENT00989028</ext-link></named-content>). <bold>210</bold> Mesosoma and metasoma, lateral view <bold>211</bold> Mesosoma, lateral view <bold>212</bold> Mesosoma and metasoma, dorsal view <bold>213</bold> Mesosoma, dorsal view. Scale bars in millimeters.</p></caption><graphic xmlns:xlink="http://www.w3.org/1999/xlink" xlink:href="zookeys-648-001-g035.jpg" position="float" orientation="portrait" xlink:type="simple" id="oo_120084.jpg"/></fig></tp:treatment-sec><ref-list><ref id="B3"><mixed-citation xmlns:xlink="http://www.w3.org/1999/xlink" xlink:type="simple">
          <person-group><name name-style="western"><surname>Ashmead</surname><given-names>WH</given-names></name></person-group> (<year>1894</year>) <article-title>Report on the parasitic <tp:taxon-name><tp:taxon-name-part taxon-name-part-type="family">Cynipidae</tp:taxon-name-part></tp:taxon-name>, part of the <tp:taxon-name><tp:taxon-name-part taxon-name-part-type="family">Braconidae</tp:taxon-name-part></tp:taxon-name>, the <tp:taxon-name><tp:taxon-name-part taxon-name-part-type="family">Ichneumonidae</tp:taxon-name-part></tp:taxon-name>, the <tp:taxon-name><tp:taxon-name-part taxon-name-part-type="family">Proctotrypidae</tp:taxon-name-part></tp:taxon-name>, and part of the <tp:taxon-name><tp:taxon-name-part taxon-name-part-type="subfamily">Chalcidinae</tp:taxon-name-part></tp:taxon-name>. Part III.</article-title> <source>Zoological Journal of the Linnean Society of London</source> <volume>25</volume>: <fpage>188</fpage>–<lpage>254</lpage>. <ext-link xlink:type="simple" ext-link-type="doi" xlink:href="10.5281/zenodo.23423">https://doi.org/10.5281/zenodo.23423</ext-link></mixed-citation></ref><ref id="B14"><mixed-citation xmlns:xlink="http://www.w3.org/1999/xlink" xlink:type="simple">
          <person-group><name name-style="western"><surname>Dalla Torre</surname><given-names>CG de</given-names></name></person-group> (<year>1898</year>) <source>Catalogus hymenopterorum hucusque descriptiorum systematicus et synonymicus. Vol. V: <tp:taxon-name><tp:taxon-name-part taxon-name-part-type="family">Chalcididae</tp:taxon-name-part></tp:taxon-name> et <tp:taxon-name><tp:taxon-name-part taxon-name-part-type="family">Proctotrupidae</tp:taxon-name-part></tp:taxon-name>.</source> <publisher-name>Sumptibus Guilelmi Engelmann</publisher-name>, <publisher-loc>Lipsiae</publisher-loc>, <size units="page">598 pp</size>. <ext-link xlink:type="simple" ext-link-type="doi" xlink:href="10.5962/bhl.5i5le.10348">https://doi.org/10.5962/bhl.5i5le.10348</ext-link></mixed-citation></ref><ref id="B5"><mixed-citation xmlns:xlink="http://www.w3.org/1999/xlink" xlink:type="simple">
          <person-group><name name-style="western"><surname>Ashmead</surname><given-names>WH</given-names></name></person-group> (<year>1900</year>) <article-title>Report upon the aculeate <tp:taxon-name><tp:taxon-name-part taxon-name-part-type="order">Hymenoptera</tp:taxon-name-part></tp:taxon-name> of the islands of St. Vincent and Grenada, with additions to the parasitic <tp:taxon-name><tp:taxon-name-part taxon-name-part-type="order">Hymenoptera</tp:taxon-name-part></tp:taxon-name> and a list of the described <tp:taxon-name><tp:taxon-name-part taxon-name-part-type="order">Hymenoptera</tp:taxon-name-part></tp:taxon-name> of the West Indies.</article-title> <source>Transactions of the Royal Entomological Society of London</source> <volume>1900</volume>: <fpage>207</fpage>–<lpage>367</lpage>. <ext-link xlink:type="simple" ext-link-type="doi" xlink:href="10.5281/zenodo.23429">https://doi.org/10.5281/zenodo.23429</ext-link></mixed-citation></ref><ref id="B6"><mixed-citation xmlns:xlink="http://www.w3.org/1999/xlink" xlink:type="simple">
          <person-group><name name-style="western"><surname>Ashmead</surname><given-names>WH</given-names></name></person-group> (<year>1903</year>) <article-title>Classification of the pointed-tailed wasps, or the superfamily <tp:taxon-name><tp:taxon-name-part taxon-name-part-type="superfamily">Proctotrypoidea</tp:taxon-name-part></tp:taxon-name> – III.</article-title> <source>Journal of the New York Entomological Society</source> <volume>11</volume>: <fpage>86</fpage>–<lpage>99</lpage>. <ext-link xlink:type="simple" ext-link-type="doi" xlink:href="10.5281/zenodo.23553">https://doi.org/10.5281/zenodo.23553</ext-link></mixed-citation></ref><ref id="B11"><mixed-citation xmlns:xlink="http://www.w3.org/1999/xlink" xlink:type="simple">
          <person-group><name name-style="western"><surname>Brues</surname><given-names>CT</given-names></name></person-group> (<year>1908</year>) <article-title><tp:taxon-name><tp:taxon-name-part taxon-name-part-type="order">Hymenoptera</tp:taxon-name-part></tp:taxon-name>. Fam. <tp:taxon-name><tp:taxon-name-part taxon-name-part-type="family">Scelionidae</tp:taxon-name-part></tp:taxon-name>.</article-title> <source>Genera Insectorum</source> <volume>80</volume>: <fpage>1</fpage>–<lpage>59</lpage>. <ext-link xlink:type="simple" ext-link-type="doi" xlink:href="10.5281/zenodo.23624">https://doi.org/10.5281/zenodo.23624</ext-link></mixed-citation></ref><ref id="B23"><mixed-citation xmlns:xlink="http://www.w3.org/1999/xlink" xlink:type="simple">
          <person-group><name name-style="western"><surname>Kieffer</surname><given-names>JJ</given-names></name></person-group> (<year>1908</year>) <article-title>Revision des <tp:taxon-name><tp:taxon-name-part taxon-name-part-type="family">Scelionidae</tp:taxon-name-part></tp:taxon-name> (Hyménoptères). Annales de la Société Scientifique de Bruxelles.</article-title> <source>Mémoires</source> <volume>32</volume>: <fpage>111</fpage>–<lpage>250</lpage>. <ext-link xlink:type="simple" ext-link-type="doi" xlink:href="10.5281/zenodo.23670">https://doi.org/10.5281/zenodo.23670</ext-link></mixed-citation></ref><ref id="B25"><mixed-citation xmlns:xlink="http://www.w3.org/1999/xlink" xlink:type="simple">
          <person-group><name name-style="western"><surname>Kieffer</surname><given-names>JJ</given-names></name></person-group> (<year>1910b</year>) <article-title><tp:taxon-name><tp:taxon-name-part taxon-name-part-type="order">Hymenoptera</tp:taxon-name-part></tp:taxon-name>. Fam. <tp:taxon-name><tp:taxon-name-part taxon-name-part-type="family">Scelionidae</tp:taxon-name-part></tp:taxon-name>. Addenda et corrigenda.</article-title> <source>Genera Insectorum</source> <volume>80</volume>: <fpage>61</fpage>–<lpage>112</lpage>. <ext-link xlink:type="simple" ext-link-type="doi" xlink:href="10.5281/zenodo.23671">https://doi.org/10.5281/zenodo.23671</ext-link></mixed-citation></ref><ref id="B26"><mixed-citation xmlns:xlink="http://www.w3.org/1999/xlink" xlink:type="simple">
          <person-group><name name-style="western"><surname>Kieffer</surname><given-names>JJ</given-names></name></person-group> (<year>1913</year>) <article-title><tp:taxon-name><tp:taxon-name-part taxon-name-part-type="family">Proctotrypidae</tp:taxon-name-part></tp:taxon-name> (3e partie).</article-title> <source>Species des Hyménoptères d’Europe et d’Algerie</source> <volume>11</volume>: <fpage>161</fpage>–<lpage>304</lpage>. <ext-link xlink:type="simple" ext-link-type="doi" xlink:href="10.5281/zenodo.23682">https://doi.org/10.5281/zenodo.23682</ext-link></mixed-citation></ref><ref id="B30"><mixed-citation xmlns:xlink="http://www.w3.org/1999/xlink" xlink:type="simple">
          <person-group><name name-style="western"><surname>Kieffer</surname><given-names>JJ</given-names></name></person-group> (<year>1926</year>) <source><tp:taxon-name><tp:taxon-name-part taxon-name-part-type="family">Scelionidae</tp:taxon-name-part></tp:taxon-name>. Das Tierreich. Vol. 48.</source> <publisher-name>Walter de Gruyter &amp; Co.</publisher-name>, <publisher-loc>Berlin</publisher-loc>, <size units="page">885 pp</size>.</mixed-citation></ref><ref id="B52"><mixed-citation xmlns:xlink="http://www.w3.org/1999/xlink" xlink:type="simple">
          <person-group><name name-style="western"><surname>Muesebeck</surname><given-names>CFW</given-names></name><name name-style="western"><surname>Walkley</surname><given-names>LM</given-names></name></person-group> (<year>1956</year>) <article-title>Type species of the genera and subgenera of parasitic wasps comprising the superfamily <tp:taxon-name><tp:taxon-name-part taxon-name-part-type="superfamily">Proctotrupoidea</tp:taxon-name-part></tp:taxon-name> (order <tp:taxon-name><tp:taxon-name-part taxon-name-part-type="order">Hymenoptera</tp:taxon-name-part></tp:taxon-name>).</article-title> <source>Proceedings of the U.S. National Museum</source> <volume>105</volume>: <fpage>319</fpage>–<lpage>419</lpage>. <ext-link xlink:type="simple" ext-link-type="doi" xlink:href="10.5479/si.00963801.3359.319">https://doi.org/10.5479/si.00963801.3359.319</ext-link></mixed-citation></ref><ref id="B8"><mixed-citation xmlns:xlink="http://www.w3.org/1999/xlink" xlink:type="simple">
          <person-group><name name-style="western"><surname>Baltazar</surname><given-names>CR</given-names></name></person-group> (<year>1966</year>) <article-title>A catalogue of Philippine <tp:taxon-name><tp:taxon-name-part taxon-name-part-type="order">Hymenoptera</tp:taxon-name-part></tp:taxon-name> (with a bibliography, 1758–1963).</article-title> <source>Pacific Insects Monographs</source> <volume>8</volume>: <fpage>1</fpage>–<lpage>488</lpage>. <ext-link xlink:type="simple" ext-link-type="doi" xlink:href="10.5281/zenodo.23590">https://doi.org/10.5281/zenodo.23590</ext-link></mixed-citation></ref><ref id="B42"><mixed-citation xmlns:xlink="http://www.w3.org/1999/xlink" xlink:type="simple">
          <person-group><name name-style="western"><surname>Masner</surname><given-names>L</given-names></name></person-group> (<year>1972</year>) <article-title>The classification and interrelationships of <tp:taxon-name><tp:taxon-name-part taxon-name-part-type="tribe">Thoronini</tp:taxon-name-part></tp:taxon-name> (<tp:taxon-name><tp:taxon-name-part taxon-name-part-type="order">Hymenoptera</tp:taxon-name-part></tp:taxon-name>: <tp:taxon-name><tp:taxon-name-part taxon-name-part-type="superfamily">Proctotrupoidea</tp:taxon-name-part></tp:taxon-name>, <tp:taxon-name><tp:taxon-name-part taxon-name-part-type="family">Scelionidae</tp:taxon-name-part></tp:taxon-name>).</article-title> <source>The Canadian Entomologist</source> <volume>104</volume>: <fpage>833</fpage>–<lpage>849</lpage>. <ext-link xlink:type="simple" ext-link-type="doi" xlink:href="10.4039/Ent104833-6">https://doi.org/10.4039/Ent104833-6</ext-link></mixed-citation></ref><ref id="B43"><mixed-citation xmlns:xlink="http://www.w3.org/1999/xlink" xlink:type="simple">
          <person-group><name name-style="western"><surname>Masner</surname><given-names>L</given-names></name></person-group> (<year>1976</year>) <article-title>Revisionary notes and keys to world genera of <tp:taxon-name><tp:taxon-name-part taxon-name-part-type="family">Scelionidae</tp:taxon-name-part></tp:taxon-name> (<tp:taxon-name><tp:taxon-name-part taxon-name-part-type="order">Hymenoptera</tp:taxon-name-part></tp:taxon-name>: <tp:taxon-name><tp:taxon-name-part taxon-name-part-type="superfamily">Proctotrupoidea</tp:taxon-name-part></tp:taxon-name>).</article-title> <source>Memoirs of the Entomological Society of Canada</source> <volume>97</volume>: <fpage>1</fpage>–<lpage>87</lpage>. <ext-link xlink:type="simple" ext-link-type="doi" xlink:href="10.4039/entm10897fv">https://doi.org/10.4039/entm10897fv</ext-link></mixed-citation></ref><ref id="B40"><mixed-citation xmlns:xlink="http://www.w3.org/1999/xlink" xlink:type="simple">
          <person-group><name name-style="western"><surname>Mani</surname><given-names>MS</given-names></name><name name-style="western"><surname>Sharma</surname><given-names>SK</given-names></name></person-group> (<year>1982</year>) <article-title><tp:taxon-name><tp:taxon-name-part taxon-name-part-type="superfamily">Proctotrupoidea</tp:taxon-name-part></tp:taxon-name> (<tp:taxon-name><tp:taxon-name-part taxon-name-part-type="order">Hymenoptera</tp:taxon-name-part></tp:taxon-name>) from India. A review.</article-title> <source>Oriental Insects</source> <volume>16</volume>: <fpage>135</fpage>–<lpage>258</lpage>. <ext-link xlink:type="simple" ext-link-type="doi" xlink:href="10.5281/zenodo.23680">https://doi.org/10.5281/zenodo.23680</ext-link></mixed-citation></ref><ref id="B18"><mixed-citation xmlns:xlink="http://www.w3.org/1999/xlink" xlink:type="simple">
          <person-group><name name-style="western"><surname>Galloway</surname><given-names>ID</given-names></name><name name-style="western"><surname>Austin</surname><given-names>AD</given-names></name></person-group> (<year>1984</year>) <article-title>Revision of the <tp:taxon-name><tp:taxon-name-part taxon-name-part-type="subfamily">Scelioninae</tp:taxon-name-part></tp:taxon-name> (<tp:taxon-name><tp:taxon-name-part taxon-name-part-type="order">Hymenoptera</tp:taxon-name-part></tp:taxon-name>: <tp:taxon-name><tp:taxon-name-part taxon-name-part-type="family">Scelionidae</tp:taxon-name-part></tp:taxon-name>) in Australia.</article-title> <source>Australian Journal of Zoology Supplementary Series</source> <volume>99</volume>: <fpage>1</fpage>–<lpage>138</lpage>. <ext-link xlink:type="simple" ext-link-type="doi" xlink:href="10.1071/AJZS099">https://doi.org/10.1071/AJZS099</ext-link></mixed-citation></ref><ref id="B35"><mixed-citation xmlns:xlink="http://www.w3.org/1999/xlink" xlink:type="simple">
          <person-group><name name-style="western"><surname>Kozlov</surname><given-names>MA</given-names></name><name name-style="western"><surname>Kononova</surname><given-names>SV</given-names></name></person-group> (<year>1985</year>) [<trans-title xml:lang="en">A review of the genera <italic><tp:taxon-name><tp:taxon-name-part taxon-name-part-type="genus">Triteleia</tp:taxon-name-part></tp:taxon-name></italic> and <italic><tp:taxon-name><tp:taxon-name-part taxon-name-part-type="genus">Calliscelio</tp:taxon-name-part></tp:taxon-name></italic> (<tp:taxon-name><tp:taxon-name-part taxon-name-part-type="superfamily">Proctotrupoidea</tp:taxon-name-part></tp:taxon-name>, <tp:taxon-name><tp:taxon-name-part taxon-name-part-type="family">Scelionidae</tp:taxon-name-part></tp:taxon-name>)</trans-title>.] <source>Vestnik Zoologii</source> <volume>1985</volume>(<issue>4</issue>): <fpage>15</fpage>–<lpage>24</lpage>. <ext-link xlink:type="simple" ext-link-type="doi" xlink:href="10.5281/zenodo.23774">https://doi.org/10.5281/zenodo.23774</ext-link></mixed-citation></ref><ref id="B36"><mixed-citation xmlns:xlink="http://www.w3.org/1999/xlink" xlink:type="simple">
          <person-group><name name-style="western"><surname>Kozlov</surname><given-names>MA</given-names></name><name name-style="western"><surname>Kononova</surname><given-names>SV</given-names></name></person-group> (<year>1990</year>) [<trans-source xml:lang="en"><tp:taxon-name><tp:taxon-name-part taxon-name-part-type="subfamily">Scelioninae</tp:taxon-name-part></tp:taxon-name> of the Fauna of the USSR (<tp:taxon-name><tp:taxon-name-part taxon-name-part-type="order">Hymenoptera</tp:taxon-name-part></tp:taxon-name>, <tp:taxon-name><tp:taxon-name-part taxon-name-part-type="family">Scelionidae</tp:taxon-name-part></tp:taxon-name>, <tp:taxon-name><tp:taxon-name-part taxon-name-part-type="subfamily">Scelioninae</tp:taxon-name-part></tp:taxon-name>)</trans-source>.] <publisher-name>Nauka</publisher-name>, <publisher-loc>Leningrad</publisher-loc>, <size units="page">344 pp</size>.</mixed-citation></ref><ref id="B21"><mixed-citation xmlns:xlink="http://www.w3.org/1999/xlink" xlink:type="simple">
          <person-group><name name-style="western"><surname>Johnson</surname><given-names>NF</given-names></name></person-group> (<year>1992</year>) <article-title>Catalog of world <tp:taxon-name><tp:taxon-name-part taxon-name-part-type="superfamily">Proctotrupoidea</tp:taxon-name-part></tp:taxon-name> excluding <tp:taxon-name><tp:taxon-name-part taxon-name-part-type="family">Platygastridae</tp:taxon-name-part></tp:taxon-name>.</article-title> <source>Memoirs of the American Entomological Institute</source> <volume>51</volume>: <fpage>1</fpage>–<lpage>825</lpage>. <ext-link xlink:type="simple" ext-link-type="doi" xlink:href="10.5281/zenodo.23657">https://doi.org/10.5281/zenodo.23657</ext-link></mixed-citation></ref><ref id="B31"><mixed-citation xmlns:xlink="http://www.w3.org/1999/xlink" xlink:type="simple">
          <person-group><name name-style="western"><surname>Kononova</surname><given-names>SV</given-names></name></person-group> (<year>1995</year>) [<chapter-title>Fam. <tp:taxon-name><tp:taxon-name-part taxon-name-part-type="family">Scelionidae</tp:taxon-name-part></tp:taxon-name>.</chapter-title>] Pages <fpage>57</fpage>–<lpage>121</lpage> <italic>in</italic> <person-group><name name-style="western"><surname>Lehr</surname><given-names>PA</given-names></name></person-group>. [<trans-source xml:lang="en">Key to insects of Russian Far East in six volume. vol. 4. <tp:taxon-name><tp:taxon-name-part taxon-name-part-type="order">Neuropteroidea</tp:taxon-name-part></tp:taxon-name>, <tp:taxon-name><tp:taxon-name-part taxon-name-part-type="order">Mecoptera</tp:taxon-name-part></tp:taxon-name>, <tp:taxon-name><tp:taxon-name-part taxon-name-part-type="order">Hymenoptera</tp:taxon-name-part></tp:taxon-name>. Part 2. <tp:taxon-name><tp:taxon-name-part taxon-name-part-type="order">Hymenoptera</tp:taxon-name-part></tp:taxon-name></trans-source>]. <publisher-name>Dal’nauka</publisher-name>, <publisher-loc>Vladivostok</publisher-loc>, <size units="page">600 pp</size>.</mixed-citation></ref><ref id="B7"><mixed-citation xmlns:xlink="http://www.w3.org/1999/xlink" xlink:type="simple">
          <person-group><name name-style="western"><surname>Austin</surname><given-names>AD</given-names></name><name name-style="western"><surname>Field</surname><given-names>SA</given-names></name></person-group> (<year>1997</year>) <article-title>The ovipositor system of scelionid and platygastrid wasps (<tp:taxon-name><tp:taxon-name-part taxon-name-part-type="order">Hymenoptera</tp:taxon-name-part></tp:taxon-name>: <tp:taxon-name><tp:taxon-name-part taxon-name-part-type="superfamily">Platygastroidea</tp:taxon-name-part></tp:taxon-name>): comparative morphology and phylogenetic implications.</article-title> <source>Invertebrate Taxonomy</source> <volume>11</volume>: <fpage>1</fpage>–<lpage>87</lpage>. <ext-link xlink:type="simple" ext-link-type="doi" xlink:href="10.1071/IT95048">https://doi.org/10.1071/IT95048</ext-link></mixed-citation></ref><ref id="B37"><mixed-citation xmlns:xlink="http://www.w3.org/1999/xlink" xlink:type="simple">
          <person-group><name name-style="western"><surname>Lê</surname><given-names>XH</given-names></name></person-group> (<year>2000</year>) <source>Egg-parasites of family <tp:taxon-name><tp:taxon-name-part taxon-name-part-type="family">Scelionidae</tp:taxon-name-part></tp:taxon-name> (<tp:taxon-name><tp:taxon-name-part taxon-name-part-type="order">Hymenoptera</tp:taxon-name-part></tp:taxon-name>). Fauna of Vietnam, vol. 3.</source> <publisher-name>Science and Technics Publishing House</publisher-name>, <publisher-loc>Hanoi</publisher-loc>, <size units="page">386 pp</size>.</mixed-citation></ref><ref id="B38"><mixed-citation xmlns:xlink="http://www.w3.org/1999/xlink" xlink:type="simple">
          <person-group><name name-style="western"><surname>Loiácono</surname><given-names>MS</given-names></name><name name-style="western"><surname>Margaría</surname><given-names>CB</given-names></name></person-group> (<year>2002</year>) <article-title>Systematics, morphology and physiology. <tp:taxon-name><tp:taxon-name-part taxon-name-part-type="superfamily">Ceraphronoidea</tp:taxon-name-part></tp:taxon-name>, <tp:taxon-name><tp:taxon-name-part taxon-name-part-type="superfamily">Platygastroidea</tp:taxon-name-part></tp:taxon-name> and <tp:taxon-name><tp:taxon-name-part taxon-name-part-type="superfamily">Proctotrupoidea</tp:taxon-name-part></tp:taxon-name> from Brazil (<tp:taxon-name><tp:taxon-name-part taxon-name-part-type="order">Hymenoptera</tp:taxon-name-part></tp:taxon-name>).</article-title> <source>Neotropical Entomology</source> <volume>31</volume>(<issue>4</issue>): <fpage>551</fpage>–<lpage>560</lpage>. <ext-link xlink:type="simple" ext-link-type="doi" xlink:href="10.1590/S1519-566X2002000400007">https://doi.org/10.1590/S1519-566X2002000400007</ext-link></mixed-citation></ref><ref id="B49"><mixed-citation xmlns:xlink="http://www.w3.org/1999/xlink" xlink:type="simple">
          <person-group><name name-style="western"><surname>Mineo</surname><given-names>G</given-names></name></person-group> (<year>2004</year>) <article-title>Description of new taxa, both in <tp:taxon-name><tp:taxon-name-part taxon-name-part-type="subfamily">Scelioninae</tp:taxon-name-part></tp:taxon-name> and <tp:taxon-name><tp:taxon-name-part taxon-name-part-type="subfamily">Telenominae</tp:taxon-name-part></tp:taxon-name> (<tp:taxon-name><tp:taxon-name-part taxon-name-part-type="order">Hymenoptera</tp:taxon-name-part></tp:taxon-name> <tp:taxon-name><tp:taxon-name-part taxon-name-part-type="family">Scelionidae</tp:taxon-name-part></tp:taxon-name>).</article-title> <source>Bollettino di Zoologia Agraria e Bachicoltura</source> <volume>36</volume>(<issue>2</issue>): <fpage>173</fpage>–<lpage>188</lpage>.</mixed-citation></ref><ref id="B59"><mixed-citation xmlns:xlink="http://www.w3.org/1999/xlink" xlink:type="simple">
          <person-group><name name-style="western"><surname>Rajmohana</surname><given-names>K</given-names></name></person-group> (<year>2006</year>) <article-title>Studies on <tp:taxon-name><tp:taxon-name-part taxon-name-part-type="superfamily">Proctotrupoidea</tp:taxon-name-part></tp:taxon-name> and <tp:taxon-name><tp:taxon-name-part taxon-name-part-type="superfamily">Platygastroidea</tp:taxon-name-part></tp:taxon-name> (<tp:taxon-name><tp:taxon-name-part taxon-name-part-type="order">Hymenoptera</tp:taxon-name-part></tp:taxon-name>: <tp:taxon-name><tp:taxon-name-part taxon-name-part-type="class">Insecta</tp:taxon-name-part></tp:taxon-name>) of Kerala.</article-title> <source>Memoirs of the Zoological Survey of India</source> <volume>21</volume>(<issue>1</issue>): <fpage>1</fpage>–<lpage>153</lpage>.</mixed-citation></ref><ref id="B32"><mixed-citation xmlns:xlink="http://www.w3.org/1999/xlink" xlink:type="simple">
          <person-group><name name-style="western"><surname>Kononova</surname><given-names>SV</given-names></name><name name-style="western"><surname>Fursov</surname><given-names>VN</given-names></name></person-group> (<year>2007a</year>) [<trans-title xml:lang="en">A review of the genera <italic><tp:taxon-name><tp:taxon-name-part taxon-name-part-type="genus">Calotelea</tp:taxon-name-part></tp:taxon-name></italic>, <italic><tp:taxon-name><tp:taxon-name-part taxon-name-part-type="genus">Calliscelio</tp:taxon-name-part></tp:taxon-name></italic>, and <italic><tp:taxon-name><tp:taxon-name-part taxon-name-part-type="genus">Oxyscelio</tp:taxon-name-part></tp:taxon-name></italic> (<tp:taxon-name><tp:taxon-name-part taxon-name-part-type="subfamily">Scelioninae</tp:taxon-name-part></tp:taxon-name>, <tp:taxon-name><tp:taxon-name-part taxon-name-part-type="family">Scelionidae</tp:taxon-name-part></tp:taxon-name>, <tp:taxon-name><tp:taxon-name-part taxon-name-part-type="superfamily">Proctotrupoidea</tp:taxon-name-part></tp:taxon-name>) from the Palaearctic fauna.</trans-title>] <source>Zoologicheskii Zhurnal</source> <volume>86</volume>: <fpage>52</fpage>–<lpage>65</lpage>.</mixed-citation></ref><ref id="B33"><mixed-citation xmlns:xlink="http://www.w3.org/1999/xlink" xlink:type="simple">
          <person-group><name name-style="western"><surname>Kononova</surname><given-names>SV</given-names></name><name name-style="western"><surname>Fursov</surname><given-names>VN</given-names></name></person-group> (<year>2007b</year>) <article-title>A review of the genera <italic><tp:taxon-name><tp:taxon-name-part taxon-name-part-type="genus">Calotelea</tp:taxon-name-part></tp:taxon-name></italic>, <italic><tp:taxon-name><tp:taxon-name-part taxon-name-part-type="genus">Calliscelio</tp:taxon-name-part></tp:taxon-name></italic>, and <italic><tp:taxon-name><tp:taxon-name-part taxon-name-part-type="genus">Oxyscelio</tp:taxon-name-part></tp:taxon-name></italic> (<tp:taxon-name><tp:taxon-name-part taxon-name-part-type="subfamily">Scelioninae</tp:taxon-name-part></tp:taxon-name>, <tp:taxon-name><tp:taxon-name-part taxon-name-part-type="family">Scelionidae</tp:taxon-name-part></tp:taxon-name>, <tp:taxon-name><tp:taxon-name-part taxon-name-part-type="superfamily">Proctotrupoidea</tp:taxon-name-part></tp:taxon-name>) from the Palaearctic fauna.</article-title> <source>Entomological Review</source> <volume>87</volume>: <fpage>92</fpage>–<lpage>105</lpage>. <ext-link xlink:type="simple" ext-link-type="doi" xlink:href="10.1134/S0013873807010101">https://doi.org/10.1134/S0013873807010101</ext-link></mixed-citation></ref><ref id="B34"><mixed-citation xmlns:xlink="http://www.w3.org/1999/xlink" xlink:type="simple">
          <person-group><name name-style="western"><surname>Kononova</surname><given-names>SV</given-names></name><name name-style="western"><surname>Kozlov</surname><given-names>MA</given-names></name></person-group> (<year>2008</year>) <source>[Scelionids of the Palearctic (<tp:taxon-name><tp:taxon-name-part taxon-name-part-type="order">Hymenoptera</tp:taxon-name-part></tp:taxon-name>, <tp:taxon-name><tp:taxon-name-part taxon-name-part-type="family">Scelionidae</tp:taxon-name-part></tp:taxon-name>). Subfamily <tp:taxon-name><tp:taxon-name-part taxon-name-part-type="subfamily">Scelioninae</tp:taxon-name-part></tp:taxon-name>.</source> <publisher-name>Tovarishchestvo Nauchnykh Izdanii KMK</publisher-name>, <publisher-loc>Saint Petersburg</publisher-loc>, <size units="page">489 pp</size>.</mixed-citation></ref><ref id="B60"><mixed-citation xmlns:xlink="http://www.w3.org/1999/xlink" xlink:type="simple">
          <person-group><name name-style="western"><surname>Rajmohana</surname><given-names>K</given-names></name><name name-style="western"><surname>Peter</surname><given-names>A</given-names></name></person-group> (<year>2013</year>) <article-title>A new species of <italic><tp:taxon-name><tp:taxon-name-part taxon-name-part-type="genus">Calliscelio</tp:taxon-name-part></tp:taxon-name></italic> Ashmead (<tp:taxon-name><tp:taxon-name-part taxon-name-part-type="family">Platygastridae</tp:taxon-name-part></tp:taxon-name>: <tp:taxon-name><tp:taxon-name-part taxon-name-part-type="order">Hymenoptera</tp:taxon-name-part></tp:taxon-name>: <tp:taxon-name><tp:taxon-name-part taxon-name-part-type="class">Insecta</tp:taxon-name-part></tp:taxon-name>) from India.</article-title> <source>Records of the Zoological Survey of India</source> <volume>112</volume>(<issue>1</issue>): <fpage>75</fpage>–<lpage>79</lpage>.</mixed-citation></ref><ref id="B65"><mixed-citation xmlns:xlink="http://www.w3.org/1999/xlink" xlink:type="simple">
          <person-group><name name-style="western"><surname>Talamas</surname><given-names>EJ</given-names></name><name name-style="western"><surname>Buffington</surname><given-names>ML</given-names></name></person-group> (<year>2015</year>) <article-title>Fossil <tp:taxon-name><tp:taxon-name-part taxon-name-part-type="superfamily">Platygastroidea</tp:taxon-name-part></tp:taxon-name> in the National Museum of Natural History, Smithsonian Institution.</article-title> <source>Journal of <tp:taxon-name><tp:taxon-name-part taxon-name-part-type="order">Hymenoptera</tp:taxon-name-part></tp:taxon-name> Research</source> <volume>47</volume>: <fpage>1</fpage>–<lpage>52</lpage>. <ext-link xlink:type="simple" ext-link-type="doi" xlink:href="10.3897/JHR.47.5730">https://doi.org/10.3897/JHR.47.5730</ext-link></mixed-citation></ref><ref id="B66"><mixed-citation xmlns:xlink="http://www.w3.org/1999/xlink" xlink:type="simple">
          <person-group><name name-style="western"><surname>Talamas</surname><given-names>EJ</given-names></name><name name-style="western"><surname>Johnston-Jordan</surname><given-names>D</given-names></name><name name-style="western"><surname>Buffington</surname><given-names>ML</given-names></name></person-group> (<year>2016</year>) <article-title><italic><tp:taxon-name><tp:taxon-name-part taxon-name-part-type="genus">Calliscelio</tp:taxon-name-part></tp:taxon-name></italic> Ashmead expands (<tp:taxon-name><tp:taxon-name-part taxon-name-part-type="order">Hymenoptera</tp:taxon-name-part></tp:taxon-name>: <tp:taxon-name><tp:taxon-name-part taxon-name-part-type="family">Scelionidae</tp:taxon-name-part></tp:taxon-name>).</article-title> <source>Proceedings of the Entomological Society of Washington</source> <volume>118</volume>: <fpage>404</fpage>–<lpage>423</lpage>. <ext-link xlink:type="simple" ext-link-type="doi" xlink:href="10.4289/0013-8797.118.3.404">https://doi.org/10.4289/0013-8797.118.3.404</ext-link></mixed-citation></ref><ref id="B46"><mixed-citation xmlns:xlink="http://www.w3.org/1999/xlink" xlink:type="simple">
          <person-group><name name-style="western"><surname>Masner</surname><given-names>L</given-names></name><name name-style="western"><surname>Johnson</surname><given-names>FJ</given-names></name><name name-style="western"><surname>Musetti</surname><given-names>L</given-names></name></person-group> (<year>2009</year>) <article-title><italic><tp:taxon-name><tp:taxon-name-part taxon-name-part-type="genus">Calliscelio</tp:taxon-name-part> <tp:taxon-name-part taxon-name-part-type="species">elegans</tp:taxon-name-part></tp:taxon-name></italic> (Perkins), a tramp species, and a review of the status of the genus <italic><tp:taxon-name><tp:taxon-name-part taxon-name-part-type="genus">Caenoteleia</tp:taxon-name-part></tp:taxon-name></italic> Kieffer (<tp:taxon-name><tp:taxon-name-part taxon-name-part-type="order">Hymenoptera</tp:taxon-name-part></tp:taxon-name>: <tp:taxon-name><tp:taxon-name-part taxon-name-part-type="family">Platygastridae</tp:taxon-name-part></tp:taxon-name>).</article-title> <source>Zootaxa</source> <volume>2237</volume>: <fpage>59</fpage>–<lpage>66</lpage>.</mixed-citation></ref><ref id="B16"><mixed-citation xmlns:xlink="http://www.w3.org/1999/xlink" xlink:type="simple">
          <person-group><name name-style="western"><surname>Dodd</surname><given-names>AP</given-names></name></person-group> (<year>1913a</year>) <article-title>Australian <tp:taxon-name><tp:taxon-name-part taxon-name-part-type="order">Hymenoptera</tp:taxon-name-part></tp:taxon-name> <tp:taxon-name><tp:taxon-name-part taxon-name-part-type="superfamily">Proctotrypoidea</tp:taxon-name-part></tp:taxon-name>. No. 1.</article-title> <source>Transactions of the Royal Society of South Australia</source> <volume>37</volume>: <fpage>130</fpage>–<lpage>181</lpage>. <ext-link xlink:type="simple" ext-link-type="doi" xlink:href="10.5281/zenodo.23698">https://doi.org/10.5281/zenodo.23698</ext-link></mixed-citation></ref><ref id="B17"><mixed-citation xmlns:xlink="http://www.w3.org/1999/xlink" xlink:type="simple">
          <person-group><name name-style="western"><surname>Dodd</surname><given-names>AP</given-names></name></person-group> (<year>1913b</year>) <article-title>Some new parasitic <tp:taxon-name><tp:taxon-name-part taxon-name-part-type="order">Hymenoptera</tp:taxon-name-part></tp:taxon-name> from Australia.</article-title> <source>Archiv für Naturgeschichte</source> <volume>79</volume>(<issue>6</issue>): <fpage>164</fpage>–<lpage>182</lpage>. <ext-link xlink:type="simple" ext-link-type="doi" xlink:href="10.5281/zenodo.23772">https://doi.org/10.5281/zenodo.23772</ext-link></mixed-citation></ref><ref id="B27"><mixed-citation xmlns:xlink="http://www.w3.org/1999/xlink" xlink:type="simple">
          <person-group><name name-style="western"><surname>Kieffer</surname><given-names>JJ</given-names></name></person-group> (<year>1914a</year>) <article-title><tp:taxon-name><tp:taxon-name-part taxon-name-part-type="family">Proctotrypidae</tp:taxon-name-part></tp:taxon-name> (3e partie).</article-title> <source>Species des Hymenopteres d’Europe et d’Algerie</source> <volume>11</volume>: <fpage>305</fpage>–<lpage>448</lpage>. <ext-link xlink:type="simple" ext-link-type="doi" xlink:href="10.5281/zenodo.23689">https://doi.org/10.5281/zenodo.23689</ext-link></mixed-citation></ref><ref id="B55"><mixed-citation xmlns:xlink="http://www.w3.org/1999/xlink" xlink:type="simple">
          <person-group><name name-style="western"><surname>Nixon</surname><given-names>GEJ</given-names></name></person-group> (<year>1931</year>) <article-title>On some new South African <tp:taxon-name><tp:taxon-name-part taxon-name-part-type="superfamily">Proctotrupoidea</tp:taxon-name-part></tp:taxon-name> (<tp:taxon-name><tp:taxon-name-part taxon-name-part-type="order">Hymenoptera</tp:taxon-name-part></tp:taxon-name>).</article-title> <source>Eos</source> <volume>7</volume>: <fpage>355</fpage>–<lpage>382</lpage>. <ext-link xlink:type="simple" ext-link-type="doi" xlink:href="10.5281/zenodo.23773">https://doi.org/10.5281/zenodo.23773</ext-link></mixed-citation></ref><ref id="B56"><mixed-citation xmlns:xlink="http://www.w3.org/1999/xlink" xlink:type="simple">
          <person-group><name name-style="western"><surname>Nixon</surname><given-names>GEJ</given-names></name></person-group> (<year>1933</year>) <article-title>A further contribution to the study of South Africa <tp:taxon-name><tp:taxon-name-part taxon-name-part-type="family">Scelionidae</tp:taxon-name-part></tp:taxon-name> (<tp:taxon-name><tp:taxon-name-part taxon-name-part-type="class">Insecta</tp:taxon-name-part></tp:taxon-name>, <tp:taxon-name><tp:taxon-name-part taxon-name-part-type="order">Hymenoptera</tp:taxon-name-part></tp:taxon-name>, <tp:taxon-name><tp:taxon-name-part taxon-name-part-type="superfamily">Proctotrupoidea</tp:taxon-name-part></tp:taxon-name>).</article-title> <source>Annals and Magazine of Natural History</source> (<volume-series>10</volume-series>)<volume>12</volume>: <fpage>288</fpage>–<lpage>563</lpage>. <ext-link xlink:type="simple" ext-link-type="doi" xlink:href="10.5281/zenodo.23692">https://doi.org/10.5281/zenodo.23692</ext-link></mixed-citation></ref><ref id="B13"><mixed-citation xmlns:xlink="http://www.w3.org/1999/xlink" xlink:type="simple">
          <person-group><name name-style="western"><surname>Brues</surname><given-names>CT</given-names></name></person-group> (<year>1940</year>) <article-title>Fossil parasitic <tp:taxon-name><tp:taxon-name-part taxon-name-part-type="order">Hymenoptera</tp:taxon-name-part></tp:taxon-name> of the family <tp:taxon-name><tp:taxon-name-part taxon-name-part-type="family">Scelionidae</tp:taxon-name-part></tp:taxon-name> from Baltic amber.</article-title> <source>Proceedings of the American Academy of Arts &amp; Sciences</source> <volume>74</volume>: <fpage>69</fpage>–<lpage>90</lpage>. <ext-link xlink:type="simple" ext-link-type="doi" xlink:href="10.2307/20023360">https://doi.org/10.2307/20023360</ext-link></mixed-citation></ref><ref id="B39"><mixed-citation xmlns:xlink="http://www.w3.org/1999/xlink" xlink:type="simple">
          <person-group><name name-style="western"><surname>Maneval</surname><given-names>H</given-names></name></person-group> (<year>1940</year>) <chapter-title>Fam. XVII. Proctotrypides</chapter-title>. Pages <fpage>93</fpage>–<lpage>118</lpage> <italic>in</italic> <person-group><name name-style="western"><surname>Perrier</surname><given-names>R</given-names></name></person-group>. <source>La Faune de la France en tableaux synoptiques illustrés. Tome VII. Hyménoptères par Lucien Berland avec la collaboration de MM</source>. <publisher-name>Raymond Benoit, Francis Bernard, Henri Maneval</publisher-name>, <publisher-loc>Paris</publisher-loc>, <size units="page">213 pp</size>.</mixed-citation></ref><ref id="B62"><mixed-citation xmlns:xlink="http://www.w3.org/1999/xlink" xlink:type="simple">
          <person-group><name name-style="western"><surname>Risbec</surname><given-names>J</given-names></name></person-group> (<year>1950</year>) <article-title>Contribution à l’étude des <tp:taxon-name><tp:taxon-name-part taxon-name-part-type="family">Proctotrupidae</tp:taxon-name-part></tp:taxon-name> (<tp:taxon-name><tp:taxon-name-part taxon-name-part-type="family">Serphiidae</tp:taxon-name-part></tp:taxon-name>).</article-title> Pages <fpage>511</fpage>–<lpage>639</lpage> <italic>in</italic> <person-group><name name-style="western"><surname>Risbec</surname><given-names>J</given-names></name></person-group>. <source>Travaux du Laboratoire d’Entomologie du Secteur Soudanis de Recherches Agronomiques</source>. <publisher-name>Gouvernement Général de l’Afrique Occidentale Française</publisher-name>, <publisher-loc>Paris</publisher-loc>, <size units="page">639 pp</size>.</mixed-citation></ref><ref id="B51"><mixed-citation xmlns:xlink="http://www.w3.org/1999/xlink" xlink:type="simple">
          <person-group><name name-style="western"><surname>Muesebeck</surname><given-names>CFW</given-names></name><name name-style="western"><surname>Walkley</surname><given-names>LM</given-names></name></person-group> (<year>1951</year>) <chapter-title>Superfamily <tp:taxon-name><tp:taxon-name-part taxon-name-part-type="superfamily">Proctotrupoidea</tp:taxon-name-part></tp:taxon-name></chapter-title>. Pages <fpage>655</fpage>–<lpage>718</lpage> <italic>in</italic> <person-group><name name-style="western"><surname>Muesebeck</surname><given-names>CFW</given-names></name><name name-style="western"><surname>Krombein</surname><given-names>KV</given-names></name><name name-style="western"><surname>Townes</surname><given-names>HK</given-names></name></person-group>. <source><tp:taxon-name><tp:taxon-name-part taxon-name-part-type="order">Hymenoptera</tp:taxon-name-part></tp:taxon-name> of America north of Mexico – Synoptic Catalog</source>. <source>U.S. Dept. Agriculture Monograph</source> No. <issue>2</issue>, <size units="page">1420 pp</size>. <ext-link xlink:type="simple" ext-link-type="doi" xlink:href="10.5962/bhl.title.65057">https://doi.org/10.5962/bhl.title.65057</ext-link></mixed-citation></ref><ref id="B64"><mixed-citation xmlns:xlink="http://www.w3.org/1999/xlink" xlink:type="simple">
          <person-group><name name-style="western"><surname>Szabó</surname><given-names>JB</given-names></name></person-group> (<year>1962</year>) <article-title>Untersuchungen an palaearktischen Proctotrupiden. I–IV. (<tp:taxon-name><tp:taxon-name-part taxon-name-part-type="order">Hymenoptera</tp:taxon-name-part></tp:taxon-name>).</article-title> <source>Folia Entomologica Hungarica</source> <volume>15</volume>: <fpage>221</fpage>–<lpage>243</lpage>. <ext-link xlink:type="simple" ext-link-type="doi" xlink:href="10.5281/zenodo.23754">https://doi.org/10.5281/zenodo.23754</ext-link></mixed-citation></ref><ref id="B15"><mixed-citation xmlns:xlink="http://www.w3.org/1999/xlink" xlink:type="simple">
          <person-group><name name-style="western"><surname>De Santis</surname><given-names>L</given-names></name></person-group> (<year>1980</year>) <source>Catálogo de los himenópteros brasileños de la serie <tp:taxon-name><tp:taxon-name-part taxon-name-part-type="above-genus">Parasitica</tp:taxon-name-part></tp:taxon-name> incluyendo <tp:taxon-name><tp:taxon-name-part taxon-name-part-type="superfamily">Bethyloidea</tp:taxon-name-part></tp:taxon-name>.</source> <publisher-name>Editora da Universidade Federal do Paraná</publisher-name>, <publisher-loc>Curitiba, Brazil</publisher-loc>, <size units="page">395 pp</size>.</mixed-citation></ref><ref id="B67"><mixed-citation xmlns:xlink="http://www.w3.org/1999/xlink" xlink:type="simple">
          <person-group><name name-style="western"><surname>Vilhelmsen</surname><given-names>L</given-names></name><name name-style="western"><surname>Mikó</surname><given-names>I</given-names></name><name name-style="western"><surname>Krogmann</surname><given-names>L</given-names></name></person-group> (<year>2010</year>) <article-title>Beyond the wasp-waist: structural diversity and phylogenetic significance of the mesosoma in apocritan wasps (Insects: <tp:taxon-name><tp:taxon-name-part taxon-name-part-type="order">Hymenoptera</tp:taxon-name-part></tp:taxon-name>).</article-title> <source>Zoological Journal of the Linnean Society</source> <volume>159</volume>: <fpage>22</fpage>–<lpage>194</lpage>. <ext-link xlink:type="simple" ext-link-type="doi" xlink:href="10.1111/j.1096-3642.2009.00576.x">https://doi.org/10.1111/j.1096-3642.2009.00576.x</ext-link></mixed-citation></ref></ref-list></tp:taxon-treatment>
