# Supplementary material for: New World species of the genus Calliscelio Ashmead (Hymenoptera, Platygastridae, Scelioninae)
Source: Zookeys. 2017 Jan 30;(648):1–136. doi: 10.3897/zookeys.648.10935 (PMC5345382; doi:10.3897/zookeys.648.10935)
Supplement: XML Treatment for Calliscelio crena [file zookeys.648.10935-treatment14.xml]

<!DOCTYPE tp:taxon-treatment
  PUBLIC "-//TaxonX//DTD Taxonomic Treatment Publishing DTD v0 20100105//EN" "tax-treatment-NSO.dtd">
<tp:taxon-treatment xmlns:tp="http://www.plazi.org/taxpub"><tp:treatment-meta><kwd-group><label>Taxon classification</label><kwd><named-content content-type="kingdom">Animalia</named-content></kwd><kwd><named-content content-type="order">Hymenoptera</named-content></kwd><kwd><named-content content-type="family">Platygastridae</named-content></kwd></kwd-group><mixed-citation publication-type="journal"><person-group><name><surname>Chen</surname><given-names>Hua-yan</given-names></name><name><surname>Masner</surname><given-names>Lubomír</given-names></name><name><surname>Johnson</surname><given-names>Norman F.</given-names></name></person-group><article-title>New World species of the genus <italic><tp:taxon-name><tp:taxon-name-part taxon-name-part-type="genus">Calliscelio</tp:taxon-name-part></tp:taxon-name></italic> Ashmead (<tp:taxon-name><tp:taxon-name-part taxon-name-part-type="order">Hymenoptera</tp:taxon-name-part></tp:taxon-name>, <tp:taxon-name><tp:taxon-name-part taxon-name-part-type="family">Platygastridae</tp:taxon-name-part></tp:taxon-name>, <tp:taxon-name><tp:taxon-name-part taxon-name-part-type="subfamily">Scelioninae</tp:taxon-name-part></tp:taxon-name>)</article-title><source>Zookeys</source><day>30</day><month>1</month><year>2017</year><volume>2017</volume><issue>648</issue><fpage>1</fpage><lpage>136</lpage><pub-id pub-id-type="doi">10.3897/zookeys.648.10935</pub-id></mixed-citation></tp:treatment-meta><tp:nomenclature><tp:taxon-name>
            <tp:taxon-name-part taxon-name-part-type="genus">Calliscelio</tp:taxon-name-part>
            <tp:taxon-name-part taxon-name-part-type="species">crena</tp:taxon-name-part>
            <object-id xmlns:xlink="http://www.w3.org/1999/xlink" content-type="zoobank" xlink:type="simple">http://zoobank.org/C53F1631-C068-4EF9-AB3D-39BA37F7A09F</object-id>
            <object-id xmlns:xlink="http://www.w3.org/1999/xlink" xlink:type="simple">http://bioguid.osu.edu/xbiod_concepts/384634</object-id>
          </tp:taxon-name><tp:taxon-authority>Chen &amp; Johnson</tp:taxon-authority><tp:taxon-status xmlns:xlink="http://www.w3.org/1999/xlink" xlink:type="simple">sp. n.</tp:taxon-status><xref ref-type="fig" rid="F15">Figures 88–93</xref></tp:nomenclature><tp:treatment-sec sec-type="description" id="SECID0EM4DO"><title>Description.</title><p>Body length of female: 2.95–3.51 mm (n=20). Body length of male: 2.24–2.37 mm (n=6). Color of head: black throughout; dark brown. Color of antennal clava (A7–A12): dark brown to black. Shape of head: subglobose. Central keel of frons: absent. Setation of upper frons: with sparse, long setae. <abbrev xmlns:xlink="http://www.w3.org/1999/xlink" xlink:title="interocular space" id="ABBRID0ES4DO" xlink:type="simple">IOS</abbrev>/<abbrev xmlns:xlink="http://www.w3.org/1999/xlink" xlink:title="eye height" id="ABBRID0EW4DO" xlink:type="simple">EH</abbrev>: <abbrev xmlns:xlink="http://www.w3.org/1999/xlink" xlink:title="interocular space" id="ABBRID0E14DO" xlink:type="simple">IOS</abbrev> distinctly less than <abbrev xmlns:xlink="http://www.w3.org/1999/xlink" xlink:title="eye height" id="ABBRID0E54DO" xlink:type="simple">EH</abbrev>. Sculpture of ventrolateral frons: smooth with sparse punctures. Sculpture of frons below median ocellus: largely smooth with sparse fine punctures. Sculpture of posterior vertex: largely smooth with sparse fine punctures. Hyperoccipital carina: absent. Occipital carina medially: complete, strongly crenulate throughout. Length of <abbrev xmlns:xlink="http://www.w3.org/1999/xlink" xlink:title="ocular ocellar line" id="ABBRID0EC5DO" xlink:type="simple">OOL</abbrev>: less than 0.5× ocellar diameter. Sculpture of postgena behind outer orbit: smooth. Ocular setae: absent. A4 in female: distinctly shorter than A3. A5 in female: shorter than A3, distinctly longer than wide. Shape of female A6: as long as wide. Form of male antennal flagellomeres: filiform, A11 approximately 2.0× longer than wide. Length of A5 tyloid in male: greater than 0.5× length of A5.</p><!--PageBreak--><p>Color of mesosoma in female: brown. Color of mesosoma in male: brown throughout. Sculpture of dorsal pronotal area: rugose. Sculpture of lateral pronotal area: smooth anteriorly, granulate posteriorly. Sculpture of netrion: rugulose. Notaulus: percurrent or nearly so. Sculpture of mesoscutum: anterior margin rugulose, remainder smooth. Shape of mesoscutellum: semiellipsoidal. Foveolae of scutoscutellar sulcus between notauli: as large as those along margin of axilla. Sculpture of mesoscutellum: smooth with sparse fine punctures. Shape of metascutellum: posterior margin straight, approximately 4.0× wider than long. Sculpture of metascutellum in female: rugose. Sculpture of metascutellum in male: rugose. Dorsal propodeum in female: deeply excavate medially, with lateral propodeal carinae widely separated, running subparallel to accommodate T1 horn. Sculpture of dorsal propodeum in female: rugose. Sculpture of dorsal propodeum in male: rugose with one or two longitudinal keels lateral to median keel. Median keels on propodeum in female: absent. Mesopleural carina: absent. Sculpture of mesepisternum below mesopleural depression: smooth. Sculpture of ventral metapleural area: largely smooth, rugose ventrally. Color of legs: orange throughout; coxae to femurs pale yellow, otherwise orange. Sculpture of hind coxa: smooth.</p><p>Color of fore wing: hyaline. Rs+M: nebulose, strongly pigmented. Setae on R: long, erect, surpassing the margin of the wing. Length of R: approximately as long as r-rs. Length of R1: greater than 3.0× length of r-rs.</p><p>Color of metasoma in female: dark brown. Color of metasoma in male: brown throughout. Horn on T1 in female: large and distinct. Sculpture of T1 horn dorsally: transversely striate. Sculpture of posterior margin of T1 in female: longitudinally striate throughout. Sculpture of T1 in male: longitudinally striate. Development of longitudinal striae on T2 in female: reaching posterior margin of T2. Sculpture of T3: smooth with longitudinal submedian striae. Shape of T6 in female: distinctly elongate, approximately 3.0× longer than wide. Sculpture of S3: smooth.</p><fig id="F15" position="float" orientation="portrait"><label>Figures 88–93.</label><caption><p>
          <italic><tp:taxon-name><tp:taxon-name-part taxon-name-part-type="genus">Calliscelio</tp:taxon-name-part> <tp:taxon-name-part taxon-name-part-type="species">crena</tp:taxon-name-part></tp:taxon-name></italic> sp. n., female, holotype (<named-content xmlns:xlink="http://www.w3.org/1999/xlink" content-type="dwc:institutional_code" xlink:type="simple">OSUC</named-content> <named-content xmlns:xlink="http://www.w3.org/1999/xlink" content-type="voucher code" xlink:title="OSUC" id="NCID0EF6DO" xlink:type="simple"><ext-link xlink:type="simple" ext-link-type="uri" xlink:href="http://hol.osu.edu/spmInfo.html?id=OSUC%20553462">553462</ext-link></named-content>). <bold>88</bold> Lateral habitus <bold>89</bold> Head and mesosoma, lateral view <bold>90</bold> Dorsal habitus <bold>91</bold> Head and mesosoma, dorsal view <bold>92</bold> Head, anterior view <bold>93</bold> Metasoma, dorsal view. Scale bars in millimeters.</p></caption><graphic xmlns:xlink="http://www.w3.org/1999/xlink" xlink:href="zookeys-648-001-g015.jpg" position="float" orientation="portrait" xlink:type="simple" id="oo_120041.jpg"/></fig></tp:treatment-sec><tp:treatment-sec sec-type="diagnosis" id="SECID0E66DO"><title>Diagnosis.</title><p>This species is most similar to <italic><tp:taxon-name><tp:taxon-name-part taxon-name-part-type="genus">Calliscelio</tp:taxon-name-part> <tp:taxon-name-part taxon-name-part-type="species">brevitas</tp:taxon-name-part></tp:taxon-name></italic> in color, size and habitus but can be distinguished by its strongly crenulate occipital carina and relatively smooth posterior vertex (<italic><tp:taxon-name><tp:taxon-name-part taxon-name-part-type="genus">Calliscelio</tp:taxon-name-part> <tp:taxon-name-part taxon-name-part-type="species">brevitas</tp:taxon-name-part></tp:taxon-name></italic> with occipital carina weakly crenulate, posterior vertex densely punctate).</p></tp:treatment-sec><tp:treatment-sec sec-type="etymology" id="SECID0E2AEO"><title>Etymology.</title><p>The epithet is used as a noun in apposition derived from the Latin word for notch, in reference to the strongly crenulate occipital carina medially.</p></tp:treatment-sec><tp:treatment-sec sec-type="distribution" id="SECID0EABEO"><title>Link to distribution map.</title><p>[<ext-link xmlns:xlink="http://www.w3.org/1999/xlink" xlink:type="simple" ext-link-type="uri" xlink:href="http://hol.osu.edu/map-full.html?id=384634">http://hol.osu.edu/map-full.html?id=384634</ext-link>]</p></tp:treatment-sec><tp:treatment-sec sec-type="material" id="SECID0ELBEO"><title>Material examined.</title><p>Holotype, female: <bold>ECUADOR</bold>: Santo Domingo de los Tsáchilas Prov., 16km SE Santo Domingo de los Colorados, Tinalandia, 680m, <named-content xmlns:xlink="http://www.w3.org/1999/xlink" content-type="date" id="NCID0ETBEO" xlink:type="simple">4.V–25.VII.1985</named-content>, malaise trap/flight intercept trap, S. Peck &amp; J. Peck, <named-content xmlns:xlink="http://www.w3.org/1999/xlink" content-type="dwc:institutional_code" xlink:type="simple">OSUC</named-content> <named-content xmlns:xlink="http://www.w3.org/1999/xlink" content-type="voucher code" xlink:title="OSUC" id="NCID0E6BEO" xlink:type="simple"><ext-link xlink:type="simple" ext-link-type="uri" xlink:href="http://hol.osu.edu/spmInfo.html?id=OSUC%20553462">553462</ext-link></named-content> (deposited in <named-content xmlns:xlink="http://www.w3.org/1999/xlink" content-type="dwc:institutional_code" xlink:type="simple">CNCI</named-content>). Paratypes: (<named-content xmlns:xlink="http://www.w3.org/1999/xlink" content-type="specimen-count" id="NCID0EQCEO" xlink:type="simple">28 females</named-content>, <named-content xmlns:xlink="http://www.w3.org/1999/xlink" content-type="specimen-count" id="NCID0EUCEO" xlink:type="simple">6 males</named-content>) <bold>COLOMBIA</bold>: <named-content xmlns:xlink="http://www.w3.org/1999/xlink" content-type="specimen-count" id="NCID0E1CEO" xlink:type="simple">3 females</named-content>, <named-content xmlns:xlink="http://www.w3.org/1999/xlink" content-type="dwc:institutional_code" xlink:type="simple">OSUC</named-content> <named-content xmlns:xlink="http://www.w3.org/1999/xlink" content-type="voucher code" xlink:title="OSUC" id="NCID0EGDEO" xlink:type="simple"><ext-link xlink:type="simple" ext-link-type="uri" xlink:href="http://hol.osu.edu/spmInfo.html?id=OSUC%20534555">534555</ext-link></named-content>, <named-content xmlns:xlink="http://www.w3.org/1999/xlink" content-type="voucher code" xlink:title="OSUC" id="NCID0EPDEO" xlink:type="simple"><ext-link xlink:type="simple" ext-link-type="uri" xlink:href="http://hol.osu.edu/spmInfo.html?id=OSUC%20557567">557567</ext-link></named-content> (<named-content xmlns:xlink="http://www.w3.org/1999/xlink" content-type="dwc:institutional_code" xlink:type="simple">CNCI</named-content>); <named-content xmlns:xlink="http://www.w3.org/1999/xlink" content-type="dwc:institutional_code" xlink:type="simple">OSUC</named-content> <named-content xmlns:xlink="http://www.w3.org/1999/xlink" content-type="voucher code" xlink:title="OSUC" id="NCID0EIEEO" xlink:type="simple"><ext-link xlink:type="simple" ext-link-type="uri" xlink:href="http://hol.osu.edu/spmInfo.html?id=OSUC%20279904">279904</ext-link></named-content> (<named-content xmlns:xlink="http://www.w3.org/1999/xlink" content-type="dwc:institutional_code" xlink:type="simple">OSUC</named-content>). <bold>ECUADOR</bold>: <named-content xmlns:xlink="http://www.w3.org/1999/xlink" content-type="specimen-count" id="NCID0E2EEO" xlink:type="simple">25 females</named-content>, <named-content xmlns:xlink="http://www.w3.org/1999/xlink" content-type="specimen-count" id="NCID0E6EEO" xlink:type="simple">6 males</named-content>, <named-content xmlns:xlink="http://www.w3.org/1999/xlink" content-type="dwc:institutional_code" xlink:type="simple">OSUC</named-content> <named-content xmlns:xlink="http://www.w3.org/1999/xlink" content-type="voucher code" xlink:title="OSUC" id="NCID0ELFEO" xlink:type="simple"><ext-link xlink:type="simple" ext-link-type="uri" xlink:href="http://hol.osu.edu/spmInfo.html?id=OSUC%20534227">534227</ext-link></named-content>, <named-content xmlns:xlink="http://www.w3.org/1999/xlink" content-type="voucher code" xlink:title="OSUC" id="NCID0EUFEO" xlink:type="simple"><ext-link xlink:type="simple" ext-link-type="uri" xlink:href="http://hol.osu.edu/spmInfo.html?id=OSUC%20553367">553367</ext-link></named-content>, <named-content xmlns:xlink="http://www.w3.org/1999/xlink" content-type="voucher code" xlink:title="OSUC" id="NCID0E4FEO" xlink:type="simple"><ext-link xlink:type="simple" ext-link-type="uri" xlink:href="http://hol.osu.edu/spmInfo.html?id=OSUC%20553373">553373</ext-link></named-content>, <named-content xmlns:xlink="http://www.w3.org/1999/xlink" content-type="voucher code" xlink:title="OSUC" id="NCID0EGGEO" xlink:type="simple"><ext-link xlink:type="simple" ext-link-type="uri" xlink:href="http://hol.osu.edu/spmInfo.html?id=OSUC%20553382">553382</ext-link></named-content>, <named-content xmlns:xlink="http://www.w3.org/1999/xlink" content-type="voucher code" xlink:title="OSUC" id="NCID0EPGEO" xlink:type="simple"><ext-link xlink:type="simple" ext-link-type="uri" xlink:href="http://hol.osu.edu/spmInfo.html?id=OSUC%20553437">553437</ext-link></named-content>–<named-content xmlns:xlink="http://www.w3.org/1999/xlink" content-type="voucher code" xlink:title="OSUC" id="NCID0EYGEO" xlink:type="simple"><ext-link xlink:type="simple" ext-link-type="uri" xlink:href="http://hol.osu.edu/spmInfo.html?id=OSUC%20553439">553439</ext-link></named-content>, <named-content xmlns:xlink="http://www.w3.org/1999/xlink" content-type="voucher code" xlink:title="OSUC" id="NCID0EBHEO" xlink:type="simple"><ext-link xlink:type="simple" ext-link-type="uri" xlink:href="http://hol.osu.edu/spmInfo.html?id=OSUC%20553450">553450</ext-link></named-content>–<named-content xmlns:xlink="http://www.w3.org/1999/xlink" content-type="voucher code" xlink:title="OSUC" id="NCID0EKHEO" xlink:type="simple"><ext-link xlink:type="simple" ext-link-type="uri" xlink:href="http://hol.osu.edu/spmInfo.html?id=OSUC%20553451">553451</ext-link></named-content>, <named-content xmlns:xlink="http://www.w3.org/1999/xlink" content-type="voucher code" xlink:title="OSUC" id="NCID0ETHEO" xlink:type="simple"><ext-link xlink:type="simple" ext-link-type="uri" xlink:href="http://hol.osu.edu/spmInfo.html?id=OSUC%20553456">553456</ext-link></named-content>, <named-content xmlns:xlink="http://www.w3.org/1999/xlink" content-type="voucher code" xlink:title="OSUC" id="NCID0E3HEO" xlink:type="simple"><ext-link xlink:type="simple" ext-link-type="uri" xlink:href="http://hol.osu.edu/spmInfo.html?id=OSUC%20553464">553464</ext-link></named-content>–<named-content xmlns:xlink="http://www.w3.org/1999/xlink" content-type="voucher code" xlink:title="OSUC" id="NCID0EFIEO" xlink:type="simple"><ext-link xlink:type="simple" ext-link-type="uri" xlink:href="http://hol.osu.edu/spmInfo.html?id=OSUC%20553466">553466</ext-link></named-content>, <named-content xmlns:xlink="http://www.w3.org/1999/xlink" content-type="voucher code" xlink:title="OSUC" id="NCID0EOIEO" xlink:type="simple"><ext-link xlink:type="simple" ext-link-type="uri" xlink:href="http://hol.osu.edu/spmInfo.html?id=OSUC%20553468">553468</ext-link></named-content>, <named-content xmlns:xlink="http://www.w3.org/1999/xlink" content-type="voucher code" xlink:title="OSUC" id="NCID0EXIEO" xlink:type="simple"><ext-link xlink:type="simple" ext-link-type="uri" xlink:href="http://hol.osu.edu/spmInfo.html?id=OSUC%20553547">553547</ext-link></named-content>, <named-content xmlns:xlink="http://www.w3.org/1999/xlink" content-type="voucher code" xlink:title="OSUC" id="NCID0EAJEO" xlink:type="simple"><ext-link xlink:type="simple" ext-link-type="uri" xlink:href="http://hol.osu.edu/spmInfo.html?id=OSUC%20553600">553600</ext-link></named-content>, <named-content xmlns:xlink="http://www.w3.org/1999/xlink" content-type="voucher code" xlink:title="OSUC" id="NCID0EJJEO" xlink:type="simple"><ext-link xlink:type="simple" ext-link-type="uri" xlink:href="http://hol.osu.edu/spmInfo.html?id=OSUC%20553653">553653</ext-link></named-content>, <named-content xmlns:xlink="http://www.w3.org/1999/xlink" content-type="voucher code" xlink:title="OSUC" id="NCID0ESJEO" xlink:type="simple"><ext-link xlink:type="simple" ext-link-type="uri" xlink:href="http://hol.osu.edu/spmInfo.html?id=OSUC%20553669">553669</ext-link></named-content>, <named-content xmlns:xlink="http://www.w3.org/1999/xlink" content-type="voucher code" xlink:title="OSUC" id="NCID0E2JEO" xlink:type="simple"><ext-link xlink:type="simple" ext-link-type="uri" xlink:href="http://hol.osu.edu/spmInfo.html?id=OSUC%20553675">553675</ext-link></named-content>, <named-content xmlns:xlink="http://www.w3.org/1999/xlink" content-type="voucher code" xlink:title="OSUC" id="NCID0EEKEO" xlink:type="simple"><ext-link xlink:type="simple" ext-link-type="uri" xlink:href="http://hol.osu.edu/spmInfo.html?id=OSUC%20553680">553680</ext-link></named-content>, <named-content xmlns:xlink="http://www.w3.org/1999/xlink" content-type="voucher code" xlink:title="OSUC" id="NCID0ENKEO" xlink:type="simple"><ext-link xlink:type="simple" ext-link-type="uri" xlink:href="http://hol.osu.edu/spmInfo.html?id=OSUC%20553692">553692</ext-link></named-content>–<named-content xmlns:xlink="http://www.w3.org/1999/xlink" content-type="voucher code" xlink:title="OSUC" id="NCID0EWKEO" xlink:type="simple"><ext-link xlink:type="simple" ext-link-type="uri" xlink:href="http://hol.osu.edu/spmInfo.html?id=OSUC%20553699">553699</ext-link></named-content>, <named-content xmlns:xlink="http://www.w3.org/1999/xlink" content-type="voucher code" xlink:title="OSUC" id="NCID0E6KEO" xlink:type="simple"><ext-link xlink:type="simple" ext-link-type="uri" xlink:href="http://hol.osu.edu/spmInfo.html?id=OSUC%20553705">553705</ext-link></named-content>, <named-content xmlns:xlink="http://www.w3.org/1999/xlink" content-type="voucher code" xlink:title="OSUC" id="NCID0EILEO" xlink:type="simple"><ext-link xlink:type="simple" ext-link-type="uri" xlink:href="http://hol.osu.edu/spmInfo.html?id=OSUC%20553707">553707</ext-link></named-content>, <named-content xmlns:xlink="http://www.w3.org/1999/xlink" content-type="voucher code" xlink:title="OSUC" id="NCID0ERLEO" xlink:type="simple"><ext-link xlink:type="simple" ext-link-type="uri" xlink:href="http://hol.osu.edu/spmInfo.html?id=OSUC%20553717">553717</ext-link></named-content> (<named-content xmlns:xlink="http://www.w3.org/1999/xlink" content-type="dwc:institutional_code" xlink:type="simple">CNCI</named-content>).</p><!--PageBreak--></tp:treatment-sec></tp:taxon-treatment>
