# Supplementary material for: New World species of the genus Calliscelio Ashmead (Hymenoptera, Platygastridae, Scelioninae)
Source: Zookeys. 2017 Jan 30;(648):1–136. doi: 10.3897/zookeys.648.10935 (PMC5345382; doi:10.3897/zookeys.648.10935)
Supplement: XML Treatment for Calliscelio eboris [file zookeys.648.10935-treatment15.xml]

<!DOCTYPE tp:taxon-treatment
  PUBLIC "-//TaxonX//DTD Taxonomic Treatment Publishing DTD v0 20100105//EN" "tax-treatment-NSO.dtd">
<tp:taxon-treatment xmlns:tp="http://www.plazi.org/taxpub"><tp:treatment-meta><kwd-group><label>Taxon classification</label><kwd><named-content content-type="kingdom">Animalia</named-content></kwd><kwd><named-content content-type="order">Hymenoptera</named-content></kwd><kwd><named-content content-type="family">Platygastridae</named-content></kwd></kwd-group><mixed-citation publication-type="journal"><person-group><name><surname>Chen</surname><given-names>Hua-yan</given-names></name><name><surname>Masner</surname><given-names>Lubomír</given-names></name><name><surname>Johnson</surname><given-names>Norman F.</given-names></name></person-group><article-title>New World species of the genus <italic><tp:taxon-name><tp:taxon-name-part taxon-name-part-type="genus">Calliscelio</tp:taxon-name-part></tp:taxon-name></italic> Ashmead (<tp:taxon-name><tp:taxon-name-part taxon-name-part-type="order">Hymenoptera</tp:taxon-name-part></tp:taxon-name>, <tp:taxon-name><tp:taxon-name-part taxon-name-part-type="family">Platygastridae</tp:taxon-name-part></tp:taxon-name>, <tp:taxon-name><tp:taxon-name-part taxon-name-part-type="subfamily">Scelioninae</tp:taxon-name-part></tp:taxon-name>)</article-title><source>Zookeys</source><day>30</day><month>1</month><year>2017</year><volume>2017</volume><issue>648</issue><fpage>1</fpage><lpage>136</lpage><pub-id pub-id-type="doi">10.3897/zookeys.648.10935</pub-id></mixed-citation></tp:treatment-meta><tp:nomenclature><tp:taxon-name>
            <tp:taxon-name-part taxon-name-part-type="genus">Calliscelio</tp:taxon-name-part>
            <tp:taxon-name-part taxon-name-part-type="species">eboris</tp:taxon-name-part>
            <object-id xmlns:xlink="http://www.w3.org/1999/xlink" content-type="zoobank" xlink:type="simple">http://zoobank.org/71300D0B-D933-4E9B-A689-0C7EA098F418</object-id>
            <object-id xmlns:xlink="http://www.w3.org/1999/xlink" xlink:type="simple">http://bioguid.osu.edu/xbiod_concepts/384800</object-id>
          </tp:taxon-name><tp:taxon-authority>Chen &amp; Johnson</tp:taxon-authority><tp:taxon-status xmlns:xlink="http://www.w3.org/1999/xlink" xlink:type="simple">sp. n.</tp:taxon-status><xref ref-type="fig" rid="F16">Figures 94–99</xref><!--PageBreak--></tp:nomenclature><tp:treatment-sec sec-type="description" id="SECID0EUNEO"><title>Description.</title><p>Body length of female: 1.83–2.27 mm (n=20). Body length of male: 1.94–2.19 mm (n=20). Color of head: variably pale yellow to brown; reddish orange throughout. Color of antennal clava (A7–A12): A7–A9 brown, A10–A12 white; A7 brown, remainder orange. Shape of head: subglobose. Central keel of frons: present. Setation of upper frons: with sparse, long setae. <abbrev xmlns:xlink="http://www.w3.org/1999/xlink" xlink:title="interocular space" id="ABBRID0E1NEO" xlink:type="simple">IOS</abbrev>/<abbrev xmlns:xlink="http://www.w3.org/1999/xlink" xlink:title="eye height" id="ABBRID0E5NEO" xlink:type="simple">EH</abbrev>: <abbrev xmlns:xlink="http://www.w3.org/1999/xlink" xlink:title="interocular space" id="ABBRID0ECOEO" xlink:type="simple">IOS</abbrev> distinctly less than <abbrev xmlns:xlink="http://www.w3.org/1999/xlink" xlink:title="eye height" id="ABBRID0EGOEO" xlink:type="simple">EH</abbrev>. Sculpture of ventrolateral frons: smooth to coriaceous. Sculpture of frons below median ocellus: coriaceous. Sculpture of posterior vertex: transversely striate. Hyperoccipital carina: present. Occipital carina medially: interrupted. Length of <abbrev xmlns:xlink="http://www.w3.org/1999/xlink" xlink:title="ocular ocellar line" id="ABBRID0EKOEO" xlink:type="simple">OOL</abbrev>: less than 0.5× ocellar diameter. Sculpture of postgena behind outer orbit: smooth. Ocular setae: absent. A4 in female: as long as A3. A5 in female: shorter than A3, distinctly longer than wide. Shape of female A6: as long as wide. Form of male antennal flagellomeres: filiform, A11 approximately 3.0× longer than wide. Length of A5 tyloid in male: greater than 0.5× length of A5.</p><p>Color of mesosoma in female: variably yellow to pale brown; reddish orange throughout. Color of mesosoma in male: orange throughout; variably orange to pale brown. Sculpture of dorsal pronotal area: rugose. Sculpture of lateral pronotal area: smooth throughout. Sculpture of netrion: smooth. Notaulus: percurrent or nearly so. Sculpture of mesoscutum: coriaceous. Shape of mesoscutellum: semiellipsoidal. Foveolae of scutoscutellar sulcus between notauli: as large as those along margin of axilla. Sculpture of mesoscutellum: smooth with sparse fine punctures. Shape of metascutellum: posterior margin rounded, approximately 3.0× wider than long. Sculpture of metascutellum in female: smooth with a longitudinal, median carina. Sculpture of metascutellum in male: smooth with longitudinal, median carina. Dorsal propodeum in female: not excavate medially, lateral propodeal carinae meeting anteromedially. Sculpture of dorsal propodeum in female: rugose with one or two longitudinal keels lateral median keel. Sculpture of dorsal propodeum in male: rugose with one or two longitudinal keels lateral median keel. Median keels on propodeum in female: absent. Mesopleural carina: present. Sculpture of mesepisternum below mesopleural depression: smooth. Sculpture of ventral metapleural area: largely smooth, rugose ventrally. Color of legs: orange throughout; pale yellow throughout. Sculpture of hind coxa: smooth.</p><p>Color of fore wing: hyaline. Rs+M: spectral. Setae on R: short, decumbent, hardly exceeding the margin of the wing. Length of R: distinctly shorter than r-rs. Length of R1: greater than 3.0× length of r-rs.</p><p>Color of metasoma in female: orange throughout; variably orange to pale brown. Color of metasoma in male: variably orange to pale brown. Horn on T1 in female: absent. Sculpture of posterior margin of T1 in female: longitudinally striate throughout. Sculpture of T1 in male: longitudinally striate. Development of longitudinal striae on <!--PageBreak-->T2 in female: reaching the middle of T2 medially. Sculpture of T3: smooth. Shape of T6 in female: short, wider than long. Sculpture of S3: smooth.</p><fig id="F16" position="float" orientation="portrait"><label>Figures 94–99.</label><caption><p>
          <italic><tp:taxon-name><tp:taxon-name-part taxon-name-part-type="genus">Calliscelio</tp:taxon-name-part> <tp:taxon-name-part taxon-name-part-type="species">eboris</tp:taxon-name-part></tp:taxon-name></italic> sp. n., female, holotype (<named-content xmlns:xlink="http://www.w3.org/1999/xlink" content-type="dwc:institutional_code" xlink:type="simple">OSUC</named-content> <named-content xmlns:xlink="http://www.w3.org/1999/xlink" content-type="voucher code" xlink:title="OSUC" id="NCID0EPPEO" xlink:type="simple"><ext-link xlink:type="simple" ext-link-type="uri" xlink:href="http://hol.osu.edu/spmInfo.html?id=OSUC%20193404">193404</ext-link></named-content>). <bold>94</bold> Lateral habitus <bold>95</bold> Head and mesosoma, lateral view <bold>96</bold> Dorsal habitus <bold>97</bold> Head and mesosoma, dorsal view <bold>98</bold> Head, anterior view <bold>99</bold> Metasoma, dorsal view. Scale bars in millimeters.</p></caption><graphic xmlns:xlink="http://www.w3.org/1999/xlink" xlink:href="zookeys-648-001-g016.jpg" position="float" orientation="portrait" xlink:type="simple" id="oo_120044.jpg"/></fig></tp:treatment-sec><tp:treatment-sec sec-type="diagnosis" id="SECID0EJQEO"><title>Diagnosis.</title><p>This species is most similar to <italic><tp:taxon-name><tp:taxon-name-part taxon-name-part-type="genus">Calliscelio</tp:taxon-name-part> <tp:taxon-name-part taxon-name-part-type="species">brachys</tp:taxon-name-part></tp:taxon-name></italic> and <italic><tp:taxon-name><tp:taxon-name-part taxon-name-part-type="genus">Calliscelio</tp:taxon-name-part> <tp:taxon-name-part taxon-name-part-type="species">suni</tp:taxon-name-part></tp:taxon-name></italic>. It can be separated from <italic><tp:taxon-name><tp:taxon-name-part taxon-name-part-type="genus">Calliscelio</tp:taxon-name-part> <tp:taxon-name-part taxon-name-part-type="species">brachys</tp:taxon-name-part></tp:taxon-name></italic> by the percurrent notaulus, and from <italic><tp:taxon-name><tp:taxon-name-part taxon-name-part-type="genus">Calliscelio</tp:taxon-name-part> <tp:taxon-name-part taxon-name-part-type="species">suni</tp:taxon-name-part></tp:taxon-name></italic> by the spectral Rs+M and the presence of a central keel on the frons.</p></tp:treatment-sec><tp:treatment-sec sec-type="etymology" id="SECID0E2REO"><title>Etymology.</title><p>The epithet is used as a noun in apposition derived from the Latin word for ivory, in reference to the white A11–A12 of the female antennae.</p></tp:treatment-sec><tp:treatment-sec sec-type="distribution" id="SECID0EASEO"><title>Link to distribution map.</title><p>[<ext-link xmlns:xlink="http://www.w3.org/1999/xlink" xlink:type="simple" ext-link-type="uri" xlink:href="http://hol.osu.edu/map-full.html?id=384800">http://hol.osu.edu/map-full.html?id=384800</ext-link>]</p><!--PageBreak--></tp:treatment-sec><tp:treatment-sec sec-type="material" id="SECID0EMSEO"><title>Material examined.</title><p>Holotype, female: <bold>COLOMBIA</bold>: Amazonas Dept., Amacayacu Natural N.P., M.84, 150m, <named-content xmlns:xlink="http://www.w3.org/1999/xlink" content-type="dwc:verbatimCoordinates" xlink:type="simple"><named-content content-type="geo-json" specific-use="{&#34;type&#34;:&#34;Point&#34;,&#34;coordinates&#34;:[-70.250000,-3.683333]}" id="NCID0EXSEO" xlink:type="simple">03°41'S 70°15'W</named-content></named-content>, Matamata, <named-content xmlns:xlink="http://www.w3.org/1999/xlink" content-type="date" id="NCID0E3SEO" xlink:type="simple">6.IV–15.IV.2000</named-content>, Malaise trap, A. Parente, <named-content xmlns:xlink="http://www.w3.org/1999/xlink" content-type="dwc:institutional_code" xlink:type="simple">OSUC</named-content> <named-content xmlns:xlink="http://www.w3.org/1999/xlink" content-type="voucher code" xlink:title="OSUC" id="NCID0EITEO" xlink:type="simple"><ext-link xlink:type="simple" ext-link-type="uri" xlink:href="http://hol.osu.edu/spmInfo.html?id=OSUC%20193404">193404</ext-link></named-content> (deposited in <named-content xmlns:xlink="http://www.w3.org/1999/xlink" content-type="dwc:institutional_code" xlink:type="simple">IAVH</named-content>). Paratypes: (<named-content xmlns:xlink="http://www.w3.org/1999/xlink" content-type="specimen-count" id="NCID0EZTEO" xlink:type="simple">58 females</named-content>, <named-content xmlns:xlink="http://www.w3.org/1999/xlink" content-type="specimen-count" id="NCID0E4TEO" xlink:type="simple">26 males</named-content>) <bold>BOLIVIA</bold>: <named-content xmlns:xlink="http://www.w3.org/1999/xlink" content-type="specimen-count" id="NCID0EDUEO" xlink:type="simple">12 females</named-content>, <named-content xmlns:xlink="http://www.w3.org/1999/xlink" content-type="specimen-count" id="NCID0EHUEO" xlink:type="simple">5 males</named-content>, <named-content xmlns:xlink="http://www.w3.org/1999/xlink" content-type="dwc:institutional_code" xlink:type="simple">OSUC</named-content> <named-content xmlns:xlink="http://www.w3.org/1999/xlink" content-type="voucher code" xlink:title="OSUC" id="NCID0ETUEO" xlink:type="simple"><ext-link xlink:type="simple" ext-link-type="uri" xlink:href="http://hol.osu.edu/spmInfo.html?id=OSUC%20534030">534030</ext-link></named-content>, <named-content xmlns:xlink="http://www.w3.org/1999/xlink" content-type="voucher code" xlink:title="OSUC" id="NCID0E3UEO" xlink:type="simple"><ext-link xlink:type="simple" ext-link-type="uri" xlink:href="http://hol.osu.edu/spmInfo.html?id=OSUC%20534150">534150</ext-link></named-content>–<named-content xmlns:xlink="http://www.w3.org/1999/xlink" content-type="voucher code" xlink:title="OSUC" id="NCID0EFVEO" xlink:type="simple"><ext-link xlink:type="simple" ext-link-type="uri" xlink:href="http://hol.osu.edu/spmInfo.html?id=OSUC%20534151">534151</ext-link></named-content>, <named-content xmlns:xlink="http://www.w3.org/1999/xlink" content-type="voucher code" xlink:title="OSUC" id="NCID0EOVEO" xlink:type="simple"><ext-link xlink:type="simple" ext-link-type="uri" xlink:href="http://hol.osu.edu/spmInfo.html?id=OSUC%20534156">534156</ext-link></named-content>–<named-content xmlns:xlink="http://www.w3.org/1999/xlink" content-type="voucher code" xlink:title="OSUC" id="NCID0EXVEO" xlink:type="simple"><ext-link xlink:type="simple" ext-link-type="uri" xlink:href="http://hol.osu.edu/spmInfo.html?id=OSUC%20534157">534157</ext-link></named-content>, <named-content xmlns:xlink="http://www.w3.org/1999/xlink" content-type="voucher code" xlink:title="OSUC" id="NCID0EAWEO" xlink:type="simple"><ext-link xlink:type="simple" ext-link-type="uri" xlink:href="http://hol.osu.edu/spmInfo.html?id=OSUC%20534166">534166</ext-link></named-content>–<named-content xmlns:xlink="http://www.w3.org/1999/xlink" content-type="voucher code" xlink:title="OSUC" id="NCID0EJWEO" xlink:type="simple"><ext-link xlink:type="simple" ext-link-type="uri" xlink:href="http://hol.osu.edu/spmInfo.html?id=OSUC%20534171">534171</ext-link></named-content>, <named-content xmlns:xlink="http://www.w3.org/1999/xlink" content-type="voucher code" xlink:title="OSUC" id="NCID0ESWEO" xlink:type="simple"><ext-link xlink:type="simple" ext-link-type="uri" xlink:href="http://hol.osu.edu/spmInfo.html?id=OSUC%20534173">534173</ext-link></named-content>–<named-content xmlns:xlink="http://www.w3.org/1999/xlink" content-type="voucher code" xlink:title="OSUC" id="NCID0E2WEO" xlink:type="simple"><ext-link xlink:type="simple" ext-link-type="uri" xlink:href="http://hol.osu.edu/spmInfo.html?id=OSUC%20534176">534176</ext-link></named-content>, <named-content xmlns:xlink="http://www.w3.org/1999/xlink" content-type="voucher code" xlink:title="OSUC" id="NCID0EEXEO" xlink:type="simple"><ext-link xlink:type="simple" ext-link-type="uri" xlink:href="http://hol.osu.edu/spmInfo.html?id=OSUC%20534178">534178</ext-link></named-content>–<named-content xmlns:xlink="http://www.w3.org/1999/xlink" content-type="voucher code" xlink:title="OSUC" id="NCID0ENXEO" xlink:type="simple"><ext-link xlink:type="simple" ext-link-type="uri" xlink:href="http://hol.osu.edu/spmInfo.html?id=OSUC%20534179">534179</ext-link></named-content> (<named-content xmlns:xlink="http://www.w3.org/1999/xlink" content-type="dwc:institutional_code" xlink:type="simple">CNCI</named-content>). <bold>COLOMBIA</bold>: <named-content xmlns:xlink="http://www.w3.org/1999/xlink" content-type="specimen-count" id="NCID0EAYEO" xlink:type="simple">30 females</named-content>, <named-content xmlns:xlink="http://www.w3.org/1999/xlink" content-type="specimen-count" id="NCID0EEYEO" xlink:type="simple">19 males</named-content>, <named-content xmlns:xlink="http://www.w3.org/1999/xlink" content-type="dwc:institutional_code" xlink:type="simple">OSUC</named-content> <named-content xmlns:xlink="http://www.w3.org/1999/xlink" content-type="voucher code" xlink:title="OSUC" id="NCID0EQYEO" xlink:type="simple"><ext-link xlink:type="simple" ext-link-type="uri" xlink:href="http://hol.osu.edu/spmInfo.html?id=OSUC%20557578">557578</ext-link></named-content>–<named-content xmlns:xlink="http://www.w3.org/1999/xlink" content-type="voucher code" xlink:title="OSUC" id="NCID0EZYEO" xlink:type="simple"><ext-link xlink:type="simple" ext-link-type="uri" xlink:href="http://hol.osu.edu/spmInfo.html?id=OSUC%20557580">557580</ext-link></named-content> (<named-content xmlns:xlink="http://www.w3.org/1999/xlink" content-type="dwc:institutional_code" xlink:type="simple">CNCI</named-content>); <named-content xmlns:xlink="http://www.w3.org/1999/xlink" content-type="dwc:institutional_code" xlink:type="simple">OSUC</named-content> <named-content xmlns:xlink="http://www.w3.org/1999/xlink" content-type="voucher code" xlink:title="OSUC" id="NCID0ESZEO" xlink:type="simple"><ext-link xlink:type="simple" ext-link-type="uri" xlink:href="http://hol.osu.edu/spmInfo.html?id=OSUC%20143977">143977</ext-link></named-content>, <named-content xmlns:xlink="http://www.w3.org/1999/xlink" content-type="voucher code" xlink:title="OSUC" id="NCID0E2ZEO" xlink:type="simple"><ext-link xlink:type="simple" ext-link-type="uri" xlink:href="http://hol.osu.edu/spmInfo.html?id=OSUC%20152163">152163</ext-link></named-content>, <named-content xmlns:xlink="http://www.w3.org/1999/xlink" content-type="voucher code" xlink:title="OSUC" id="NCID0EE1EO" xlink:type="simple"><ext-link xlink:type="simple" ext-link-type="uri" xlink:href="http://hol.osu.edu/spmInfo.html?id=OSUC%20152166">152166</ext-link></named-content>, <named-content xmlns:xlink="http://www.w3.org/1999/xlink" content-type="voucher code" xlink:title="OSUC" id="NCID0EN1EO" xlink:type="simple"><ext-link xlink:type="simple" ext-link-type="uri" xlink:href="http://hol.osu.edu/spmInfo.html?id=OSUC%20162512">162512</ext-link></named-content>, <named-content xmlns:xlink="http://www.w3.org/1999/xlink" content-type="voucher code" xlink:title="OSUC" id="NCID0EW1EO" xlink:type="simple"><ext-link xlink:type="simple" ext-link-type="uri" xlink:href="http://hol.osu.edu/spmInfo.html?id=OSUC%20162608">162608</ext-link></named-content>, <named-content xmlns:xlink="http://www.w3.org/1999/xlink" content-type="voucher code" xlink:title="OSUC" id="NCID0E61EO" xlink:type="simple"><ext-link xlink:type="simple" ext-link-type="uri" xlink:href="http://hol.osu.edu/spmInfo.html?id=OSUC%20176895">176895</ext-link></named-content>, <named-content xmlns:xlink="http://www.w3.org/1999/xlink" content-type="voucher code" xlink:title="OSUC" id="NCID0EI2EO" xlink:type="simple"><ext-link xlink:type="simple" ext-link-type="uri" xlink:href="http://hol.osu.edu/spmInfo.html?id=OSUC%20189272">189272</ext-link></named-content>, <named-content xmlns:xlink="http://www.w3.org/1999/xlink" content-type="voucher code" xlink:title="OSUC" id="NCID0ER2EO" xlink:type="simple"><ext-link xlink:type="simple" ext-link-type="uri" xlink:href="http://hol.osu.edu/spmInfo.html?id=OSUC%20193278">193278</ext-link></named-content>, <named-content xmlns:xlink="http://www.w3.org/1999/xlink" content-type="voucher code" xlink:title="OSUC" id="NCID0E12EO" xlink:type="simple"><ext-link xlink:type="simple" ext-link-type="uri" xlink:href="http://hol.osu.edu/spmInfo.html?id=OSUC%20193324">193324</ext-link></named-content>–<named-content xmlns:xlink="http://www.w3.org/1999/xlink" content-type="voucher code" xlink:title="OSUC" id="NCID0ED3EO" xlink:type="simple"><ext-link xlink:type="simple" ext-link-type="uri" xlink:href="http://hol.osu.edu/spmInfo.html?id=OSUC%20193325">193325</ext-link></named-content>, <named-content xmlns:xlink="http://www.w3.org/1999/xlink" content-type="voucher code" xlink:title="OSUC" id="NCID0EM3EO" xlink:type="simple"><ext-link xlink:type="simple" ext-link-type="uri" xlink:href="http://hol.osu.edu/spmInfo.html?id=OSUC%20193327">193327</ext-link></named-content>, <named-content xmlns:xlink="http://www.w3.org/1999/xlink" content-type="voucher code" xlink:title="OSUC" id="NCID0EV3EO" xlink:type="simple"><ext-link xlink:type="simple" ext-link-type="uri" xlink:href="http://hol.osu.edu/spmInfo.html?id=OSUC%20193424">193424</ext-link></named-content>, <named-content xmlns:xlink="http://www.w3.org/1999/xlink" content-type="voucher code" xlink:title="OSUC" id="NCID0E53EO" xlink:type="simple"><ext-link xlink:type="simple" ext-link-type="uri" xlink:href="http://hol.osu.edu/spmInfo.html?id=OSUC%20193461">193461</ext-link></named-content>, <named-content xmlns:xlink="http://www.w3.org/1999/xlink" content-type="voucher code" xlink:title="OSUC" id="NCID0EH4EO" xlink:type="simple"><ext-link xlink:type="simple" ext-link-type="uri" xlink:href="http://hol.osu.edu/spmInfo.html?id=OSUC%20193932">193932</ext-link></named-content>, <named-content xmlns:xlink="http://www.w3.org/1999/xlink" content-type="voucher code" xlink:title="OSUC" id="NCID0EQ4EO" xlink:type="simple"><ext-link xlink:type="simple" ext-link-type="uri" xlink:href="http://hol.osu.edu/spmInfo.html?id=OSUC%20269448">269448</ext-link></named-content>, <named-content xmlns:xlink="http://www.w3.org/1999/xlink" content-type="voucher code" xlink:title="OSUC" id="NCID0EZ4EO" xlink:type="simple"><ext-link xlink:type="simple" ext-link-type="uri" xlink:href="http://hol.osu.edu/spmInfo.html?id=OSUC%20274572">274572</ext-link></named-content>, <named-content xmlns:xlink="http://www.w3.org/1999/xlink" content-type="voucher code" xlink:title="OSUC" id="NCID0EC5EO" xlink:type="simple"><ext-link xlink:type="simple" ext-link-type="uri" xlink:href="http://hol.osu.edu/spmInfo.html?id=OSUC%20276241">276241</ext-link></named-content> (<named-content xmlns:xlink="http://www.w3.org/1999/xlink" content-type="dwc:institutional_code" xlink:type="simple">IAVH</named-content>); <named-content xmlns:xlink="http://www.w3.org/1999/xlink" content-type="dwc:institutional_code" xlink:type="simple">OSUC</named-content> <named-content xmlns:xlink="http://www.w3.org/1999/xlink" content-type="voucher code" xlink:title="OSUC" id="NCID0E25EO" xlink:type="simple"><ext-link xlink:type="simple" ext-link-type="uri" xlink:href="http://hol.osu.edu/spmInfo.html?id=OSUC%20152164">152164</ext-link></named-content>, <named-content xmlns:xlink="http://www.w3.org/1999/xlink" content-type="voucher code" xlink:title="OSUC" id="NCID0EE6EO" xlink:type="simple"><ext-link xlink:type="simple" ext-link-type="uri" xlink:href="http://hol.osu.edu/spmInfo.html?id=OSUC%20182227">182227</ext-link></named-content>, <named-content xmlns:xlink="http://www.w3.org/1999/xlink" content-type="voucher code" xlink:title="OSUC" id="NCID0EN6EO" xlink:type="simple"><ext-link xlink:type="simple" ext-link-type="uri" xlink:href="http://hol.osu.edu/spmInfo.html?id=OSUC%20182485">182485</ext-link></named-content>, <named-content xmlns:xlink="http://www.w3.org/1999/xlink" content-type="voucher code" xlink:title="OSUC" id="NCID0EW6EO" xlink:type="simple"><ext-link xlink:type="simple" ext-link-type="uri" xlink:href="http://hol.osu.edu/spmInfo.html?id=OSUC%20182492">182492</ext-link></named-content>–<named-content xmlns:xlink="http://www.w3.org/1999/xlink" content-type="voucher code" xlink:title="OSUC" id="NCID0E66EO" xlink:type="simple"><ext-link xlink:type="simple" ext-link-type="uri" xlink:href="http://hol.osu.edu/spmInfo.html?id=OSUC%20182493">182493</ext-link></named-content>, <named-content xmlns:xlink="http://www.w3.org/1999/xlink" content-type="voucher code" xlink:title="OSUC" id="NCID0EIAFO" xlink:type="simple"><ext-link xlink:type="simple" ext-link-type="uri" xlink:href="http://hol.osu.edu/spmInfo.html?id=OSUC%20182496">182496</ext-link></named-content>, <named-content xmlns:xlink="http://www.w3.org/1999/xlink" content-type="voucher code" xlink:title="OSUC" id="NCID0ERAFO" xlink:type="simple"><ext-link xlink:type="simple" ext-link-type="uri" xlink:href="http://hol.osu.edu/spmInfo.html?id=OSUC%20182591">182591</ext-link></named-content>, <named-content xmlns:xlink="http://www.w3.org/1999/xlink" content-type="voucher code" xlink:title="OSUC" id="NCID0E1AFO" xlink:type="simple"><ext-link xlink:type="simple" ext-link-type="uri" xlink:href="http://hol.osu.edu/spmInfo.html?id=OSUC%20182718">182718</ext-link></named-content>–<named-content xmlns:xlink="http://www.w3.org/1999/xlink" content-type="voucher code" xlink:title="OSUC" id="NCID0EDBFO" xlink:type="simple"><ext-link xlink:type="simple" ext-link-type="uri" xlink:href="http://hol.osu.edu/spmInfo.html?id=OSUC%20182720">182720</ext-link></named-content>, <named-content xmlns:xlink="http://www.w3.org/1999/xlink" content-type="voucher code" xlink:title="OSUC" id="NCID0EMBFO" xlink:type="simple"><ext-link xlink:type="simple" ext-link-type="uri" xlink:href="http://hol.osu.edu/spmInfo.html?id=OSUC%20182733">182733</ext-link></named-content>, <named-content xmlns:xlink="http://www.w3.org/1999/xlink" content-type="voucher code" xlink:title="OSUC" id="NCID0EVBFO" xlink:type="simple"><ext-link xlink:type="simple" ext-link-type="uri" xlink:href="http://hol.osu.edu/spmInfo.html?id=OSUC%20188948">188948</ext-link></named-content>, <named-content xmlns:xlink="http://www.w3.org/1999/xlink" content-type="voucher code" xlink:title="OSUC" id="NCID0E5BFO" xlink:type="simple"><ext-link xlink:type="simple" ext-link-type="uri" xlink:href="http://hol.osu.edu/spmInfo.html?id=OSUC%20188959">188959</ext-link></named-content>, <named-content xmlns:xlink="http://www.w3.org/1999/xlink" content-type="voucher code" xlink:title="OSUC" id="NCID0EHCFO" xlink:type="simple"><ext-link xlink:type="simple" ext-link-type="uri" xlink:href="http://hol.osu.edu/spmInfo.html?id=OSUC%20188962">188962</ext-link></named-content>, <named-content xmlns:xlink="http://www.w3.org/1999/xlink" content-type="voucher code" xlink:title="OSUC" id="NCID0EQCFO" xlink:type="simple"><ext-link xlink:type="simple" ext-link-type="uri" xlink:href="http://hol.osu.edu/spmInfo.html?id=OSUC%20189175">189175</ext-link></named-content>, <named-content xmlns:xlink="http://www.w3.org/1999/xlink" content-type="voucher code" xlink:title="OSUC" id="NCID0EZCFO" xlink:type="simple"><ext-link xlink:type="simple" ext-link-type="uri" xlink:href="http://hol.osu.edu/spmInfo.html?id=OSUC%20189205">189205</ext-link></named-content>, <named-content xmlns:xlink="http://www.w3.org/1999/xlink" content-type="voucher code" xlink:title="OSUC" id="NCID0ECDFO" xlink:type="simple"><ext-link xlink:type="simple" ext-link-type="uri" xlink:href="http://hol.osu.edu/spmInfo.html?id=OSUC%20189216">189216</ext-link></named-content>, <named-content xmlns:xlink="http://www.w3.org/1999/xlink" content-type="voucher code" xlink:title="OSUC" id="NCID0ELDFO" xlink:type="simple"><ext-link xlink:type="simple" ext-link-type="uri" xlink:href="http://hol.osu.edu/spmInfo.html?id=OSUC%20189275">189275</ext-link></named-content>, <named-content xmlns:xlink="http://www.w3.org/1999/xlink" content-type="voucher code" xlink:title="OSUC" id="NCID0EUDFO" xlink:type="simple"><ext-link xlink:type="simple" ext-link-type="uri" xlink:href="http://hol.osu.edu/spmInfo.html?id=OSUC%20189283">189283</ext-link></named-content>, <named-content xmlns:xlink="http://www.w3.org/1999/xlink" content-type="voucher code" xlink:title="OSUC" id="NCID0E4DFO" xlink:type="simple"><ext-link xlink:type="simple" ext-link-type="uri" xlink:href="http://hol.osu.edu/spmInfo.html?id=OSUC%20189290">189290</ext-link></named-content>, <named-content xmlns:xlink="http://www.w3.org/1999/xlink" content-type="voucher code" xlink:title="OSUC" id="NCID0EGEFO" xlink:type="simple"><ext-link xlink:type="simple" ext-link-type="uri" xlink:href="http://hol.osu.edu/spmInfo.html?id=OSUC%20190305">190305</ext-link></named-content>–<named-content xmlns:xlink="http://www.w3.org/1999/xlink" content-type="voucher code" xlink:title="OSUC" id="NCID0EPEFO" xlink:type="simple"><ext-link xlink:type="simple" ext-link-type="uri" xlink:href="http://hol.osu.edu/spmInfo.html?id=OSUC%20190306">190306</ext-link></named-content>, <named-content xmlns:xlink="http://www.w3.org/1999/xlink" content-type="voucher code" xlink:title="OSUC" id="NCID0EYEFO" xlink:type="simple"><ext-link xlink:type="simple" ext-link-type="uri" xlink:href="http://hol.osu.edu/spmInfo.html?id=OSUC%20192356">192356</ext-link></named-content>, <named-content xmlns:xlink="http://www.w3.org/1999/xlink" content-type="voucher code" xlink:title="OSUC" id="NCID0EBFFO" xlink:type="simple"><ext-link xlink:type="simple" ext-link-type="uri" xlink:href="http://hol.osu.edu/spmInfo.html?id=OSUC%20193583">193583</ext-link></named-content>, <named-content xmlns:xlink="http://www.w3.org/1999/xlink" content-type="voucher code" xlink:title="OSUC" id="NCID0EKFFO" xlink:type="simple"><ext-link xlink:type="simple" ext-link-type="uri" xlink:href="http://hol.osu.edu/spmInfo.html?id=OSUC%20193600">193600</ext-link></named-content>, <named-content xmlns:xlink="http://www.w3.org/1999/xlink" content-type="voucher code" xlink:title="OSUC" id="NCID0ETFFO" xlink:type="simple"><ext-link xlink:type="simple" ext-link-type="uri" xlink:href="http://hol.osu.edu/spmInfo.html?id=OSUC%20231804">231804</ext-link></named-content>, <named-content xmlns:xlink="http://www.w3.org/1999/xlink" content-type="voucher code" xlink:title="OSUC" id="NCID0E3FFO" xlink:type="simple"><ext-link xlink:type="simple" ext-link-type="uri" xlink:href="http://hol.osu.edu/spmInfo.html?id=OSUC%20231821">231821</ext-link></named-content>, <named-content xmlns:xlink="http://www.w3.org/1999/xlink" content-type="voucher code" xlink:title="OSUC" id="NCID0EFGFO" xlink:type="simple"><ext-link xlink:type="simple" ext-link-type="uri" xlink:href="http://hol.osu.edu/spmInfo.html?id=OSUC%20272090">272090</ext-link></named-content>, <named-content xmlns:xlink="http://www.w3.org/1999/xlink" content-type="voucher code" xlink:title="OSUC" id="NCID0EOGFO" xlink:type="simple"><ext-link xlink:type="simple" ext-link-type="uri" xlink:href="http://hol.osu.edu/spmInfo.html?id=OSUC%20279658">279658</ext-link></named-content> (<named-content xmlns:xlink="http://www.w3.org/1999/xlink" content-type="dwc:institutional_code" xlink:type="simple">OSUC</named-content>). <bold>PERU</bold>: <named-content xmlns:xlink="http://www.w3.org/1999/xlink" content-type="specimen-count" id="NCID0EBHFO" xlink:type="simple">11 females</named-content>, <named-content xmlns:xlink="http://www.w3.org/1999/xlink" content-type="specimen-count" id="NCID0EFHFO" xlink:type="simple">2 males</named-content>, <named-content xmlns:xlink="http://www.w3.org/1999/xlink" content-type="dwc:institutional_code" xlink:type="simple">OSUC</named-content> <named-content xmlns:xlink="http://www.w3.org/1999/xlink" content-type="voucher code" xlink:title="OSUC" id="NCID0ERHFO" xlink:type="simple"><ext-link xlink:type="simple" ext-link-type="uri" xlink:href="http://hol.osu.edu/spmInfo.html?id=OSUC%20553953">553953</ext-link></named-content>, <named-content xmlns:xlink="http://www.w3.org/1999/xlink" content-type="voucher code" xlink:title="OSUC" id="NCID0E1HFO" xlink:type="simple"><ext-link xlink:type="simple" ext-link-type="uri" xlink:href="http://hol.osu.edu/spmInfo.html?id=OSUC%20553956">553956</ext-link></named-content>, <named-content xmlns:xlink="http://www.w3.org/1999/xlink" content-type="voucher code" xlink:title="OSUC" id="NCID0EDIFO" xlink:type="simple"><ext-link xlink:type="simple" ext-link-type="uri" xlink:href="http://hol.osu.edu/spmInfo.html?id=OSUC%20553965">553965</ext-link></named-content>, <named-content xmlns:xlink="http://www.w3.org/1999/xlink" content-type="voucher code" xlink:title="OSUC" id="NCID0EMIFO" xlink:type="simple"><ext-link xlink:type="simple" ext-link-type="uri" xlink:href="http://hol.osu.edu/spmInfo.html?id=OSUC%20554055">554055</ext-link></named-content>–<named-content xmlns:xlink="http://www.w3.org/1999/xlink" content-type="voucher code" xlink:title="OSUC" id="NCID0EVIFO" xlink:type="simple"><ext-link xlink:type="simple" ext-link-type="uri" xlink:href="http://hol.osu.edu/spmInfo.html?id=OSUC%20554064">554064</ext-link></named-content> (<named-content xmlns:xlink="http://www.w3.org/1999/xlink" content-type="dwc:institutional_code" xlink:type="simple">CNCI</named-content>). <bold>VENEZUELA</bold>: <named-content xmlns:xlink="http://www.w3.org/1999/xlink" content-type="specimen-count" id="NCID0EIJFO" xlink:type="simple">5 females</named-content>, <named-content xmlns:xlink="http://www.w3.org/1999/xlink" content-type="dwc:institutional_code" xlink:type="simple">OSUC</named-content> <named-content xmlns:xlink="http://www.w3.org/1999/xlink" content-type="voucher code" xlink:title="OSUC" id="NCID0EUJFO" xlink:type="simple"><ext-link xlink:type="simple" ext-link-type="uri" xlink:href="http://hol.osu.edu/spmInfo.html?id=OSUC%20223877">223877</ext-link></named-content>–<named-content xmlns:xlink="http://www.w3.org/1999/xlink" content-type="voucher code" xlink:title="OSUC" id="NCID0E4JFO" xlink:type="simple"><ext-link xlink:type="simple" ext-link-type="uri" xlink:href="http://hol.osu.edu/spmInfo.html?id=OSUC%20223881">223881</ext-link></named-content> (<named-content xmlns:xlink="http://www.w3.org/1999/xlink" content-type="dwc:institutional_code" xlink:type="simple">USNM</named-content>).</p></tp:treatment-sec></tp:taxon-treatment>
