# Supplementary material for: New World species of the genus Calliscelio Ashmead (Hymenoptera, Platygastridae, Scelioninae)
Source: Zookeys. 2017 Jan 30;(648):1–136. doi: 10.3897/zookeys.648.10935 (PMC5345382; doi:10.3897/zookeys.648.10935)
Supplement: XML Treatment for Calliscelio longius [file zookeys.648.10935-treatment26.xml]

<!DOCTYPE tp:taxon-treatment
  PUBLIC "-//TaxonX//DTD Taxonomic Treatment Publishing DTD v0 20100105//EN" "tax-treatment-NSO.dtd">
<tp:taxon-treatment xmlns:tp="http://www.plazi.org/taxpub"><tp:treatment-meta><kwd-group><label>Taxon classification</label><kwd><named-content content-type="kingdom">Animalia</named-content></kwd><kwd><named-content content-type="order">Hymenoptera</named-content></kwd><kwd><named-content content-type="family">Platygastridae</named-content></kwd></kwd-group><mixed-citation publication-type="journal"><person-group><name><surname>Chen</surname><given-names>Hua-yan</given-names></name><name><surname>Masner</surname><given-names>Lubomír</given-names></name><name><surname>Johnson</surname><given-names>Norman F.</given-names></name></person-group><article-title>New World species of the genus <italic><tp:taxon-name><tp:taxon-name-part taxon-name-part-type="genus">Calliscelio</tp:taxon-name-part></tp:taxon-name></italic> Ashmead (<tp:taxon-name><tp:taxon-name-part taxon-name-part-type="order">Hymenoptera</tp:taxon-name-part></tp:taxon-name>, <tp:taxon-name><tp:taxon-name-part taxon-name-part-type="family">Platygastridae</tp:taxon-name-part></tp:taxon-name>, <tp:taxon-name><tp:taxon-name-part taxon-name-part-type="subfamily">Scelioninae</tp:taxon-name-part></tp:taxon-name>)</article-title><source>Zookeys</source><day>30</day><month>1</month><year>2017</year><volume>2017</volume><issue>648</issue><fpage>1</fpage><lpage>136</lpage><pub-id pub-id-type="doi">10.3897/zookeys.648.10935</pub-id></mixed-citation></tp:treatment-meta><tp:nomenclature><tp:taxon-name>
            <tp:taxon-name-part taxon-name-part-type="genus">Calliscelio</tp:taxon-name-part>
            <tp:taxon-name-part taxon-name-part-type="species">longius</tp:taxon-name-part>
            <object-id xmlns:xlink="http://www.w3.org/1999/xlink" content-type="zoobank" xlink:type="simple">http://zoobank.org/36D661EE-96E2-4EB5-BB2F-0056C9FF514B</object-id>
            <object-id xmlns:xlink="http://www.w3.org/1999/xlink" xlink:type="simple">http://bioguid.osu.edu/xbiod_concepts/384815</object-id>
          </tp:taxon-name><tp:taxon-authority>Chen &amp; Johnson</tp:taxon-authority><tp:taxon-status xmlns:xlink="http://www.w3.org/1999/xlink" xlink:type="simple">sp. n.</tp:taxon-status><xref ref-type="fig" rid="F1">Figures 10–12</xref><xref ref-type="fig" rid="F26">, 154–159</xref><!--PageBreak--></tp:nomenclature><tp:treatment-sec sec-type="description" id="SECID0EWZNO"><title>Description.</title><p>Body length of female: 2.23–2.97 mm (n=20). Body length of male: 1.86–1.91 mm (n=3). Color of head: black throughout; orange throughout; variably brown to black; variably orange to dark brown. Color of antennal clava (A7–A12): black. Shape of head: subglobose. Central keel of frons: present. Setation of upper frons: with dense, short setae. <abbrev xmlns:xlink="http://www.w3.org/1999/xlink" xlink:title="interocular space" id="ABBRID0E3ZNO" xlink:type="simple">IOS</abbrev>/<abbrev xmlns:xlink="http://www.w3.org/1999/xlink" xlink:title="eye height" id="ABBRID0EA1NO" xlink:type="simple">EH</abbrev>: <abbrev xmlns:xlink="http://www.w3.org/1999/xlink" xlink:title="interocular space" id="ABBRID0EE1NO" xlink:type="simple">IOS</abbrev> distinctly less than <abbrev xmlns:xlink="http://www.w3.org/1999/xlink" xlink:title="eye height" id="ABBRID0EI1NO" xlink:type="simple">EH</abbrev>. Sculpture of ventrolateral frons: granulate. Sculpture of frons below median ocellus: coriaceous; smooth to coriaceous. Sculpture of posterior vertex: granulate. Hyperoccipital carina: absent. Occipital carina medially: complete, weakly crenulate throughout. Length of <abbrev xmlns:xlink="http://www.w3.org/1999/xlink" xlink:title="ocular ocellar line" id="ABBRID0EM1NO" xlink:type="simple">OOL</abbrev>: less than 0.5× ocellar diameter. Sculpture of postgena behind outer orbit: smooth. Ocular setae: absent. A4 in female: distinctly longer than A3. A5 in female: longer than A3, distinctly longer than wide. Shape of female A6: length distinctly greater than width. Form of male antennal flagellomeres: filiform, A11 approximately 4.5× longer than wide. Length of A5 tyloid in male: approximately 0.3× length of A5.</p><p>Color of mesosoma in female: orange throughout; black throughout; variably orange to pale brown. Color of mesosoma in male: brown throughout; black throughout. Sculpture of dorsal pronotal area: rugose. Sculpture of lateral pronotal area: smooth throughout. Sculpture of netrion: smooth. Notaulus: percurrent or nearly so. Sculpture of mesoscutum: coriaceous; granulate. Shape of mesoscutellum: semiellipsoidal. Foveolae of scutoscutellar sulcus between notauli: as large as those along margin of axilla. Sculpture of mesoscutellum: smooth with sparse fine punctures. Shape of metascutellum: posterior margin straight, approximately 4.0× wider than long. Sculpture of metascutellum in female: smooth with a longitudinal, median carina. Sculpture of metascutellum in male: rugose. Dorsal propodeum in female: deeply excavate medially, with lateral propodeal carinae widely separated, running subparallel to accommodate T1 horn. Sculpture of dorsal propodeum in female: rugose. Sculpture of dorsal propodeum in male: rugose with one or two longitudinal keels lateral to median keel. Median keels on propodeum in female: absent. Mesopleural carina: present. Sculpture of mesepisternum below mesopleural depression: smooth. Sculpture of ventral metapleural area: smooth. Color of legs: orange yellow; hind femur brown, otherwise yellow. Sculpture of hind coxa: smooth.</p><!--PageBreak--><p>Color of fore wing: hyaline. Rs+M: nebulose, strongly pigmented. Setae on R: long, erect, surpassing the margin of the wing. Length of R: distinctly longer than r-rs. Length of R1: greater than 3.0× length of r-rs.</p><p>Color of metasoma in female: dark brown; orange throughout; variably orange to black. Color of metasoma in male: brown throughout; variably yellow to pale brown; black throughout. Horn on T1 in female: large and distinct. Sculpture of T1 horn dorsally: transversely striate; smooth to somewhat transversely striate. Sculpture of posterior margin of T1 in female: longitudinally striate throughout. Sculpture of T1 <!--PageBreak-->in male: longitudinally striate. Development of longitudinal striae on T2 in female: reaching posterior margin of T2; present on anterior margin of T2 medially, reaching posterior margin of T2 laterally. Sculpture of T3: smooth; smooth with longitudinal submedian striae. Shape of T6 in female: distinctly elongate, approximately 3.5× longer than wide. Sculpture of S3: largely smooth with sparse and fine punctures.</p><fig id="F26" position="float" orientation="portrait"><label>Figures 154–159.</label><caption><p>
          <italic><tp:taxon-name><tp:taxon-name-part taxon-name-part-type="genus">Calliscelio</tp:taxon-name-part> <tp:taxon-name-part taxon-name-part-type="species">longius</tp:taxon-name-part></tp:taxon-name></italic> sp. n., female, holotype (<named-content xmlns:xlink="http://www.w3.org/1999/xlink" content-type="dwc:institutional_code" xlink:type="simple">OSUC</named-content> <named-content xmlns:xlink="http://www.w3.org/1999/xlink" content-type="voucher code" xlink:title="OSUC" id="NCID0ES2NO" xlink:type="simple"><ext-link xlink:type="simple" ext-link-type="uri" xlink:href="http://hol.osu.edu/spmInfo.html?id=OSUC%20374730">374730</ext-link></named-content>). <bold>154</bold> Lateral habitus <bold>155</bold> Head and mesosoma, lateral view <bold>156</bold> Dorsal habitus <bold>157</bold> Head and mesosoma, dorsal view <bold>158</bold> Head, anterior view <bold>159</bold> Metasoma, dorsal view. Scale bars in millimeters.</p></caption><graphic xmlns:xlink="http://www.w3.org/1999/xlink" xlink:href="zookeys-648-001-g026.jpg" position="float" orientation="portrait" xlink:type="simple" id="oo_120066.jpg"/></fig></tp:treatment-sec><tp:treatment-sec sec-type="diagnosis" id="SECID0EM3NO"><title>Diagnosis.</title><p>The females of this species are most similar to <italic><tp:taxon-name><tp:taxon-name-part taxon-name-part-type="genus">Calliscelio</tp:taxon-name-part> <tp:taxon-name-part taxon-name-part-type="species">laticinctus</tp:taxon-name-part></tp:taxon-name></italic> and <italic><tp:taxon-name><tp:taxon-name-part taxon-name-part-type="genus">Calliscelio</tp:taxon-name-part> <tp:taxon-name-part taxon-name-part-type="species">prolixus</tp:taxon-name-part></tp:taxon-name></italic> in color, size and habitus. It can be separated from <italic><tp:taxon-name><tp:taxon-name-part taxon-name-part-type="genus">Calliscelio</tp:taxon-name-part> <tp:taxon-name-part taxon-name-part-type="species">laticinctus</tp:taxon-name-part></tp:taxon-name></italic> by A4 distinctly longer than A3 and A5 longer than A3, from <italic><tp:taxon-name><tp:taxon-name-part taxon-name-part-type="genus">Calliscelio</tp:taxon-name-part> <tp:taxon-name-part taxon-name-part-type="species">prolixus</tp:taxon-name-part></tp:taxon-name></italic> by the presence of T1 horn and the elongate T6.</p></tp:treatment-sec><tp:treatment-sec sec-type="etymology" id="SECID0E54NO"><title>Etymology.</title><p>The epithet is an adjective, the Latin word for longer, in reference to A5 longer than A3.</p></tp:treatment-sec><tp:treatment-sec sec-type="distribution" id="SECID0ED5NO"><title>Link to distribution map.</title><p>[<ext-link xmlns:xlink="http://www.w3.org/1999/xlink" xlink:type="simple" ext-link-type="uri" xlink:href="http://hol.osu.edu/map-full.html?id=384815">http://hol.osu.edu/map-full.html?id=384815</ext-link>]</p></tp:treatment-sec><tp:treatment-sec sec-type="material" id="SECID0EO5NO"><title>Material examined.</title><p>Holotype, female: <bold>COLOMBIA</bold>: Nariño Dept., Permanent Parcel, M.918, 1885m, <named-content xmlns:xlink="http://www.w3.org/1999/xlink" content-type="dwc:verbatimCoordinates" xlink:type="simple"><named-content content-type="geo-json" specific-use="{&#34;type&#34;:&#34;Point&#34;,&#34;coordinates&#34;:[-78.250000,1.250000]}" id="NCID0EZ5NO" xlink:type="simple">01°15'N 78°15'W</named-content></named-content>, La Planada Nature Reserve, <named-content xmlns:xlink="http://www.w3.org/1999/xlink" content-type="date" id="NCID0E55NO" xlink:type="simple">16.VIII–2.IX.2000</named-content>, Malaise trap, G. Oliva, <named-content xmlns:xlink="http://www.w3.org/1999/xlink" content-type="dwc:institutional_code" xlink:type="simple">OSUC</named-content> <named-content xmlns:xlink="http://www.w3.org/1999/xlink" content-type="voucher code" xlink:title="OSUC" id="NCID0EK6NO" xlink:type="simple"><ext-link xlink:type="simple" ext-link-type="uri" xlink:href="http://hol.osu.edu/spmInfo.html?id=OSUC%20374730">374730</ext-link></named-content> (deposited in <named-content xmlns:xlink="http://www.w3.org/1999/xlink" content-type="dwc:institutional_code" xlink:type="simple">IAVH</named-content>). Paratypes: (<named-content xmlns:xlink="http://www.w3.org/1999/xlink" content-type="specimen-count" id="NCID0E26NO" xlink:type="simple">102 females</named-content>, <named-content xmlns:xlink="http://www.w3.org/1999/xlink" content-type="specimen-count" id="NCID0E66NO" xlink:type="simple">3 males</named-content>) <bold>BRAZIL</bold>: <named-content xmlns:xlink="http://www.w3.org/1999/xlink" content-type="specimen-count" id="NCID0EFAOO" xlink:type="simple">3 females</named-content>, <named-content xmlns:xlink="http://www.w3.org/1999/xlink" content-type="dwc:institutional_code" xlink:type="simple">OSUC</named-content> <named-content xmlns:xlink="http://www.w3.org/1999/xlink" content-type="voucher code" xlink:title="OSUC" id="NCID0ERAOO" xlink:type="simple"><ext-link xlink:type="simple" ext-link-type="uri" xlink:href="http://hol.osu.edu/spmInfo.html?id=OSUC%20534528">534528</ext-link></named-content>–<named-content xmlns:xlink="http://www.w3.org/1999/xlink" content-type="voucher code" xlink:title="OSUC" id="NCID0E1AOO" xlink:type="simple"><ext-link xlink:type="simple" ext-link-type="uri" xlink:href="http://hol.osu.edu/spmInfo.html?id=OSUC%20534529">534529</ext-link></named-content>, <named-content xmlns:xlink="http://www.w3.org/1999/xlink" content-type="voucher code" xlink:title="OSUC" id="NCID0EDBOO" xlink:type="simple"><ext-link xlink:type="simple" ext-link-type="uri" xlink:href="http://hol.osu.edu/spmInfo.html?id=OSUC%20534532">534532</ext-link></named-content> (<named-content xmlns:xlink="http://www.w3.org/1999/xlink" content-type="dwc:institutional_code" xlink:type="simple">CNCI</named-content>). <bold>COLOMBIA</bold>: <named-content xmlns:xlink="http://www.w3.org/1999/xlink" content-type="specimen-count" id="NCID0EWBOO" xlink:type="simple">62 females</named-content>, <named-content xmlns:xlink="http://www.w3.org/1999/xlink" content-type="specimen-count" id="NCID0E1BOO" xlink:type="simple">1 male</named-content>, <named-content xmlns:xlink="http://www.w3.org/1999/xlink" content-type="dwc:institutional_code" xlink:type="simple">OSUC</named-content> <named-content xmlns:xlink="http://www.w3.org/1999/xlink" content-type="voucher code" xlink:title="OSUC" id="NCID0EGCOO" xlink:type="simple"><ext-link xlink:type="simple" ext-link-type="uri" xlink:href="http://hol.osu.edu/spmInfo.html?id=OSUC%20557598">557598</ext-link></named-content> (<named-content xmlns:xlink="http://www.w3.org/1999/xlink" content-type="dwc:institutional_code" xlink:type="simple">CNCI</named-content>); <named-content xmlns:xlink="http://www.w3.org/1999/xlink" content-type="dwc:institutional_code" xlink:type="simple">OSUC</named-content> <named-content xmlns:xlink="http://www.w3.org/1999/xlink" content-type="voucher code" xlink:title="OSUC" id="NCID0E6COO" xlink:type="simple"><ext-link xlink:type="simple" ext-link-type="uri" xlink:href="http://hol.osu.edu/spmInfo.html?id=OSUC%20152153">152153</ext-link></named-content>, <named-content xmlns:xlink="http://www.w3.org/1999/xlink" content-type="voucher code" xlink:title="OSUC" id="NCID0EIDOO" xlink:type="simple"><ext-link xlink:type="simple" ext-link-type="uri" xlink:href="http://hol.osu.edu/spmInfo.html?id=OSUC%20152158">152158</ext-link></named-content>–<named-content xmlns:xlink="http://www.w3.org/1999/xlink" content-type="voucher code" xlink:title="OSUC" id="NCID0ERDOO" xlink:type="simple"><ext-link xlink:type="simple" ext-link-type="uri" xlink:href="http://hol.osu.edu/spmInfo.html?id=OSUC%20152159">152159</ext-link></named-content>, <named-content xmlns:xlink="http://www.w3.org/1999/xlink" content-type="voucher code" xlink:title="OSUC" id="NCID0E1DOO" xlink:type="simple"><ext-link xlink:type="simple" ext-link-type="uri" xlink:href="http://hol.osu.edu/spmInfo.html?id=OSUC%20162497">162497</ext-link></named-content>, <named-content xmlns:xlink="http://www.w3.org/1999/xlink" content-type="voucher code" xlink:title="OSUC" id="NCID0EDEOO" xlink:type="simple"><ext-link xlink:type="simple" ext-link-type="uri" xlink:href="http://hol.osu.edu/spmInfo.html?id=OSUC%20162588">162588</ext-link></named-content>–<named-content xmlns:xlink="http://www.w3.org/1999/xlink" content-type="voucher code" xlink:title="OSUC" id="NCID0EMEOO" xlink:type="simple"><ext-link xlink:type="simple" ext-link-type="uri" xlink:href="http://hol.osu.edu/spmInfo.html?id=OSUC%20162589">162589</ext-link></named-content>, <named-content xmlns:xlink="http://www.w3.org/1999/xlink" content-type="voucher code" xlink:title="OSUC" id="NCID0EVEOO" xlink:type="simple"><ext-link xlink:type="simple" ext-link-type="uri" xlink:href="http://hol.osu.edu/spmInfo.html?id=OSUC%20162600">162600</ext-link></named-content>, <named-content xmlns:xlink="http://www.w3.org/1999/xlink" content-type="voucher code" xlink:title="OSUC" id="NCID0E5EOO" xlink:type="simple"><ext-link xlink:type="simple" ext-link-type="uri" xlink:href="http://hol.osu.edu/spmInfo.html?id=OSUC%20178167">178167</ext-link></named-content>, <named-content xmlns:xlink="http://www.w3.org/1999/xlink" content-type="voucher code" xlink:title="OSUC" id="NCID0EHFOO" xlink:type="simple"><ext-link xlink:type="simple" ext-link-type="uri" xlink:href="http://hol.osu.edu/spmInfo.html?id=OSUC%20178187">178187</ext-link></named-content>, <named-content xmlns:xlink="http://www.w3.org/1999/xlink" content-type="voucher code" xlink:title="OSUC" id="NCID0EQFOO" xlink:type="simple"><ext-link xlink:type="simple" ext-link-type="uri" xlink:href="http://hol.osu.edu/spmInfo.html?id=OSUC%20178190">178190</ext-link></named-content>, <named-content xmlns:xlink="http://www.w3.org/1999/xlink" content-type="voucher code" xlink:title="OSUC" id="NCID0EZFOO" xlink:type="simple"><ext-link xlink:type="simple" ext-link-type="uri" xlink:href="http://hol.osu.edu/spmInfo.html?id=OSUC%20182483">182483</ext-link></named-content>, <named-content xmlns:xlink="http://www.w3.org/1999/xlink" content-type="voucher code" xlink:title="OSUC" id="NCID0ECGOO" xlink:type="simple"><ext-link xlink:type="simple" ext-link-type="uri" xlink:href="http://hol.osu.edu/spmInfo.html?id=OSUC%20182735">182735</ext-link></named-content>, <named-content xmlns:xlink="http://www.w3.org/1999/xlink" content-type="voucher code" xlink:title="OSUC" id="NCID0ELGOO" xlink:type="simple"><ext-link xlink:type="simple" ext-link-type="uri" xlink:href="http://hol.osu.edu/spmInfo.html?id=OSUC%20182749">182749</ext-link></named-content>–<named-content xmlns:xlink="http://www.w3.org/1999/xlink" content-type="voucher code" xlink:title="OSUC" id="NCID0EUGOO" xlink:type="simple"><ext-link xlink:type="simple" ext-link-type="uri" xlink:href="http://hol.osu.edu/spmInfo.html?id=OSUC%20182751">182751</ext-link></named-content>, <named-content xmlns:xlink="http://www.w3.org/1999/xlink" content-type="voucher code" xlink:title="OSUC" id="NCID0E4GOO" xlink:type="simple"><ext-link xlink:type="simple" ext-link-type="uri" xlink:href="http://hol.osu.edu/spmInfo.html?id=OSUC%20188924">188924</ext-link></named-content>, <named-content xmlns:xlink="http://www.w3.org/1999/xlink" content-type="voucher code" xlink:title="OSUC" id="NCID0EGHOO" xlink:type="simple"><ext-link xlink:type="simple" ext-link-type="uri" xlink:href="http://hol.osu.edu/spmInfo.html?id=OSUC%20188926">188926</ext-link></named-content>, <named-content xmlns:xlink="http://www.w3.org/1999/xlink" content-type="voucher code" xlink:title="OSUC" id="NCID0EPHOO" xlink:type="simple"><ext-link xlink:type="simple" ext-link-type="uri" xlink:href="http://hol.osu.edu/spmInfo.html?id=OSUC%20188947">188947</ext-link></named-content>, <named-content xmlns:xlink="http://www.w3.org/1999/xlink" content-type="voucher code" xlink:title="OSUC" id="NCID0EYHOO" xlink:type="simple"><ext-link xlink:type="simple" ext-link-type="uri" xlink:href="http://hol.osu.edu/spmInfo.html?id=OSUC%20188952">188952</ext-link></named-content>, <named-content xmlns:xlink="http://www.w3.org/1999/xlink" content-type="voucher code" xlink:title="OSUC" id="NCID0EBIOO" xlink:type="simple"><ext-link xlink:type="simple" ext-link-type="uri" xlink:href="http://hol.osu.edu/spmInfo.html?id=OSUC%20188956">188956</ext-link></named-content>, <named-content xmlns:xlink="http://www.w3.org/1999/xlink" content-type="voucher code" xlink:title="OSUC" id="NCID0EKIOO" xlink:type="simple"><ext-link xlink:type="simple" ext-link-type="uri" xlink:href="http://hol.osu.edu/spmInfo.html?id=OSUC%20188958">188958</ext-link></named-content>, <named-content xmlns:xlink="http://www.w3.org/1999/xlink" content-type="voucher code" xlink:title="OSUC" id="NCID0ETIOO" xlink:type="simple"><ext-link xlink:type="simple" ext-link-type="uri" xlink:href="http://hol.osu.edu/spmInfo.html?id=OSUC%20189208">189208</ext-link></named-content>, <named-content xmlns:xlink="http://www.w3.org/1999/xlink" content-type="voucher code" xlink:title="OSUC" id="NCID0E3IOO" xlink:type="simple"><ext-link xlink:type="simple" ext-link-type="uri" xlink:href="http://hol.osu.edu/spmInfo.html?id=OSUC%20189212">189212</ext-link></named-content>, <named-content xmlns:xlink="http://www.w3.org/1999/xlink" content-type="voucher code" xlink:title="OSUC" id="NCID0EFJOO" xlink:type="simple"><ext-link xlink:type="simple" ext-link-type="uri" xlink:href="http://hol.osu.edu/spmInfo.html?id=OSUC%20189293">189293</ext-link></named-content>, <named-content xmlns:xlink="http://www.w3.org/1999/xlink" content-type="voucher code" xlink:title="OSUC" id="NCID0EOJOO" xlink:type="simple"><ext-link xlink:type="simple" ext-link-type="uri" xlink:href="http://hol.osu.edu/spmInfo.html?id=OSUC%20189300">189300</ext-link></named-content>, <named-content xmlns:xlink="http://www.w3.org/1999/xlink" content-type="voucher code" xlink:title="OSUC" id="NCID0EXJOO" xlink:type="simple"><ext-link xlink:type="simple" ext-link-type="uri" xlink:href="http://hol.osu.edu/spmInfo.html?id=OSUC%20190935">190935</ext-link></named-content>, <named-content xmlns:xlink="http://www.w3.org/1999/xlink" content-type="voucher code" xlink:title="OSUC" id="NCID0EAKOO" xlink:type="simple"><ext-link xlink:type="simple" ext-link-type="uri" xlink:href="http://hol.osu.edu/spmInfo.html?id=OSUC%20191037">191037</ext-link></named-content>–<named-content xmlns:xlink="http://www.w3.org/1999/xlink" content-type="voucher code" xlink:title="OSUC" id="NCID0EJKOO" xlink:type="simple"><ext-link xlink:type="simple" ext-link-type="uri" xlink:href="http://hol.osu.edu/spmInfo.html?id=OSUC%20191038">191038</ext-link></named-content>, <named-content xmlns:xlink="http://www.w3.org/1999/xlink" content-type="voucher code" xlink:title="OSUC" id="NCID0ESKOO" xlink:type="simple"><ext-link xlink:type="simple" ext-link-type="uri" xlink:href="http://hol.osu.edu/spmInfo.html?id=OSUC%20191041">191041</ext-link></named-content>, <named-content xmlns:xlink="http://www.w3.org/1999/xlink" content-type="voucher code" xlink:title="OSUC" id="NCID0E2KOO" xlink:type="simple"><ext-link xlink:type="simple" ext-link-type="uri" xlink:href="http://hol.osu.edu/spmInfo.html?id=OSUC%20191301">191301</ext-link></named-content>, <named-content xmlns:xlink="http://www.w3.org/1999/xlink" content-type="voucher code" xlink:title="OSUC" id="NCID0EELOO" xlink:type="simple"><ext-link xlink:type="simple" ext-link-type="uri" xlink:href="http://hol.osu.edu/spmInfo.html?id=OSUC%20191305">191305</ext-link></named-content>, <named-content xmlns:xlink="http://www.w3.org/1999/xlink" content-type="voucher code" xlink:title="OSUC" id="NCID0ENLOO" xlink:type="simple"><ext-link xlink:type="simple" ext-link-type="uri" xlink:href="http://hol.osu.edu/spmInfo.html?id=OSUC%20191316">191316</ext-link></named-content>, <named-content xmlns:xlink="http://www.w3.org/1999/xlink" content-type="voucher code" xlink:title="OSUC" id="NCID0EWLOO" xlink:type="simple"><ext-link xlink:type="simple" ext-link-type="uri" xlink:href="http://hol.osu.edu/spmInfo.html?id=OSUC%20191318">191318</ext-link></named-content>, <named-content xmlns:xlink="http://www.w3.org/1999/xlink" content-type="voucher code" xlink:title="OSUC" id="NCID0E6LOO" xlink:type="simple"><ext-link xlink:type="simple" ext-link-type="uri" xlink:href="http://hol.osu.edu/spmInfo.html?id=OSUC%20193200">193200</ext-link></named-content>, <named-content xmlns:xlink="http://www.w3.org/1999/xlink" content-type="voucher code" xlink:title="OSUC" id="NCID0EIMOO" xlink:type="simple"><ext-link xlink:type="simple" ext-link-type="uri" xlink:href="http://hol.osu.edu/spmInfo.html?id=OSUC%20193299">193299</ext-link></named-content>, <named-content xmlns:xlink="http://www.w3.org/1999/xlink" content-type="voucher code" xlink:title="OSUC" id="NCID0ERMOO" xlink:type="simple"><ext-link xlink:type="simple" ext-link-type="uri" xlink:href="http://hol.osu.edu/spmInfo.html?id=OSUC%20193319">193319</ext-link></named-content>, <named-content xmlns:xlink="http://www.w3.org/1999/xlink" content-type="voucher code" xlink:title="OSUC" id="NCID0E1MOO" xlink:type="simple"><ext-link xlink:type="simple" ext-link-type="uri" xlink:href="http://hol.osu.edu/spmInfo.html?id=OSUC%20193544">193544</ext-link></named-content>, <named-content xmlns:xlink="http://www.w3.org/1999/xlink" content-type="voucher code" xlink:title="OSUC" id="NCID0EDNOO" xlink:type="simple"><ext-link xlink:type="simple" ext-link-type="uri" xlink:href="http://hol.osu.edu/spmInfo.html?id=OSUC%20193561">193561</ext-link></named-content>–<named-content xmlns:xlink="http://www.w3.org/1999/xlink" content-type="voucher code" xlink:title="OSUC" id="NCID0EMNOO" xlink:type="simple"><ext-link xlink:type="simple" ext-link-type="uri" xlink:href="http://hol.osu.edu/spmInfo.html?id=OSUC%20193562">193562</ext-link></named-content>, <named-content xmlns:xlink="http://www.w3.org/1999/xlink" content-type="voucher code" xlink:title="OSUC" id="NCID0EVNOO" xlink:type="simple"><ext-link xlink:type="simple" ext-link-type="uri" xlink:href="http://hol.osu.edu/spmInfo.html?id=OSUC%20193567">193567</ext-link></named-content>–<named-content xmlns:xlink="http://www.w3.org/1999/xlink" content-type="voucher code" xlink:title="OSUC" id="NCID0E5NOO" xlink:type="simple"><ext-link xlink:type="simple" ext-link-type="uri" xlink:href="http://hol.osu.edu/spmInfo.html?id=OSUC%20193569">193569</ext-link></named-content>, <named-content xmlns:xlink="http://www.w3.org/1999/xlink" content-type="voucher code" xlink:title="OSUC" id="NCID0EHOOO" xlink:type="simple"><ext-link xlink:type="simple" ext-link-type="uri" xlink:href="http://hol.osu.edu/spmInfo.html?id=OSUC%20193581">193581</ext-link></named-content>–<named-content xmlns:xlink="http://www.w3.org/1999/xlink" content-type="voucher code" xlink:title="OSUC" id="NCID0EQOOO" xlink:type="simple"><ext-link xlink:type="simple" ext-link-type="uri" xlink:href="http://hol.osu.edu/spmInfo.html?id=OSUC%20193582">193582</ext-link></named-content>, <named-content xmlns:xlink="http://www.w3.org/1999/xlink" content-type="voucher code" xlink:title="OSUC" id="NCID0EZOOO" xlink:type="simple"><ext-link xlink:type="simple" ext-link-type="uri" xlink:href="http://hol.osu.edu/spmInfo.html?id=OSUC%20193596">193596</ext-link></named-content>, <named-content xmlns:xlink="http://www.w3.org/1999/xlink" content-type="voucher code" xlink:title="OSUC" id="NCID0ECPOO" xlink:type="simple"><ext-link xlink:type="simple" ext-link-type="uri" xlink:href="http://hol.osu.edu/spmInfo.html?id=OSUC%20193685">193685</ext-link></named-content>–<named-content xmlns:xlink="http://www.w3.org/1999/xlink" content-type="voucher code" xlink:title="OSUC" id="NCID0ELPOO" xlink:type="simple"><ext-link xlink:type="simple" ext-link-type="uri" xlink:href="http://hol.osu.edu/spmInfo.html?id=OSUC%20193686">193686</ext-link></named-content>, <named-content xmlns:xlink="http://www.w3.org/1999/xlink" content-type="voucher code" xlink:title="OSUC" id="NCID0EUPOO" xlink:type="simple"><ext-link xlink:type="simple" ext-link-type="uri" xlink:href="http://hol.osu.edu/spmInfo.html?id=OSUC%20193832">193832</ext-link></named-content>, <named-content xmlns:xlink="http://www.w3.org/1999/xlink" content-type="voucher code" xlink:title="OSUC" id="NCID0E4POO" xlink:type="simple"><ext-link xlink:type="simple" ext-link-type="uri" xlink:href="http://hol.osu.edu/spmInfo.html?id=OSUC%20193841">193841</ext-link></named-content>, <named-content xmlns:xlink="http://www.w3.org/1999/xlink" content-type="voucher code" xlink:title="OSUC" id="NCID0EGQOO" xlink:type="simple"><ext-link xlink:type="simple" ext-link-type="uri" xlink:href="http://hol.osu.edu/spmInfo.html?id=OSUC%20193915">193915</ext-link></named-content>, <named-content xmlns:xlink="http://www.w3.org/1999/xlink" content-type="voucher code" xlink:title="OSUC" id="NCID0EPQOO" xlink:type="simple"><ext-link xlink:type="simple" ext-link-type="uri" xlink:href="http://hol.osu.edu/spmInfo.html?id=OSUC%20193935">193935</ext-link></named-content>, <named-content xmlns:xlink="http://www.w3.org/1999/xlink" content-type="voucher code" xlink:title="OSUC" id="NCID0EYQOO" xlink:type="simple"><ext-link xlink:type="simple" ext-link-type="uri" xlink:href="http://hol.osu.edu/spmInfo.html?id=OSUC%20262614">262614</ext-link></named-content>–<named-content xmlns:xlink="http://www.w3.org/1999/xlink" content-type="voucher code" xlink:title="OSUC" id="NCID0EBROO" xlink:type="simple"><ext-link xlink:type="simple" ext-link-type="uri" xlink:href="http://hol.osu.edu/spmInfo.html?id=OSUC%20262615">262615</ext-link></named-content>, <named-content xmlns:xlink="http://www.w3.org/1999/xlink" content-type="voucher code" xlink:title="OSUC" id="NCID0EKROO" xlink:type="simple"><ext-link xlink:type="simple" ext-link-type="uri" xlink:href="http://hol.osu.edu/spmInfo.html?id=OSUC%20274571">274571</ext-link></named-content>, <named-content xmlns:xlink="http://www.w3.org/1999/xlink" content-type="voucher code" xlink:title="OSUC" id="NCID0ETROO" xlink:type="simple"><ext-link xlink:type="simple" ext-link-type="uri" xlink:href="http://hol.osu.edu/spmInfo.html?id=OSUC%20274574">274574</ext-link></named-content>, <named-content xmlns:xlink="http://www.w3.org/1999/xlink" content-type="voucher code" xlink:title="OSUC" id="NCID0E3ROO" xlink:type="simple"><ext-link xlink:type="simple" ext-link-type="uri" xlink:href="http://hol.osu.edu/spmInfo.html?id=OSUC%20275802">275802</ext-link></named-content>, <named-content xmlns:xlink="http://www.w3.org/1999/xlink" content-type="voucher code" xlink:title="OSUC" id="NCID0EFSOO" xlink:type="simple"><ext-link xlink:type="simple" ext-link-type="uri" xlink:href="http://hol.osu.edu/spmInfo.html?id=OSUC%20276238">276238</ext-link></named-content>, <named-content xmlns:xlink="http://www.w3.org/1999/xlink" content-type="voucher code" xlink:title="OSUC" id="NCID0EOSOO" xlink:type="simple"><ext-link xlink:type="simple" ext-link-type="uri" xlink:href="http://hol.osu.edu/spmInfo.html?id=OSUC%20372641">372641</ext-link></named-content>, <named-content xmlns:xlink="http://www.w3.org/1999/xlink" content-type="voucher code" xlink:title="OSUC" id="NCID0EXSOO" xlink:type="simple"><ext-link xlink:type="simple" ext-link-type="uri" xlink:href="http://hol.osu.edu/spmInfo.html?id=OSUC%20374729">374729</ext-link></named-content>, <named-content xmlns:xlink="http://www.w3.org/1999/xlink" content-type="voucher code" xlink:title="OSUC" id="NCID0EATOO" xlink:type="simple"><ext-link xlink:type="simple" ext-link-type="uri" xlink:href="http://hol.osu.edu/spmInfo.html?id=OSUC%20374731">374731</ext-link></named-content>–<named-content xmlns:xlink="http://www.w3.org/1999/xlink" content-type="voucher code" xlink:title="OSUC" id="NCID0EJTOO" xlink:type="simple"><ext-link xlink:type="simple" ext-link-type="uri" xlink:href="http://hol.osu.edu/spmInfo.html?id=OSUC%20374732">374732</ext-link></named-content>, <named-content xmlns:xlink="http://www.w3.org/1999/xlink" content-type="voucher code" xlink:title="OSUC" id="NCID0ESTOO" xlink:type="simple"><ext-link xlink:type="simple" ext-link-type="uri" xlink:href="http://hol.osu.edu/spmInfo.html?id=OSUC%20377427">377427</ext-link></named-content> (<named-content xmlns:xlink="http://www.w3.org/1999/xlink" content-type="dwc:institutional_code" xlink:type="simple">OSUC</named-content>). <bold>ECUADOR</bold>: <named-content xmlns:xlink="http://www.w3.org/1999/xlink" content-type="specimen-count" id="NCID0EFUOO" xlink:type="simple">18 females</named-content>, <named-content xmlns:xlink="http://www.w3.org/1999/xlink" content-type="specimen-count" id="NCID0EJUOO" xlink:type="simple">1 male</named-content>, <named-content xmlns:xlink="http://www.w3.org/1999/xlink" content-type="dwc:institutional_code" xlink:type="simple">OSUC</named-content> <named-content xmlns:xlink="http://www.w3.org/1999/xlink" content-type="voucher code" xlink:title="OSUC" id="NCID0EVUOO" xlink:type="simple"><ext-link xlink:type="simple" ext-link-type="uri" xlink:href="http://hol.osu.edu/spmInfo.html?id=OSUC%20458238">458238</ext-link></named-content>, <named-content xmlns:xlink="http://www.w3.org/1999/xlink" content-type="voucher code" xlink:title="OSUC" id="NCID0E5UOO" xlink:type="simple"><ext-link xlink:type="simple" ext-link-type="uri" xlink:href="http://hol.osu.edu/spmInfo.html?id=OSUC%20458487">458487</ext-link></named-content>, <named-content xmlns:xlink="http://www.w3.org/1999/xlink" content-type="voucher code" xlink:title="OSUC" id="NCID0EHVOO" xlink:type="simple"><ext-link xlink:type="simple" ext-link-type="uri" xlink:href="http://hol.osu.edu/spmInfo.html?id=OSUC%20553371">553371</ext-link></named-content>, <named-content xmlns:xlink="http://www.w3.org/1999/xlink" content-type="voucher code" xlink:title="OSUC" id="NCID0EQVOO" xlink:type="simple"><ext-link xlink:type="simple" ext-link-type="uri" xlink:href="http://hol.osu.edu/spmInfo.html?id=OSUC%20553436">553436</ext-link></named-content>, <named-content xmlns:xlink="http://www.w3.org/1999/xlink" content-type="voucher code" xlink:title="OSUC" id="NCID0EZVOO" xlink:type="simple"><ext-link xlink:type="simple" ext-link-type="uri" xlink:href="http://hol.osu.edu/spmInfo.html?id=OSUC%20553444">553444</ext-link></named-content>–<named-content xmlns:xlink="http://www.w3.org/1999/xlink" content-type="voucher code" xlink:title="OSUC" id="NCID0ECWOO" xlink:type="simple"><ext-link xlink:type="simple" ext-link-type="uri" xlink:href="http://hol.osu.edu/spmInfo.html?id=OSUC%20553445">553445</ext-link></named-content>, <named-content xmlns:xlink="http://www.w3.org/1999/xlink" content-type="voucher code" xlink:title="OSUC" id="NCID0ELWOO" xlink:type="simple"><ext-link xlink:type="simple" ext-link-type="uri" xlink:href="http://hol.osu.edu/spmInfo.html?id=OSUC%20553463">553463</ext-link></named-content>, <named-content xmlns:xlink="http://www.w3.org/1999/xlink" content-type="voucher code" xlink:title="OSUC" id="NCID0EUWOO" xlink:type="simple"><ext-link xlink:type="simple" ext-link-type="uri" xlink:href="http://hol.osu.edu/spmInfo.html?id=OSUC%20553467">553467</ext-link></named-content>, <named-content xmlns:xlink="http://www.w3.org/1999/xlink" content-type="voucher code" xlink:title="OSUC" id="NCID0E4WOO" xlink:type="simple"><ext-link xlink:type="simple" ext-link-type="uri" xlink:href="http://hol.osu.edu/spmInfo.html?id=OSUC%20553474">553474</ext-link></named-content>, <named-content xmlns:xlink="http://www.w3.org/1999/xlink" content-type="voucher code" xlink:title="OSUC" id="NCID0EGXOO" xlink:type="simple"><ext-link xlink:type="simple" ext-link-type="uri" xlink:href="http://hol.osu.edu/spmInfo.html?id=OSUC%20553476">553476</ext-link></named-content>, <named-content xmlns:xlink="http://www.w3.org/1999/xlink" content-type="voucher code" xlink:title="OSUC" id="NCID0EPXOO" xlink:type="simple"><ext-link xlink:type="simple" ext-link-type="uri" xlink:href="http://hol.osu.edu/spmInfo.html?id=OSUC%20553519">553519</ext-link></named-content>, <named-content xmlns:xlink="http://www.w3.org/1999/xlink" content-type="voucher code" xlink:title="OSUC" id="NCID0EYXOO" xlink:type="simple"><ext-link xlink:type="simple" ext-link-type="uri" xlink:href="http://hol.osu.edu/spmInfo.html?id=OSUC%20553527">553527</ext-link></named-content>, <named-content xmlns:xlink="http://www.w3.org/1999/xlink" content-type="voucher code" xlink:title="OSUC" id="NCID0EBYOO" xlink:type="simple"><ext-link xlink:type="simple" ext-link-type="uri" xlink:href="http://hol.osu.edu/spmInfo.html?id=OSUC%20553538">553538</ext-link></named-content>, <named-content xmlns:xlink="http://www.w3.org/1999/xlink" content-type="voucher code" xlink:title="OSUC" id="NCID0EKYOO" xlink:type="simple"><ext-link xlink:type="simple" ext-link-type="uri" xlink:href="http://hol.osu.edu/spmInfo.html?id=OSUC%20553546">553546</ext-link></named-content>, <named-content xmlns:xlink="http://www.w3.org/1999/xlink" content-type="voucher code" xlink:title="OSUC" id="NCID0ETYOO" xlink:type="simple"><ext-link xlink:type="simple" ext-link-type="uri" xlink:href="http://hol.osu.edu/spmInfo.html?id=OSUC%20553596">553596</ext-link></named-content>, <named-content xmlns:xlink="http://www.w3.org/1999/xlink" content-type="voucher code" xlink:title="OSUC" id="NCID0E3YOO" xlink:type="simple"><ext-link xlink:type="simple" ext-link-type="uri" xlink:href="http://hol.osu.edu/spmInfo.html?id=OSUC%20553606">553606</ext-link></named-content>, <named-content xmlns:xlink="http://www.w3.org/1999/xlink" content-type="voucher code" xlink:title="OSUC" id="NCID0EFZOO" xlink:type="simple"><ext-link xlink:type="simple" ext-link-type="uri" xlink:href="http://hol.osu.edu/spmInfo.html?id=OSUC%20553678">553678</ext-link></named-content>, <named-content xmlns:xlink="http://www.w3.org/1999/xlink" content-type="voucher code" xlink:title="OSUC" id="NCID0EOZOO" xlink:type="simple"><ext-link xlink:type="simple" ext-link-type="uri" xlink:href="http://hol.osu.edu/spmInfo.html?id=OSUC%20553690">553690</ext-link></named-content>, <named-content xmlns:xlink="http://www.w3.org/1999/xlink" content-type="voucher code" xlink:title="OSUC" id="NCID0EXZOO" xlink:type="simple"><ext-link xlink:type="simple" ext-link-type="uri" xlink:href="http://hol.osu.edu/spmInfo.html?id=OSUC%20557141">557141</ext-link></named-content> (<named-content xmlns:xlink="http://www.w3.org/1999/xlink" content-type="dwc:institutional_code" xlink:type="simple">CNCI</named-content>). <bold>PERU</bold>: <named-content xmlns:xlink="http://www.w3.org/1999/xlink" content-type="specimen-count" id="NCID0EK1OO" xlink:type="simple">17 females</named-content>, <named-content xmlns:xlink="http://www.w3.org/1999/xlink" content-type="specimen-count" id="NCID0EO1OO" xlink:type="simple">1 male</named-content>, <named-content xmlns:xlink="http://www.w3.org/1999/xlink" content-type="dwc:institutional_code" xlink:type="simple">OSUC</named-content> <named-content xmlns:xlink="http://www.w3.org/1999/xlink" content-type="voucher code" xlink:title="OSUC" id="NCID0E11OO" xlink:type="simple"><ext-link xlink:type="simple" ext-link-type="uri" xlink:href="http://hol.osu.edu/spmInfo.html?id=OSUC%20534406">534406</ext-link></named-content>, <named-content xmlns:xlink="http://www.w3.org/1999/xlink" content-type="voucher code" xlink:title="OSUC" id="NCID0ED2OO" xlink:type="simple"><ext-link xlink:type="simple" ext-link-type="uri" xlink:href="http://hol.osu.edu/spmInfo.html?id=OSUC%20534413">534413</ext-link></named-content>, <named-content xmlns:xlink="http://www.w3.org/1999/xlink" content-type="voucher code" xlink:title="OSUC" id="NCID0EM2OO" xlink:type="simple"><ext-link xlink:type="simple" ext-link-type="uri" xlink:href="http://hol.osu.edu/spmInfo.html?id=OSUC%20534423">534423</ext-link></named-content>–<named-content xmlns:xlink="http://www.w3.org/1999/xlink" content-type="voucher code" xlink:title="OSUC" id="NCID0EV2OO" xlink:type="simple"><ext-link xlink:type="simple" ext-link-type="uri" xlink:href="http://hol.osu.edu/spmInfo.html?id=OSUC%20534425">534425</ext-link></named-content>, <named-content xmlns:xlink="http://www.w3.org/1999/xlink" content-type="voucher code" xlink:title="OSUC" id="NCID0E52OO" xlink:type="simple"><ext-link xlink:type="simple" ext-link-type="uri" xlink:href="http://hol.osu.edu/spmInfo.html?id=OSUC%20553964">553964</ext-link></named-content>, <named-content xmlns:xlink="http://www.w3.org/1999/xlink" content-type="voucher code" xlink:title="OSUC" id="NCID0EH3OO" xlink:type="simple"><ext-link xlink:type="simple" ext-link-type="uri" xlink:href="http://hol.osu.edu/spmInfo.html?id=OSUC%20554034">554034</ext-link></named-content>, <named-content xmlns:xlink="http://www.w3.org/1999/xlink" content-type="voucher code" xlink:title="OSUC" id="NCID0EQ3OO" xlink:type="simple"><ext-link xlink:type="simple" ext-link-type="uri" xlink:href="http://hol.osu.edu/spmInfo.html?id=OSUC%20554037">554037</ext-link></named-content>, <named-content xmlns:xlink="http://www.w3.org/1999/xlink" content-type="voucher code" xlink:title="OSUC" id="NCID0EZ3OO" xlink:type="simple"><ext-link xlink:type="simple" ext-link-type="uri" xlink:href="http://hol.osu.edu/spmInfo.html?id=OSUC%20554048">554048</ext-link></named-content>, <named-content xmlns:xlink="http://www.w3.org/1999/xlink" content-type="voucher code" xlink:title="OSUC" id="NCID0EC4OO" xlink:type="simple"><ext-link xlink:type="simple" ext-link-type="uri" xlink:href="http://hol.osu.edu/spmInfo.html?id=OSUC%20554051">554051</ext-link></named-content>, <named-content xmlns:xlink="http://www.w3.org/1999/xlink" content-type="voucher code" xlink:title="OSUC" id="NCID0EL4OO" xlink:type="simple"><ext-link xlink:type="simple" ext-link-type="uri" xlink:href="http://hol.osu.edu/spmInfo.html?id=OSUC%20554054">554054</ext-link></named-content> (<named-content xmlns:xlink="http://www.w3.org/1999/xlink" content-type="dwc:institutional_code" xlink:type="simple">CNCI</named-content>); <named-content xmlns:xlink="http://www.w3.org/1999/xlink" content-type="dwc:institutional_code" xlink:type="simple">OSUC</named-content> <named-content xmlns:xlink="http://www.w3.org/1999/xlink" content-type="voucher code" xlink:title="OSUC" id="NCID0EE5OO" xlink:type="simple"><ext-link xlink:type="simple" ext-link-type="uri" xlink:href="http://hol.osu.edu/spmInfo.html?id=OSUC%20323931">323931</ext-link></named-content> (<named-content xmlns:xlink="http://www.w3.org/1999/xlink" content-type="dwc:institutional_code" xlink:type="simple">OSUC</named-content>); <named-content xmlns:xlink="http://www.w3.org/1999/xlink" content-type="dwc:institutional_code" xlink:type="simple">OSUC</named-content> <named-content xmlns:xlink="http://www.w3.org/1999/xlink" content-type="voucher code" xlink:title="OSUC" id="NCID0E45OO" xlink:type="simple"><ext-link xlink:type="simple" ext-link-type="uri" xlink:href="http://hol.osu.edu/spmInfo.html?id=OSUC%20228066">228066</ext-link></named-content>–<named-content xmlns:xlink="http://www.w3.org/1999/xlink" content-type="voucher code" xlink:title="OSUC" id="NCID0EG6OO" xlink:type="simple"><ext-link xlink:type="simple" ext-link-type="uri" xlink:href="http://hol.osu.edu/spmInfo.html?id=OSUC%20228067">228067</ext-link></named-content>, <named-content xmlns:xlink="http://www.w3.org/1999/xlink" content-type="voucher code" xlink:title="OSUC" id="NCID0EP6OO" xlink:type="simple"><ext-link xlink:type="simple" ext-link-type="uri" xlink:href="http://hol.osu.edu/spmInfo.html?id=OSUC%20228070">228070</ext-link></named-content>, <named-content xmlns:xlink="http://www.w3.org/1999/xlink" content-type="voucher code" xlink:title="OSUC" id="NCID0EY6OO" xlink:type="simple"><ext-link xlink:type="simple" ext-link-type="uri" xlink:href="http://hol.osu.edu/spmInfo.html?id=OSUC%20228134">228134</ext-link></named-content>, <named-content xmlns:xlink="http://www.w3.org/1999/xlink" content-type="voucher code" xlink:title="OSUC" id="NCID0EBAPO" xlink:type="simple"><ext-link xlink:type="simple" ext-link-type="uri" xlink:href="http://hol.osu.edu/spmInfo.html?id=OSUC%20231999">231999</ext-link></named-content>, <named-content xmlns:xlink="http://www.w3.org/1999/xlink" content-type="voucher code" xlink:title="OSUC" id="NCID0EKAPO" xlink:type="simple"><ext-link xlink:type="simple" ext-link-type="uri" xlink:href="http://hol.osu.edu/spmInfo.html?id=OSUC%20343061">343061</ext-link></named-content> (<named-content xmlns:xlink="http://www.w3.org/1999/xlink" content-type="dwc:institutional_code" xlink:type="simple">USNM</named-content>). <bold>VENEZUELA</bold>: <named-content xmlns:xlink="http://www.w3.org/1999/xlink" content-type="specimen-count" id="NCID0E4APO" xlink:type="simple">2 females</named-content>, <named-content xmlns:xlink="http://www.w3.org/1999/xlink" content-type="dwc:institutional_code" xlink:type="simple">OSUC</named-content> <named-content xmlns:xlink="http://www.w3.org/1999/xlink" content-type="voucher code" xlink:title="OSUC" id="NCID0EJBPO" xlink:type="simple"><ext-link xlink:type="simple" ext-link-type="uri" xlink:href="http://hol.osu.edu/spmInfo.html?id=OSUC%20557699">557699</ext-link></named-content>–<named-content xmlns:xlink="http://www.w3.org/1999/xlink" content-type="voucher code" xlink:title="OSUC" id="NCID0ESBPO" xlink:type="simple"><ext-link xlink:type="simple" ext-link-type="uri" xlink:href="http://hol.osu.edu/spmInfo.html?id=OSUC%20557700">557700</ext-link></named-content> (<named-content xmlns:xlink="http://www.w3.org/1999/xlink" content-type="dwc:institutional_code" xlink:type="simple">CNCI</named-content>).</p></tp:treatment-sec><tp:treatment-sec><!--Section generated to contain objects referenced in tp:taxon-treatment.--><fig id="F1" position="float" orientation="portrait"><label>Figures 1–12.</label><caption><p>
          <bold>1</bold> <italic><tp:taxon-name><tp:taxon-name-part taxon-name-part-type="genus">Calliscelio</tp:taxon-name-part> <tp:taxon-name-part taxon-name-part-type="species">punctatifrons</tp:taxon-name-part></tp:taxon-name></italic> sp. n., female, holotype (<named-content xmlns:xlink="http://www.w3.org/1999/xlink" content-type="dwc:institutional_code" xlink:type="simple">OSUC</named-content> <named-content xmlns:xlink="http://www.w3.org/1999/xlink" content-type="voucher code" xlink:title="OSUC" id="NCID0EZWAK" xlink:type="simple"><ext-link xlink:type="simple" ext-link-type="uri" xlink:href="http://hol.osu.edu/spmInfo.html?id=OSUC%20191124">191124</ext-link></named-content>), Antenna. <bold>2–3</bold> <italic><tp:taxon-name><tp:taxon-name-part taxon-name-part-type="genus">Calliscelio</tp:taxon-name-part> <tp:taxon-name-part taxon-name-part-type="species">punctatifrons</tp:taxon-name-part></tp:taxon-name></italic> sp. n., male, paratype (<named-content xmlns:xlink="http://www.w3.org/1999/xlink" content-type="dwc:institutional_code" xlink:type="simple">OSUC</named-content> <named-content xmlns:xlink="http://www.w3.org/1999/xlink" content-type="voucher code" xlink:title="OSUC" id="NCID0EXXAK" xlink:type="simple"><ext-link xlink:type="simple" ext-link-type="uri" xlink:href="http://hol.osu.edu/spmInfo.html?id=OSUC%20191125">191125</ext-link></named-content>) <bold>2</bold> Antenna <bold>3</bold> Tyloid <bold>4</bold> <italic><tp:taxon-name><tp:taxon-name-part taxon-name-part-type="genus">Calliscelio</tp:taxon-name-part> <tp:taxon-name-part taxon-name-part-type="species">latifrons</tp:taxon-name-part></tp:taxon-name></italic> sp. n., female, holotype (<named-content xmlns:xlink="http://www.w3.org/1999/xlink" content-type="dwc:institutional_code" xlink:type="simple">OSUC</named-content> <named-content xmlns:xlink="http://www.w3.org/1999/xlink" content-type="voucher code" xlink:title="OSUC" id="NCID0EZYAK" xlink:type="simple"><ext-link xlink:type="simple" ext-link-type="uri" xlink:href="http://hol.osu.edu/spmInfo.html?id=OSUC%20323077">323077</ext-link></named-content>), Antenna <bold>5–6</bold> <italic><tp:taxon-name><tp:taxon-name-part taxon-name-part-type="genus">Calliscelio</tp:taxon-name-part> <tp:taxon-name-part taxon-name-part-type="species">latifrons</tp:taxon-name-part></tp:taxon-name></italic> sp. n., male, paratype (<named-content xmlns:xlink="http://www.w3.org/1999/xlink" content-type="dwc:institutional_code" xlink:type="simple">OSUC</named-content> <named-content xmlns:xlink="http://www.w3.org/1999/xlink" content-type="voucher code" xlink:title="OSUC" id="NCID0EXZAK" xlink:type="simple"><ext-link xlink:type="simple" ext-link-type="uri" xlink:href="http://hol.osu.edu/spmInfo.html?id=OSUC%20323075">323075</ext-link></named-content>) <bold>5</bold> Antenna <bold>6</bold> Tyloid <bold>7</bold> <italic><tp:taxon-name><tp:taxon-name-part taxon-name-part-type="genus">Calliscelio</tp:taxon-name-part> <tp:taxon-name-part taxon-name-part-type="species">alcoa</tp:taxon-name-part></tp:taxon-name></italic> sp. n., female, holotype (<named-content xmlns:xlink="http://www.w3.org/1999/xlink" content-type="dwc:institutional_code" xlink:type="simple">OSUC</named-content> <named-content xmlns:xlink="http://www.w3.org/1999/xlink" content-type="voucher code" xlink:title="OSUC" id="NCID0EZ1AK" xlink:type="simple"><ext-link xlink:type="simple" ext-link-type="uri" xlink:href="http://hol.osu.edu/spmInfo.html?id=OSUC%20458212">458212</ext-link></named-content>), Antenna <bold>8–9</bold> <italic><tp:taxon-name><tp:taxon-name-part taxon-name-part-type="genus">Calliscelio</tp:taxon-name-part> <tp:taxon-name-part taxon-name-part-type="species">alcoa</tp:taxon-name-part></tp:taxon-name></italic> sp. n., male, paratype (<named-content xmlns:xlink="http://www.w3.org/1999/xlink" content-type="dwc:institutional_code" xlink:type="simple">OSUC</named-content> <named-content xmlns:xlink="http://www.w3.org/1999/xlink" content-type="voucher code" xlink:title="OSUC" id="NCID0EX2AK" xlink:type="simple"><ext-link xlink:type="simple" ext-link-type="uri" xlink:href="http://hol.osu.edu/spmInfo.html?id=OSUC%20458222">458222</ext-link></named-content>) <bold>8</bold> Antenna <bold>9</bold> Tyloid <bold>10</bold> <italic><tp:taxon-name><tp:taxon-name-part taxon-name-part-type="genus">Calliscelio</tp:taxon-name-part> <tp:taxon-name-part taxon-name-part-type="species">longius</tp:taxon-name-part></tp:taxon-name></italic> sp. n., female, paratype (<named-content xmlns:xlink="http://www.w3.org/1999/xlink" content-type="dwc:institutional_code" xlink:type="simple">OSUC</named-content> <named-content xmlns:xlink="http://www.w3.org/1999/xlink" content-type="voucher code" xlink:title="OSUC" id="NCID0EZ3AK" xlink:type="simple"><ext-link xlink:type="simple" ext-link-type="uri" xlink:href="http://hol.osu.edu/spmInfo.html?id=OSUC%20193935">193935</ext-link></named-content>), Antenna <bold>11–12</bold> <italic><tp:taxon-name><tp:taxon-name-part taxon-name-part-type="genus">Calliscelio</tp:taxon-name-part> <tp:taxon-name-part taxon-name-part-type="species">longius</tp:taxon-name-part></tp:taxon-name></italic> sp. n., male, paratype (<named-content xmlns:xlink="http://www.w3.org/1999/xlink" content-type="dwc:institutional_code" xlink:type="simple">OSUC</named-content> <named-content xmlns:xlink="http://www.w3.org/1999/xlink" content-type="voucher code" xlink:title="OSUC" id="NCID0EX4AK" xlink:type="simple"><ext-link xlink:type="simple" ext-link-type="uri" xlink:href="http://hol.osu.edu/spmInfo.html?id=OSUC%20193596">193596</ext-link></named-content>) <bold>11</bold> Antenna <bold>12</bold> Tyloid. Scale bars in millimeters.</p></caption><graphic xmlns:xlink="http://www.w3.org/1999/xlink" xlink:href="zookeys-648-001-g001.jpg" position="float" orientation="portrait" xlink:type="simple" id="oo_120014.jpg"/></fig></tp:treatment-sec></tp:taxon-treatment>
