# Supplementary material for: New World species of the genus Calliscelio Ashmead (Hymenoptera, Platygastridae, Scelioninae)
Source: Zookeys. 2017 Jan 30;(648):1–136. doi: 10.3897/zookeys.648.10935 (PMC5345382; doi:10.3897/zookeys.648.10935)
Supplement: XML Treatment for Calliscelio migma [file zookeys.648.10935-treatment28.xml]

<!DOCTYPE tp:taxon-treatment
  PUBLIC "-//TaxonX//DTD Taxonomic Treatment Publishing DTD v0 20100105//EN" "tax-treatment-NSO.dtd">
<tp:taxon-treatment xmlns:tp="http://www.plazi.org/taxpub"><tp:treatment-meta><kwd-group><label>Taxon classification</label><kwd><named-content content-type="kingdom">Animalia</named-content></kwd><kwd><named-content content-type="order">Hymenoptera</named-content></kwd><kwd><named-content content-type="family">Platygastridae</named-content></kwd></kwd-group><mixed-citation publication-type="journal"><person-group><name><surname>Chen</surname><given-names>Hua-yan</given-names></name><name><surname>Masner</surname><given-names>Lubomír</given-names></name><name><surname>Johnson</surname><given-names>Norman F.</given-names></name></person-group><article-title>New World species of the genus <italic><tp:taxon-name><tp:taxon-name-part taxon-name-part-type="genus">Calliscelio</tp:taxon-name-part></tp:taxon-name></italic> Ashmead (<tp:taxon-name><tp:taxon-name-part taxon-name-part-type="order">Hymenoptera</tp:taxon-name-part></tp:taxon-name>, <tp:taxon-name><tp:taxon-name-part taxon-name-part-type="family">Platygastridae</tp:taxon-name-part></tp:taxon-name>, <tp:taxon-name><tp:taxon-name-part taxon-name-part-type="subfamily">Scelioninae</tp:taxon-name-part></tp:taxon-name>)</article-title><source>Zookeys</source><day>30</day><month>1</month><year>2017</year><volume>2017</volume><issue>648</issue><fpage>1</fpage><lpage>136</lpage><pub-id pub-id-type="doi">10.3897/zookeys.648.10935</pub-id></mixed-citation></tp:treatment-meta><tp:nomenclature><tp:taxon-name>
            <tp:taxon-name-part taxon-name-part-type="genus">Calliscelio</tp:taxon-name-part>
            <tp:taxon-name-part taxon-name-part-type="species">migma</tp:taxon-name-part>
            <object-id xmlns:xlink="http://www.w3.org/1999/xlink" content-type="zoobank" xlink:type="simple">http://zoobank.org/2F3A637F-06EC-4ECE-8E73-D337BA903320</object-id>
            <object-id xmlns:xlink="http://www.w3.org/1999/xlink" xlink:type="simple">http://bioguid.osu.edu/xbiod_concepts/384750</object-id>
          </tp:taxon-name><tp:taxon-authority>Chen &amp; Johnson</tp:taxon-authority><tp:taxon-status xmlns:xlink="http://www.w3.org/1999/xlink" xlink:type="simple">sp. n.</tp:taxon-status><xref ref-type="fig" rid="F28">Figures 166–171</xref><!--PageBreak--></tp:nomenclature><tp:treatment-sec sec-type="description" id="SECID0EURPO"><title>Description.</title><p>Body length of female: 1.34–2.16 mm (n=20). Body length of male: 1.43–1.94 mm (n=20). Color of head: yellow throughout; orange throughout. Color of antennal clava (A7–A12): dark brown to black; A7, A8 brown, A9–A12 white to pale yellow. Shape of head: subglobose. Central keel of frons: absent. Setation of upper frons: with dense, short setae; with sparse, short setae. <abbrev xmlns:xlink="http://www.w3.org/1999/xlink" xlink:title="interocular space" id="ABBRID0E1RPO" xlink:type="simple">IOS</abbrev>/<abbrev xmlns:xlink="http://www.w3.org/1999/xlink" xlink:title="eye height" id="ABBRID0E5RPO" xlink:type="simple">EH</abbrev>: <abbrev xmlns:xlink="http://www.w3.org/1999/xlink" xlink:title="interocular space" id="ABBRID0ECSPO" xlink:type="simple">IOS</abbrev> distinctly less than <abbrev xmlns:xlink="http://www.w3.org/1999/xlink" xlink:title="eye height" id="ABBRID0EGSPO" xlink:type="simple">EH</abbrev>. Sculpture of ventrolateral frons: smooth to granulate. Sculpture of frons below median ocellus: smooth; granulate. Sculpture of posterior vertex: smooth; granulate to rugulose. Hyperoccipital carina: absent. Occipital carina medially: weakly indicated, irregularly sculptured. Length of <abbrev xmlns:xlink="http://www.w3.org/1999/xlink" xlink:title="ocular ocellar line" id="ABBRID0EKSPO" xlink:type="simple">OOL</abbrev>: less than 0.5× ocellar diameter; greater than 0.5× ocellar diameter. Sculpture of postgena behind outer orbit: smooth. Ocular setae: absent. A4 in female: distinctly longer than A3. Shape of female A5: length distinctly greater than width. Shape of female A6: length distinctly greater than width. Form of male antennal flagellomeres: thread-like, length at least 4.0× greater than width. Length of A5 tyloid in male: approximately 0.3× length of A5.</p><p>Color of mesosoma in female: orange throughout; yellow throughout. Color of mesosoma in male: orange throughout; yellow throughout. Sculpture of dorsal pronotal area: rugose; smooth. Sculpture of lateral pronotal area: smooth throughout. Sculpture of netrion: smooth. Notaulus: percurrent or nearly so. Sculpture of mesoscutum: smooth with sparse punctures; coriaceous. Shape of mesoscutellum: semiellipsoidal. Scutoscutellar sulcus medially: weakly foveolate. Sculpture of mesoscutellum: smooth with sparse fine punctures; coriaceous. Shape of metascutellum: broad, short. Sculpture of metascutellum in female: smooth; rugose. Sculpture of metascutellum in male: rugose; smooth. Dorsal propodeum in female: shallowly excavate medially, with lateral propodeal carinae widely separated. Sculpture of lateral propodeal area in female: rugose. Sculpture of lateral propodeal area in male: rugose with one or two longitudinal keels lateral to median keel; longitudinally striate. Median keels on propodeum in female: absent. Mesopleural carina: absent. Sculpture of mesepisternum below mesopleural depression: smooth. Sculpture of ventral metapleural area: smooth; largely smooth, rugose ventrally. Color of legs: orange throughout; pale yellow throughout. Sculpture of hind coxa: smooth.</p><p>Color of fore wing: hyaline. Rs+M: nebulose, strongly pigmented. Setae on R: long, erect, surpassing the margin of the wing. Length of R: approximately as long as r-rs. Length of R1: greater than 3.0× length of r-rs.</p><p>Color of metasoma in female: orange throughout; yellow throughout. Color of metasoma in male: orange throughout; variably orange to pale brown. Horn on T1 in female: large and distinct; present as a small bulge. Sculpture of T1 horn dorsally: smooth; rugulose; transversely striate; smooth to somewhat transversely striate. Sculpture of posterior <!--PageBreak-->margin of T1 in female: longitudinally striate throughout. Sculpture of T1 in male: longitudinally striate. Development of longitudinal striae on T2 in female: present on anterior margin of T2 medially, reach posterior margin of T2 laterally. Sculpture of T3: smooth with longitudinal submedian striae; longitudinally striate throughout. Shape of T6 in female: short, subtriangular. Sculpture of S3: largely smooth with sparse and fine punctures.</p><fig id="F28" position="float" orientation="portrait"><label>Figures 166–171.</label><caption><p>
          <italic><tp:taxon-name><tp:taxon-name-part taxon-name-part-type="genus">Calliscelio</tp:taxon-name-part> <tp:taxon-name-part taxon-name-part-type="species">migma</tp:taxon-name-part></tp:taxon-name></italic> sp. n., female, holotype (<named-content xmlns:xlink="http://www.w3.org/1999/xlink" content-type="dwc:institutional_code" xlink:type="simple">OSUC</named-content> <named-content xmlns:xlink="http://www.w3.org/1999/xlink" content-type="voucher code" xlink:title="OSUC" id="NCID0EPTPO" xlink:type="simple"><ext-link xlink:type="simple" ext-link-type="uri" xlink:href="http://hol.osu.edu/spmInfo.html?id=OSUC%20380181">380181</ext-link></named-content>). <bold>166</bold> Lateral habitus <bold>167</bold> Head and mesosoma, lateral view <bold>168</bold> Dorsal habitus <bold>169</bold> Head and mesosoma, dorsal view <bold>170</bold> Head, anterior view <bold>171</bold> Metasoma, dorsal view. Scale bars in millimeters.</p></caption><graphic xmlns:xlink="http://www.w3.org/1999/xlink" xlink:href="zookeys-648-001-g028.jpg" position="float" orientation="portrait" xlink:type="simple" id="oo_120069.jpg"/></fig></tp:treatment-sec><tp:treatment-sec sec-type="diagnosis" id="SECID0EJUPO"><title>Diagnosis.</title><p>This species is most similar to <italic><tp:taxon-name><tp:taxon-name-part taxon-name-part-type="genus">Calliscelio</tp:taxon-name-part> <tp:taxon-name-part taxon-name-part-type="species">amadoi</tp:taxon-name-part></tp:taxon-name></italic> in color and size but it can be easily distinguished by having A5 and A6 in female distinctly longer than wide, whereas in <italic><tp:taxon-name><tp:taxon-name-part taxon-name-part-type="genus">Calliscelio</tp:taxon-name-part> <tp:taxon-name-part taxon-name-part-type="species">amadoi</tp:taxon-name-part></tp:taxon-name></italic> A5 is slightly longer than wide, A6 quadrate.</p><!--PageBreak--></tp:treatment-sec><tp:treatment-sec sec-type="etymology" id="SECID0EGVPO"><title>Etymology.</title><p>The epithet is used as a noun in apposition derived from the Greek word for mixture, in reference to the variations in female antennae color and T1 horn sculpture.</p></tp:treatment-sec><tp:treatment-sec sec-type="distribution" id="SECID0ELVPO"><title>Link to distribution map.</title><p>[<ext-link xmlns:xlink="http://www.w3.org/1999/xlink" xlink:type="simple" ext-link-type="uri" xlink:href="http://hol.osu.edu/map-full.html?id=384750">http://hol.osu.edu/map-full.html?id=384750</ext-link>]</p></tp:treatment-sec><tp:treatment-sec sec-type="material" id="SECID0EWVPO"><title>Material examined.</title><p>Holotype, female: <bold>BRAZIL</bold>: PA, Melgaço Mpio., Igarapé Tijucaquara, trail, M11, P05128, <named-content xmlns:xlink="http://www.w3.org/1999/xlink" content-type="dwc:verbatimCoordinates" xlink:type="simple"><named-content content-type="geo-json" specific-use="{&#34;type&#34;:&#34;Point&#34;,&#34;coordinates&#34;:[-51.499056,-1.736889]}" id="NCID0EBWPO" xlink:type="simple">01°44'12.8"S 51°29'56.6"W</named-content></named-content>, Caxiuanã, <named-content xmlns:xlink="http://www.w3.org/1999/xlink" content-type="date" id="NCID0EGWPO" xlink:type="simple">18.XI–24.XI.2003</named-content>, Malaise trap, A. P. Aguiar &amp; J. Dias, <named-content xmlns:xlink="http://www.w3.org/1999/xlink" content-type="dwc:institutional_code" xlink:type="simple">OSUC</named-content> <named-content xmlns:xlink="http://www.w3.org/1999/xlink" content-type="voucher code" xlink:title="OSUC" id="NCID0ESWPO" xlink:type="simple"><ext-link xlink:type="simple" ext-link-type="uri" xlink:href="http://hol.osu.edu/spmInfo.html?id=OSUC%20380181">380181</ext-link></named-content> (deposited in <named-content xmlns:xlink="http://www.w3.org/1999/xlink" content-type="dwc:institutional_code" xlink:type="simple">MPEG</named-content>). Paratypes: (<named-content xmlns:xlink="http://www.w3.org/1999/xlink" content-type="specimen-count" id="NCID0EDXPO" xlink:type="simple">661 females</named-content>, <named-content xmlns:xlink="http://www.w3.org/1999/xlink" content-type="specimen-count" id="NCID0EHXPO" xlink:type="simple">82 males</named-content>) <bold>BOLIVIA</bold>: <named-content xmlns:xlink="http://www.w3.org/1999/xlink" content-type="specimen-count" id="NCID0ENXPO" xlink:type="simple">1 female</named-content>, <named-content xmlns:xlink="http://www.w3.org/1999/xlink" content-type="dwc:institutional_code" xlink:type="simple">OSUC</named-content> <named-content xmlns:xlink="http://www.w3.org/1999/xlink" content-type="voucher code" xlink:title="OSUC" id="NCID0EZXPO" xlink:type="simple"><ext-link xlink:type="simple" ext-link-type="uri" xlink:href="http://hol.osu.edu/spmInfo.html?id=OSUC%20534172">534172</ext-link></named-content> (<named-content xmlns:xlink="http://www.w3.org/1999/xlink" content-type="dwc:institutional_code" xlink:type="simple">CNCI</named-content>). <bold>BRAZIL</bold>: <named-content xmlns:xlink="http://www.w3.org/1999/xlink" content-type="specimen-count" id="NCID0EMYPO" xlink:type="simple">233 females</named-content>, <named-content xmlns:xlink="http://www.w3.org/1999/xlink" content-type="specimen-count" id="NCID0EQYPO" xlink:type="simple">41 males</named-content>, <named-content xmlns:xlink="http://www.w3.org/1999/xlink" content-type="dwc:institutional_code" xlink:type="simple">OSUC</named-content> <named-content xmlns:xlink="http://www.w3.org/1999/xlink" content-type="voucher code" xlink:title="OSUC" id="NCID0E3YPO" xlink:type="simple"><ext-link xlink:type="simple" ext-link-type="uri" xlink:href="http://hol.osu.edu/spmInfo.html?id=OSUC%20534513">534513</ext-link></named-content>–<named-content xmlns:xlink="http://www.w3.org/1999/xlink" content-type="voucher code" xlink:title="OSUC" id="NCID0EFZPO" xlink:type="simple"><ext-link xlink:type="simple" ext-link-type="uri" xlink:href="http://hol.osu.edu/spmInfo.html?id=OSUC%20534516">534516</ext-link></named-content>, <named-content xmlns:xlink="http://www.w3.org/1999/xlink" content-type="voucher code" xlink:title="OSUC" id="NCID0EOZPO" xlink:type="simple"><ext-link xlink:type="simple" ext-link-type="uri" xlink:href="http://hol.osu.edu/spmInfo.html?id=OSUC%20534531">534531</ext-link></named-content>, <named-content xmlns:xlink="http://www.w3.org/1999/xlink" content-type="voucher code" xlink:title="OSUC" id="NCID0EXZPO" xlink:type="simple"><ext-link xlink:type="simple" ext-link-type="uri" xlink:href="http://hol.osu.edu/spmInfo.html?id=OSUC%20534535">534535</ext-link></named-content>, <named-content xmlns:xlink="http://www.w3.org/1999/xlink" content-type="voucher code" xlink:title="OSUC" id="NCID0EA1PO" xlink:type="simple"><ext-link xlink:type="simple" ext-link-type="uri" xlink:href="http://hol.osu.edu/spmInfo.html?id=OSUC%20534543">534543</ext-link></named-content>–<named-content xmlns:xlink="http://www.w3.org/1999/xlink" content-type="voucher code" xlink:title="OSUC" id="NCID0EJ1PO" xlink:type="simple"><ext-link xlink:type="simple" ext-link-type="uri" xlink:href="http://hol.osu.edu/spmInfo.html?id=OSUC%20534545">534545</ext-link></named-content>, <named-content xmlns:xlink="http://www.w3.org/1999/xlink" content-type="voucher code" xlink:title="OSUC" id="NCID0ES1PO" xlink:type="simple"><ext-link xlink:type="simple" ext-link-type="uri" xlink:href="http://hol.osu.edu/spmInfo.html?id=OSUC%20557166">557166</ext-link></named-content>, <named-content xmlns:xlink="http://www.w3.org/1999/xlink" content-type="voucher code" xlink:title="OSUC" id="NCID0E21PO" xlink:type="simple"><ext-link xlink:type="simple" ext-link-type="uri" xlink:href="http://hol.osu.edu/spmInfo.html?id=OSUC%20557201">557201</ext-link></named-content>–<named-content xmlns:xlink="http://www.w3.org/1999/xlink" content-type="voucher code" xlink:title="OSUC" id="NCID0EE2PO" xlink:type="simple"><ext-link xlink:type="simple" ext-link-type="uri" xlink:href="http://hol.osu.edu/spmInfo.html?id=OSUC%20557202">557202</ext-link></named-content>, <named-content xmlns:xlink="http://www.w3.org/1999/xlink" content-type="voucher code" xlink:title="OSUC" id="NCID0EN2PO" xlink:type="simple"><ext-link xlink:type="simple" ext-link-type="uri" xlink:href="http://hol.osu.edu/spmInfo.html?id=OSUC%20557204">557204</ext-link></named-content>, <named-content xmlns:xlink="http://www.w3.org/1999/xlink" content-type="voucher code" xlink:title="OSUC" id="NCID0EW2PO" xlink:type="simple"><ext-link xlink:type="simple" ext-link-type="uri" xlink:href="http://hol.osu.edu/spmInfo.html?id=OSUC%20557208">557208</ext-link></named-content>–<named-content xmlns:xlink="http://www.w3.org/1999/xlink" content-type="voucher code" xlink:title="OSUC" id="NCID0E62PO" xlink:type="simple"><ext-link xlink:type="simple" ext-link-type="uri" xlink:href="http://hol.osu.edu/spmInfo.html?id=OSUC%20557209">557209</ext-link></named-content>, <named-content xmlns:xlink="http://www.w3.org/1999/xlink" content-type="voucher code" xlink:title="OSUC" id="NCID0EI3PO" xlink:type="simple"><ext-link xlink:type="simple" ext-link-type="uri" xlink:href="http://hol.osu.edu/spmInfo.html?id=OSUC%20557395">557395</ext-link></named-content> (<named-content xmlns:xlink="http://www.w3.org/1999/xlink" content-type="dwc:institutional_code" xlink:type="simple">CNCI</named-content>); <named-content xmlns:xlink="http://www.w3.org/1999/xlink" content-type="dwc:institutional_code" xlink:type="simple">OSUC</named-content> <named-content xmlns:xlink="http://www.w3.org/1999/xlink" content-type="voucher code" xlink:title="OSUC" id="NCID0EB4PO" xlink:type="simple"><ext-link xlink:type="simple" ext-link-type="uri" xlink:href="http://hol.osu.edu/spmInfo.html?id=OSUC%20252141">252141</ext-link></named-content>, <named-content xmlns:xlink="http://www.w3.org/1999/xlink" content-type="voucher code" xlink:title="OSUC" id="NCID0EK4PO" xlink:type="simple"><ext-link xlink:type="simple" ext-link-type="uri" xlink:href="http://hol.osu.edu/spmInfo.html?id=OSUC%20322371">322371</ext-link></named-content>, <named-content xmlns:xlink="http://www.w3.org/1999/xlink" content-type="voucher code" xlink:title="OSUC" id="NCID0ET4PO" xlink:type="simple"><ext-link xlink:type="simple" ext-link-type="uri" xlink:href="http://hol.osu.edu/spmInfo.html?id=OSUC%20322377">322377</ext-link></named-content>, <named-content xmlns:xlink="http://www.w3.org/1999/xlink" content-type="voucher code" xlink:title="OSUC" id="NCID0E34PO" xlink:type="simple"><ext-link xlink:type="simple" ext-link-type="uri" xlink:href="http://hol.osu.edu/spmInfo.html?id=OSUC%20322671">322671</ext-link></named-content>, <named-content xmlns:xlink="http://www.w3.org/1999/xlink" content-type="voucher code" xlink:title="OSUC" id="NCID0EF5PO" xlink:type="simple"><ext-link xlink:type="simple" ext-link-type="uri" xlink:href="http://hol.osu.edu/spmInfo.html?id=OSUC%20326226">326226</ext-link></named-content>, <named-content xmlns:xlink="http://www.w3.org/1999/xlink" content-type="voucher code" xlink:title="OSUC" id="NCID0EO5PO" xlink:type="simple"><ext-link xlink:type="simple" ext-link-type="uri" xlink:href="http://hol.osu.edu/spmInfo.html?id=OSUC%20326230">326230</ext-link></named-content>, <named-content xmlns:xlink="http://www.w3.org/1999/xlink" content-type="voucher code" xlink:title="OSUC" id="NCID0EX5PO" xlink:type="simple"><ext-link xlink:type="simple" ext-link-type="uri" xlink:href="http://hol.osu.edu/spmInfo.html?id=OSUC%20344407">344407</ext-link></named-content>–<named-content xmlns:xlink="http://www.w3.org/1999/xlink" content-type="voucher code" xlink:title="OSUC" id="NCID0EA6PO" xlink:type="simple"><ext-link xlink:type="simple" ext-link-type="uri" xlink:href="http://hol.osu.edu/spmInfo.html?id=OSUC%20344408">344408</ext-link></named-content>, <named-content xmlns:xlink="http://www.w3.org/1999/xlink" content-type="voucher code" xlink:title="OSUC" id="NCID0EJ6PO" xlink:type="simple"><ext-link xlink:type="simple" ext-link-type="uri" xlink:href="http://hol.osu.edu/spmInfo.html?id=OSUC%20344487">344487</ext-link></named-content>, <named-content xmlns:xlink="http://www.w3.org/1999/xlink" content-type="voucher code" xlink:title="OSUC" id="NCID0ES6PO" xlink:type="simple"><ext-link xlink:type="simple" ext-link-type="uri" xlink:href="http://hol.osu.edu/spmInfo.html?id=OSUC%20345100">345100</ext-link></named-content>, <named-content xmlns:xlink="http://www.w3.org/1999/xlink" content-type="voucher code" xlink:title="OSUC" id="NCID0E26PO" xlink:type="simple"><ext-link xlink:type="simple" ext-link-type="uri" xlink:href="http://hol.osu.edu/spmInfo.html?id=OSUC%20345312">345312</ext-link></named-content>, <named-content xmlns:xlink="http://www.w3.org/1999/xlink" content-type="voucher code" xlink:title="OSUC" id="NCID0EEAQO" xlink:type="simple"><ext-link xlink:type="simple" ext-link-type="uri" xlink:href="http://hol.osu.edu/spmInfo.html?id=OSUC%20345325">345325</ext-link></named-content>, <named-content xmlns:xlink="http://www.w3.org/1999/xlink" content-type="voucher code" xlink:title="OSUC" id="NCID0ENAQO" xlink:type="simple"><ext-link xlink:type="simple" ext-link-type="uri" xlink:href="http://hol.osu.edu/spmInfo.html?id=OSUC%20345331">345331</ext-link></named-content>, <named-content xmlns:xlink="http://www.w3.org/1999/xlink" content-type="voucher code" xlink:title="OSUC" id="NCID0EWAQO" xlink:type="simple"><ext-link xlink:type="simple" ext-link-type="uri" xlink:href="http://hol.osu.edu/spmInfo.html?id=OSUC%20345589">345589</ext-link></named-content>, <named-content xmlns:xlink="http://www.w3.org/1999/xlink" content-type="voucher code" xlink:title="OSUC" id="NCID0E6AQO" xlink:type="simple"><ext-link xlink:type="simple" ext-link-type="uri" xlink:href="http://hol.osu.edu/spmInfo.html?id=OSUC%20346174">346174</ext-link></named-content>, <named-content xmlns:xlink="http://www.w3.org/1999/xlink" content-type="voucher code" xlink:title="OSUC" id="NCID0EIBQO" xlink:type="simple"><ext-link xlink:type="simple" ext-link-type="uri" xlink:href="http://hol.osu.edu/spmInfo.html?id=OSUC%20346180">346180</ext-link></named-content>, <named-content xmlns:xlink="http://www.w3.org/1999/xlink" content-type="voucher code" xlink:title="OSUC" id="NCID0ERBQO" xlink:type="simple"><ext-link xlink:type="simple" ext-link-type="uri" xlink:href="http://hol.osu.edu/spmInfo.html?id=OSUC%20346888">346888</ext-link></named-content>, <named-content xmlns:xlink="http://www.w3.org/1999/xlink" content-type="voucher code" xlink:title="OSUC" id="NCID0E1BQO" xlink:type="simple"><ext-link xlink:type="simple" ext-link-type="uri" xlink:href="http://hol.osu.edu/spmInfo.html?id=OSUC%20346946">346946</ext-link></named-content>, <named-content xmlns:xlink="http://www.w3.org/1999/xlink" content-type="voucher code" xlink:title="OSUC" id="NCID0EDCQO" xlink:type="simple"><ext-link xlink:type="simple" ext-link-type="uri" xlink:href="http://hol.osu.edu/spmInfo.html?id=OSUC%20346954">346954</ext-link></named-content>, <named-content xmlns:xlink="http://www.w3.org/1999/xlink" content-type="voucher code" xlink:title="OSUC" id="NCID0EMCQO" xlink:type="simple"><ext-link xlink:type="simple" ext-link-type="uri" xlink:href="http://hol.osu.edu/spmInfo.html?id=OSUC%20346964">346964</ext-link></named-content>, <named-content xmlns:xlink="http://www.w3.org/1999/xlink" content-type="voucher code" xlink:title="OSUC" id="NCID0EVCQO" xlink:type="simple"><ext-link xlink:type="simple" ext-link-type="uri" xlink:href="http://hol.osu.edu/spmInfo.html?id=OSUC%20347060">347060</ext-link></named-content>, <named-content xmlns:xlink="http://www.w3.org/1999/xlink" content-type="voucher code" xlink:title="OSUC" id="NCID0E5CQO" xlink:type="simple"><ext-link xlink:type="simple" ext-link-type="uri" xlink:href="http://hol.osu.edu/spmInfo.html?id=OSUC%20347207">347207</ext-link></named-content>–<named-content xmlns:xlink="http://www.w3.org/1999/xlink" content-type="voucher code" xlink:title="OSUC" id="NCID0EHDQO" xlink:type="simple"><ext-link xlink:type="simple" ext-link-type="uri" xlink:href="http://hol.osu.edu/spmInfo.html?id=OSUC%20347208">347208</ext-link></named-content>, <named-content xmlns:xlink="http://www.w3.org/1999/xlink" content-type="voucher code" xlink:title="OSUC" id="NCID0EQDQO" xlink:type="simple"><ext-link xlink:type="simple" ext-link-type="uri" xlink:href="http://hol.osu.edu/spmInfo.html?id=OSUC%20347213">347213</ext-link></named-content>, <named-content xmlns:xlink="http://www.w3.org/1999/xlink" content-type="voucher code" xlink:title="OSUC" id="NCID0EZDQO" xlink:type="simple"><ext-link xlink:type="simple" ext-link-type="uri" xlink:href="http://hol.osu.edu/spmInfo.html?id=OSUC%20347229">347229</ext-link></named-content>, <named-content xmlns:xlink="http://www.w3.org/1999/xlink" content-type="voucher code" xlink:title="OSUC" id="NCID0ECEQO" xlink:type="simple"><ext-link xlink:type="simple" ext-link-type="uri" xlink:href="http://hol.osu.edu/spmInfo.html?id=OSUC%20347427">347427</ext-link></named-content>, <named-content xmlns:xlink="http://www.w3.org/1999/xlink" content-type="voucher code" xlink:title="OSUC" id="NCID0ELEQO" xlink:type="simple"><ext-link xlink:type="simple" ext-link-type="uri" xlink:href="http://hol.osu.edu/spmInfo.html?id=OSUC%20347437">347437</ext-link></named-content>, <named-content xmlns:xlink="http://www.w3.org/1999/xlink" content-type="voucher code" xlink:title="OSUC" id="NCID0EUEQO" xlink:type="simple"><ext-link xlink:type="simple" ext-link-type="uri" xlink:href="http://hol.osu.edu/spmInfo.html?id=OSUC%20348008">348008</ext-link></named-content>, <named-content xmlns:xlink="http://www.w3.org/1999/xlink" content-type="voucher code" xlink:title="OSUC" id="NCID0E4EQO" xlink:type="simple"><ext-link xlink:type="simple" ext-link-type="uri" xlink:href="http://hol.osu.edu/spmInfo.html?id=OSUC%20348115">348115</ext-link></named-content>, <named-content xmlns:xlink="http://www.w3.org/1999/xlink" content-type="voucher code" xlink:title="OSUC" id="NCID0EGFQO" xlink:type="simple"><ext-link xlink:type="simple" ext-link-type="uri" xlink:href="http://hol.osu.edu/spmInfo.html?id=OSUC%20348641">348641</ext-link></named-content>, <named-content xmlns:xlink="http://www.w3.org/1999/xlink" content-type="voucher code" xlink:title="OSUC" id="NCID0EPFQO" xlink:type="simple"><ext-link xlink:type="simple" ext-link-type="uri" xlink:href="http://hol.osu.edu/spmInfo.html?id=OSUC%20348678">348678</ext-link></named-content>, <named-content xmlns:xlink="http://www.w3.org/1999/xlink" content-type="voucher code" xlink:title="OSUC" id="NCID0EYFQO" xlink:type="simple"><ext-link xlink:type="simple" ext-link-type="uri" xlink:href="http://hol.osu.edu/spmInfo.html?id=OSUC%20349368">349368</ext-link></named-content>, <named-content xmlns:xlink="http://www.w3.org/1999/xlink" content-type="voucher code" xlink:title="OSUC" id="NCID0EBGQO" xlink:type="simple"><ext-link xlink:type="simple" ext-link-type="uri" xlink:href="http://hol.osu.edu/spmInfo.html?id=OSUC%20349636">349636</ext-link></named-content>, <named-content xmlns:xlink="http://www.w3.org/1999/xlink" content-type="voucher code" xlink:title="OSUC" id="NCID0EKGQO" xlink:type="simple"><ext-link xlink:type="simple" ext-link-type="uri" xlink:href="http://hol.osu.edu/spmInfo.html?id=OSUC%20349659">349659</ext-link></named-content>, <named-content xmlns:xlink="http://www.w3.org/1999/xlink" content-type="voucher code" xlink:title="OSUC" id="NCID0ETGQO" xlink:type="simple"><ext-link xlink:type="simple" ext-link-type="uri" xlink:href="http://hol.osu.edu/spmInfo.html?id=OSUC%20349685">349685</ext-link></named-content>, <named-content xmlns:xlink="http://www.w3.org/1999/xlink" content-type="voucher code" xlink:title="OSUC" id="NCID0E3GQO" xlink:type="simple"><ext-link xlink:type="simple" ext-link-type="uri" xlink:href="http://hol.osu.edu/spmInfo.html?id=OSUC%20349771">349771</ext-link></named-content>, <named-content xmlns:xlink="http://www.w3.org/1999/xlink" content-type="voucher code" xlink:title="OSUC" id="NCID0EFHQO" xlink:type="simple"><ext-link xlink:type="simple" ext-link-type="uri" xlink:href="http://hol.osu.edu/spmInfo.html?id=OSUC%20349783">349783</ext-link></named-content>, <named-content xmlns:xlink="http://www.w3.org/1999/xlink" content-type="voucher code" xlink:title="OSUC" id="NCID0EOHQO" xlink:type="simple"><ext-link xlink:type="simple" ext-link-type="uri" xlink:href="http://hol.osu.edu/spmInfo.html?id=OSUC%20349785">349785</ext-link></named-content>, <named-content xmlns:xlink="http://www.w3.org/1999/xlink" content-type="voucher code" xlink:title="OSUC" id="NCID0EXHQO" xlink:type="simple"><ext-link xlink:type="simple" ext-link-type="uri" xlink:href="http://hol.osu.edu/spmInfo.html?id=OSUC%20351289">351289</ext-link></named-content>, <named-content xmlns:xlink="http://www.w3.org/1999/xlink" content-type="voucher code" xlink:title="OSUC" id="NCID0EAIQO" xlink:type="simple"><ext-link xlink:type="simple" ext-link-type="uri" xlink:href="http://hol.osu.edu/spmInfo.html?id=OSUC%20351329">351329</ext-link></named-content>, <named-content xmlns:xlink="http://www.w3.org/1999/xlink" content-type="voucher code" xlink:title="OSUC" id="NCID0EJIQO" xlink:type="simple"><ext-link xlink:type="simple" ext-link-type="uri" xlink:href="http://hol.osu.edu/spmInfo.html?id=OSUC%20351462">351462</ext-link></named-content>, <named-content xmlns:xlink="http://www.w3.org/1999/xlink" content-type="voucher code" xlink:title="OSUC" id="NCID0ESIQO" xlink:type="simple"><ext-link xlink:type="simple" ext-link-type="uri" xlink:href="http://hol.osu.edu/spmInfo.html?id=OSUC%20351467">351467</ext-link></named-content>, <named-content xmlns:xlink="http://www.w3.org/1999/xlink" content-type="voucher code" xlink:title="OSUC" id="NCID0E2IQO" xlink:type="simple"><ext-link xlink:type="simple" ext-link-type="uri" xlink:href="http://hol.osu.edu/spmInfo.html?id=OSUC%20351525">351525</ext-link></named-content>, <named-content xmlns:xlink="http://www.w3.org/1999/xlink" content-type="voucher code" xlink:title="OSUC" id="NCID0EEJQO" xlink:type="simple"><ext-link xlink:type="simple" ext-link-type="uri" xlink:href="http://hol.osu.edu/spmInfo.html?id=OSUC%20351528">351528</ext-link></named-content>, <named-content xmlns:xlink="http://www.w3.org/1999/xlink" content-type="voucher code" xlink:title="OSUC" id="NCID0ENJQO" xlink:type="simple"><ext-link xlink:type="simple" ext-link-type="uri" xlink:href="http://hol.osu.edu/spmInfo.html?id=OSUC%20351673">351673</ext-link></named-content>, <named-content xmlns:xlink="http://www.w3.org/1999/xlink" content-type="voucher code" xlink:title="OSUC" id="NCID0EWJQO" xlink:type="simple"><ext-link xlink:type="simple" ext-link-type="uri" xlink:href="http://hol.osu.edu/spmInfo.html?id=OSUC%20351677">351677</ext-link></named-content>–<named-content xmlns:xlink="http://www.w3.org/1999/xlink" content-type="voucher code" xlink:title="OSUC" id="NCID0E6JQO" xlink:type="simple"><ext-link xlink:type="simple" ext-link-type="uri" xlink:href="http://hol.osu.edu/spmInfo.html?id=OSUC%20351678">351678</ext-link></named-content>, <named-content xmlns:xlink="http://www.w3.org/1999/xlink" content-type="voucher code" xlink:title="OSUC" id="NCID0EIKQO" xlink:type="simple"><ext-link xlink:type="simple" ext-link-type="uri" xlink:href="http://hol.osu.edu/spmInfo.html?id=OSUC%20351680">351680</ext-link></named-content>–<named-content xmlns:xlink="http://www.w3.org/1999/xlink" content-type="voucher code" xlink:title="OSUC" id="NCID0ERKQO" xlink:type="simple"><ext-link xlink:type="simple" ext-link-type="uri" xlink:href="http://hol.osu.edu/spmInfo.html?id=OSUC%20351683">351683</ext-link></named-content>, <named-content xmlns:xlink="http://www.w3.org/1999/xlink" content-type="voucher code" xlink:title="OSUC" id="NCID0E1KQO" xlink:type="simple"><ext-link xlink:type="simple" ext-link-type="uri" xlink:href="http://hol.osu.edu/spmInfo.html?id=OSUC%20351815">351815</ext-link></named-content>, <named-content xmlns:xlink="http://www.w3.org/1999/xlink" content-type="voucher code" xlink:title="OSUC" id="NCID0EDLQO" xlink:type="simple"><ext-link xlink:type="simple" ext-link-type="uri" xlink:href="http://hol.osu.edu/spmInfo.html?id=OSUC%20351823">351823</ext-link></named-content>, <named-content xmlns:xlink="http://www.w3.org/1999/xlink" content-type="voucher code" xlink:title="OSUC" id="NCID0EMLQO" xlink:type="simple"><ext-link xlink:type="simple" ext-link-type="uri" xlink:href="http://hol.osu.edu/spmInfo.html?id=OSUC%20351833">351833</ext-link></named-content>, <named-content xmlns:xlink="http://www.w3.org/1999/xlink" content-type="voucher code" xlink:title="OSUC" id="NCID0EVLQO" xlink:type="simple"><ext-link xlink:type="simple" ext-link-type="uri" xlink:href="http://hol.osu.edu/spmInfo.html?id=OSUC%20351836">351836</ext-link></named-content>–<named-content xmlns:xlink="http://www.w3.org/1999/xlink" content-type="voucher code" xlink:title="OSUC" id="NCID0E5LQO" xlink:type="simple"><ext-link xlink:type="simple" ext-link-type="uri" xlink:href="http://hol.osu.edu/spmInfo.html?id=OSUC%20351838">351838</ext-link></named-content>, <named-content xmlns:xlink="http://www.w3.org/1999/xlink" content-type="voucher code" xlink:title="OSUC" id="NCID0EHMQO" xlink:type="simple"><ext-link xlink:type="simple" ext-link-type="uri" xlink:href="http://hol.osu.edu/spmInfo.html?id=OSUC%20352357">352357</ext-link></named-content>, <named-content xmlns:xlink="http://www.w3.org/1999/xlink" content-type="voucher code" xlink:title="OSUC" id="NCID0EQMQO" xlink:type="simple"><ext-link xlink:type="simple" ext-link-type="uri" xlink:href="http://hol.osu.edu/spmInfo.html?id=OSUC%20352800">352800</ext-link></named-content>, <named-content xmlns:xlink="http://www.w3.org/1999/xlink" content-type="voucher code" xlink:title="OSUC" id="NCID0EZMQO" xlink:type="simple"><ext-link xlink:type="simple" ext-link-type="uri" xlink:href="http://hol.osu.edu/spmInfo.html?id=OSUC%20352802">352802</ext-link></named-content>, <named-content xmlns:xlink="http://www.w3.org/1999/xlink" content-type="voucher code" xlink:title="OSUC" id="NCID0ECNQO" xlink:type="simple"><ext-link xlink:type="simple" ext-link-type="uri" xlink:href="http://hol.osu.edu/spmInfo.html?id=OSUC%20352806">352806</ext-link></named-content>, <named-content xmlns:xlink="http://www.w3.org/1999/xlink" content-type="voucher code" xlink:title="OSUC" id="NCID0ELNQO" xlink:type="simple"><ext-link xlink:type="simple" ext-link-type="uri" xlink:href="http://hol.osu.edu/spmInfo.html?id=OSUC%20352810">352810</ext-link></named-content>, <named-content xmlns:xlink="http://www.w3.org/1999/xlink" content-type="voucher code" xlink:title="OSUC" id="NCID0EUNQO" xlink:type="simple"><ext-link xlink:type="simple" ext-link-type="uri" xlink:href="http://hol.osu.edu/spmInfo.html?id=OSUC%20352812">352812</ext-link></named-content>, <named-content xmlns:xlink="http://www.w3.org/1999/xlink" content-type="voucher code" xlink:title="OSUC" id="NCID0E4NQO" xlink:type="simple"><ext-link xlink:type="simple" ext-link-type="uri" xlink:href="http://hol.osu.edu/spmInfo.html?id=OSUC%20353174">353174</ext-link></named-content>–<named-content xmlns:xlink="http://www.w3.org/1999/xlink" content-type="voucher code" xlink:title="OSUC" id="NCID0EGOQO" xlink:type="simple"><ext-link xlink:type="simple" ext-link-type="uri" xlink:href="http://hol.osu.edu/spmInfo.html?id=OSUC%20353175">353175</ext-link></named-content>, <named-content xmlns:xlink="http://www.w3.org/1999/xlink" content-type="voucher code" xlink:title="OSUC" id="NCID0EPOQO" xlink:type="simple"><ext-link xlink:type="simple" ext-link-type="uri" xlink:href="http://hol.osu.edu/spmInfo.html?id=OSUC%20353177">353177</ext-link></named-content>, <named-content xmlns:xlink="http://www.w3.org/1999/xlink" content-type="voucher code" xlink:title="OSUC" id="NCID0EYOQO" xlink:type="simple"><ext-link xlink:type="simple" ext-link-type="uri" xlink:href="http://hol.osu.edu/spmInfo.html?id=OSUC%20353717">353717</ext-link></named-content>, <named-content xmlns:xlink="http://www.w3.org/1999/xlink" content-type="voucher code" xlink:title="OSUC" id="NCID0EBPQO" xlink:type="simple"><ext-link xlink:type="simple" ext-link-type="uri" xlink:href="http://hol.osu.edu/spmInfo.html?id=OSUC%20353725">353725</ext-link></named-content>–<named-content xmlns:xlink="http://www.w3.org/1999/xlink" content-type="voucher code" xlink:title="OSUC" id="NCID0EKPQO" xlink:type="simple"><ext-link xlink:type="simple" ext-link-type="uri" xlink:href="http://hol.osu.edu/spmInfo.html?id=OSUC%20353726">353726</ext-link></named-content>, <named-content xmlns:xlink="http://www.w3.org/1999/xlink" content-type="voucher code" xlink:title="OSUC" id="NCID0ETPQO" xlink:type="simple"><ext-link xlink:type="simple" ext-link-type="uri" xlink:href="http://hol.osu.edu/spmInfo.html?id=OSUC%20353732">353732</ext-link></named-content>, <named-content xmlns:xlink="http://www.w3.org/1999/xlink" content-type="voucher code" xlink:title="OSUC" id="NCID0E3PQO" xlink:type="simple"><ext-link xlink:type="simple" ext-link-type="uri" xlink:href="http://hol.osu.edu/spmInfo.html?id=OSUC%20353951">353951</ext-link></named-content>–<named-content xmlns:xlink="http://www.w3.org/1999/xlink" content-type="voucher code" xlink:title="OSUC" id="NCID0EFQQO" xlink:type="simple"><ext-link xlink:type="simple" ext-link-type="uri" xlink:href="http://hol.osu.edu/spmInfo.html?id=OSUC%20353953">353953</ext-link></named-content>, <named-content xmlns:xlink="http://www.w3.org/1999/xlink" content-type="voucher code" xlink:title="OSUC" id="NCID0EOQQO" xlink:type="simple"><ext-link xlink:type="simple" ext-link-type="uri" xlink:href="http://hol.osu.edu/spmInfo.html?id=OSUC%20354075">354075</ext-link></named-content>, <named-content xmlns:xlink="http://www.w3.org/1999/xlink" content-type="voucher code" xlink:title="OSUC" id="NCID0EXQQO" xlink:type="simple"><ext-link xlink:type="simple" ext-link-type="uri" xlink:href="http://hol.osu.edu/spmInfo.html?id=OSUC%20354082">354082</ext-link></named-content>, <named-content xmlns:xlink="http://www.w3.org/1999/xlink" content-type="voucher code" xlink:title="OSUC" id="NCID0EARQO" xlink:type="simple"><ext-link xlink:type="simple" ext-link-type="uri" xlink:href="http://hol.osu.edu/spmInfo.html?id=OSUC%20354710">354710</ext-link></named-content>, <named-content xmlns:xlink="http://www.w3.org/1999/xlink" content-type="voucher code" xlink:title="OSUC" id="NCID0EJRQO" xlink:type="simple"><ext-link xlink:type="simple" ext-link-type="uri" xlink:href="http://hol.osu.edu/spmInfo.html?id=OSUC%20354831">354831</ext-link></named-content>, <named-content xmlns:xlink="http://www.w3.org/1999/xlink" content-type="voucher code" xlink:title="OSUC" id="NCID0ESRQO" xlink:type="simple"><ext-link xlink:type="simple" ext-link-type="uri" xlink:href="http://hol.osu.edu/spmInfo.html?id=OSUC%20354885">354885</ext-link></named-content>, <named-content xmlns:xlink="http://www.w3.org/1999/xlink" content-type="voucher code" xlink:title="OSUC" id="NCID0E2RQO" xlink:type="simple"><ext-link xlink:type="simple" ext-link-type="uri" xlink:href="http://hol.osu.edu/spmInfo.html?id=OSUC%20354892">354892</ext-link></named-content>, <named-content xmlns:xlink="http://www.w3.org/1999/xlink" content-type="voucher code" xlink:title="OSUC" id="NCID0EESQO" xlink:type="simple"><ext-link xlink:type="simple" ext-link-type="uri" xlink:href="http://hol.osu.edu/spmInfo.html?id=OSUC%20354895">354895</ext-link></named-content>, <named-content xmlns:xlink="http://www.w3.org/1999/xlink" content-type="voucher code" xlink:title="OSUC" id="NCID0ENSQO" xlink:type="simple"><ext-link xlink:type="simple" ext-link-type="uri" xlink:href="http://hol.osu.edu/spmInfo.html?id=OSUC%20354898">354898</ext-link></named-content>, <named-content xmlns:xlink="http://www.w3.org/1999/xlink" content-type="voucher code" xlink:title="OSUC" id="NCID0EWSQO" xlink:type="simple"><ext-link xlink:type="simple" ext-link-type="uri" xlink:href="http://hol.osu.edu/spmInfo.html?id=OSUC%20354900">354900</ext-link></named-content>, <named-content xmlns:xlink="http://www.w3.org/1999/xlink" content-type="voucher code" xlink:title="OSUC" id="NCID0E6SQO" xlink:type="simple"><ext-link xlink:type="simple" ext-link-type="uri" xlink:href="http://hol.osu.edu/spmInfo.html?id=OSUC%20362588">362588</ext-link></named-content>–<named-content xmlns:xlink="http://www.w3.org/1999/xlink" content-type="voucher code" xlink:title="OSUC" id="NCID0EITQO" xlink:type="simple"><ext-link xlink:type="simple" ext-link-type="uri" xlink:href="http://hol.osu.edu/spmInfo.html?id=OSUC%20362589">362589</ext-link></named-content>, <named-content xmlns:xlink="http://www.w3.org/1999/xlink" content-type="voucher code" xlink:title="OSUC" id="NCID0ERTQO" xlink:type="simple"><ext-link xlink:type="simple" ext-link-type="uri" xlink:href="http://hol.osu.edu/spmInfo.html?id=OSUC%20363839">363839</ext-link></named-content>, <named-content xmlns:xlink="http://www.w3.org/1999/xlink" content-type="voucher code" xlink:title="OSUC" id="NCID0E1TQO" xlink:type="simple"><ext-link xlink:type="simple" ext-link-type="uri" xlink:href="http://hol.osu.edu/spmInfo.html?id=OSUC%20363843">363843</ext-link></named-content>–<named-content xmlns:xlink="http://www.w3.org/1999/xlink" content-type="voucher code" xlink:title="OSUC" id="NCID0EDUQO" xlink:type="simple"><ext-link xlink:type="simple" ext-link-type="uri" xlink:href="http://hol.osu.edu/spmInfo.html?id=OSUC%20363844">363844</ext-link></named-content>, <named-content xmlns:xlink="http://www.w3.org/1999/xlink" content-type="voucher code" xlink:title="OSUC" id="NCID0EMUQO" xlink:type="simple"><ext-link xlink:type="simple" ext-link-type="uri" xlink:href="http://hol.osu.edu/spmInfo.html?id=OSUC%20363849">363849</ext-link></named-content>, <named-content xmlns:xlink="http://www.w3.org/1999/xlink" content-type="voucher code" xlink:title="OSUC" id="NCID0EVUQO" xlink:type="simple"><ext-link xlink:type="simple" ext-link-type="uri" xlink:href="http://hol.osu.edu/spmInfo.html?id=OSUC%20370897">370897</ext-link></named-content>, <named-content xmlns:xlink="http://www.w3.org/1999/xlink" content-type="voucher code" xlink:title="OSUC" id="NCID0E5UQO" xlink:type="simple"><ext-link xlink:type="simple" ext-link-type="uri" xlink:href="http://hol.osu.edu/spmInfo.html?id=OSUC%20370905">370905</ext-link></named-content>, <named-content xmlns:xlink="http://www.w3.org/1999/xlink" content-type="voucher code" xlink:title="OSUC" id="NCID0EHVQO" xlink:type="simple"><ext-link xlink:type="simple" ext-link-type="uri" xlink:href="http://hol.osu.edu/spmInfo.html?id=OSUC%20370908">370908</ext-link></named-content>, <named-content xmlns:xlink="http://www.w3.org/1999/xlink" content-type="voucher code" xlink:title="OSUC" id="NCID0EQVQO" xlink:type="simple"><ext-link xlink:type="simple" ext-link-type="uri" xlink:href="http://hol.osu.edu/spmInfo.html?id=OSUC%20370915">370915</ext-link></named-content>, <named-content xmlns:xlink="http://www.w3.org/1999/xlink" content-type="voucher code" xlink:title="OSUC" id="NCID0EZVQO" xlink:type="simple"><ext-link xlink:type="simple" ext-link-type="uri" xlink:href="http://hol.osu.edu/spmInfo.html?id=OSUC%20370923">370923</ext-link></named-content>–<named-content xmlns:xlink="http://www.w3.org/1999/xlink" content-type="voucher code" xlink:title="OSUC" id="NCID0ECWQO" xlink:type="simple"><ext-link xlink:type="simple" ext-link-type="uri" xlink:href="http://hol.osu.edu/spmInfo.html?id=OSUC%20370924">370924</ext-link></named-content>, <named-content xmlns:xlink="http://www.w3.org/1999/xlink" content-type="voucher code" xlink:title="OSUC" id="NCID0ELWQO" xlink:type="simple"><ext-link xlink:type="simple" ext-link-type="uri" xlink:href="http://hol.osu.edu/spmInfo.html?id=OSUC%20371841">371841</ext-link></named-content>–<named-content xmlns:xlink="http://www.w3.org/1999/xlink" content-type="voucher code" xlink:title="OSUC" id="NCID0EUWQO" xlink:type="simple"><ext-link xlink:type="simple" ext-link-type="uri" xlink:href="http://hol.osu.edu/spmInfo.html?id=OSUC%20371842">371842</ext-link></named-content>, <named-content xmlns:xlink="http://www.w3.org/1999/xlink" content-type="voucher code" xlink:title="OSUC" id="NCID0E4WQO" xlink:type="simple"><ext-link xlink:type="simple" ext-link-type="uri" xlink:href="http://hol.osu.edu/spmInfo.html?id=OSUC%20371844">371844</ext-link></named-content>, <named-content xmlns:xlink="http://www.w3.org/1999/xlink" content-type="voucher code" xlink:title="OSUC" id="NCID0EGXQO" xlink:type="simple"><ext-link xlink:type="simple" ext-link-type="uri" xlink:href="http://hol.osu.edu/spmInfo.html?id=OSUC%20376057">376057</ext-link></named-content>, <named-content xmlns:xlink="http://www.w3.org/1999/xlink" content-type="voucher code" xlink:title="OSUC" id="NCID0EPXQO" xlink:type="simple"><ext-link xlink:type="simple" ext-link-type="uri" xlink:href="http://hol.osu.edu/spmInfo.html?id=OSUC%20376541">376541</ext-link></named-content>, <named-content xmlns:xlink="http://www.w3.org/1999/xlink" content-type="voucher code" xlink:title="OSUC" id="NCID0EYXQO" xlink:type="simple"><ext-link xlink:type="simple" ext-link-type="uri" xlink:href="http://hol.osu.edu/spmInfo.html?id=OSUC%20378963">378963</ext-link></named-content>, <named-content xmlns:xlink="http://www.w3.org/1999/xlink" content-type="voucher code" xlink:title="OSUC" id="NCID0EBYQO" xlink:type="simple"><ext-link xlink:type="simple" ext-link-type="uri" xlink:href="http://hol.osu.edu/spmInfo.html?id=OSUC%20477166">477166</ext-link></named-content>–<named-content xmlns:xlink="http://www.w3.org/1999/xlink" content-type="voucher code" xlink:title="OSUC" id="NCID0EKYQO" xlink:type="simple"><ext-link xlink:type="simple" ext-link-type="uri" xlink:href="http://hol.osu.edu/spmInfo.html?id=OSUC%20477167">477167</ext-link></named-content>, <named-content xmlns:xlink="http://www.w3.org/1999/xlink" content-type="voucher code" xlink:title="OSUC" id="NCID0ETYQO" xlink:type="simple"><ext-link xlink:type="simple" ext-link-type="uri" xlink:href="http://hol.osu.edu/spmInfo.html?id=OSUC%20577157">577157</ext-link></named-content>, <named-content xmlns:xlink="http://www.w3.org/1999/xlink" content-type="voucher code" xlink:title="OSUC" id="NCID0E3YQO" xlink:type="simple"><ext-link xlink:type="simple" ext-link-type="uri" xlink:href="http://hol.osu.edu/spmInfo.html?id=OSUC%20577162">577162</ext-link></named-content>, <named-content xmlns:xlink="http://www.w3.org/1999/xlink" content-type="voucher code" xlink:title="OSUC" id="NCID0EFZQO" xlink:type="simple"><ext-link xlink:type="simple" ext-link-type="uri" xlink:href="http://hol.osu.edu/spmInfo.html?id=OSUC%20577173">577173</ext-link></named-content>, <named-content xmlns:xlink="http://www.w3.org/1999/xlink" content-type="voucher code" xlink:title="OSUC" id="NCID0EOZQO" xlink:type="simple"><ext-link xlink:type="simple" ext-link-type="uri" xlink:href="http://hol.osu.edu/spmInfo.html?id=OSUC%20583256">583256</ext-link></named-content> (<named-content xmlns:xlink="http://www.w3.org/1999/xlink" content-type="dwc:institutional_code" xlink:type="simple">MZSP</named-content>); <named-content xmlns:xlink="http://www.w3.org/1999/xlink" content-type="dwc:institutional_code" xlink:type="simple">OSUC</named-content> <named-content xmlns:xlink="http://www.w3.org/1999/xlink" content-type="voucher code" xlink:title="OSUC" id="NCID0EH1QO" xlink:type="simple"><ext-link xlink:type="simple" ext-link-type="uri" xlink:href="http://hol.osu.edu/spmInfo.html?id=OSUC%20251768">251768</ext-link></named-content>, <named-content xmlns:xlink="http://www.w3.org/1999/xlink" content-type="voucher code" xlink:title="OSUC" id="NCID0EQ1QO" xlink:type="simple"><ext-link xlink:type="simple" ext-link-type="uri" xlink:href="http://hol.osu.edu/spmInfo.html?id=OSUC%20252087">252087</ext-link></named-content>, <named-content xmlns:xlink="http://www.w3.org/1999/xlink" content-type="voucher code" xlink:title="OSUC" id="NCID0EZ1QO" xlink:type="simple"><ext-link xlink:type="simple" ext-link-type="uri" xlink:href="http://hol.osu.edu/spmInfo.html?id=OSUC%20322150">322150</ext-link></named-content>, <named-content xmlns:xlink="http://www.w3.org/1999/xlink" content-type="voucher code" xlink:title="OSUC" id="NCID0EC2QO" xlink:type="simple"><ext-link xlink:type="simple" ext-link-type="uri" xlink:href="http://hol.osu.edu/spmInfo.html?id=OSUC%20322152">322152</ext-link></named-content>, <named-content xmlns:xlink="http://www.w3.org/1999/xlink" content-type="voucher code" xlink:title="OSUC" id="NCID0EL2QO" xlink:type="simple"><ext-link xlink:type="simple" ext-link-type="uri" xlink:href="http://hol.osu.edu/spmInfo.html?id=OSUC%20322370">322370</ext-link></named-content>, <named-content xmlns:xlink="http://www.w3.org/1999/xlink" content-type="voucher code" xlink:title="OSUC" id="NCID0EU2QO" xlink:type="simple"><ext-link xlink:type="simple" ext-link-type="uri" xlink:href="http://hol.osu.edu/spmInfo.html?id=OSUC%20322532">322532</ext-link></named-content>, <named-content xmlns:xlink="http://www.w3.org/1999/xlink" content-type="voucher code" xlink:title="OSUC" id="NCID0E42QO" xlink:type="simple"><ext-link xlink:type="simple" ext-link-type="uri" xlink:href="http://hol.osu.edu/spmInfo.html?id=OSUC%20322545">322545</ext-link></named-content>–<named-content xmlns:xlink="http://www.w3.org/1999/xlink" content-type="voucher code" xlink:title="OSUC" id="NCID0EG3QO" xlink:type="simple"><ext-link xlink:type="simple" ext-link-type="uri" xlink:href="http://hol.osu.edu/spmInfo.html?id=OSUC%20322547">322547</ext-link></named-content>, <named-content xmlns:xlink="http://www.w3.org/1999/xlink" content-type="voucher code" xlink:title="OSUC" id="NCID0EP3QO" xlink:type="simple"><ext-link xlink:type="simple" ext-link-type="uri" xlink:href="http://hol.osu.edu/spmInfo.html?id=OSUC%20323091">323091</ext-link></named-content>, <named-content xmlns:xlink="http://www.w3.org/1999/xlink" content-type="voucher code" xlink:title="OSUC" id="NCID0EY3QO" xlink:type="simple"><ext-link xlink:type="simple" ext-link-type="uri" xlink:href="http://hol.osu.edu/spmInfo.html?id=OSUC%20323958">323958</ext-link></named-content>, <named-content xmlns:xlink="http://www.w3.org/1999/xlink" content-type="voucher code" xlink:title="OSUC" id="NCID0EB4QO" xlink:type="simple"><ext-link xlink:type="simple" ext-link-type="uri" xlink:href="http://hol.osu.edu/spmInfo.html?id=OSUC%20323964">323964</ext-link></named-content>, <named-content xmlns:xlink="http://www.w3.org/1999/xlink" content-type="voucher code" xlink:title="OSUC" id="NCID0EK4QO" xlink:type="simple"><ext-link xlink:type="simple" ext-link-type="uri" xlink:href="http://hol.osu.edu/spmInfo.html?id=OSUC%20323970">323970</ext-link></named-content>, <named-content xmlns:xlink="http://www.w3.org/1999/xlink" content-type="voucher code" xlink:title="OSUC" id="NCID0ET4QO" xlink:type="simple"><ext-link xlink:type="simple" ext-link-type="uri" xlink:href="http://hol.osu.edu/spmInfo.html?id=OSUC%20326189">326189</ext-link></named-content>, <named-content xmlns:xlink="http://www.w3.org/1999/xlink" content-type="voucher code" xlink:title="OSUC" id="NCID0E34QO" xlink:type="simple"><ext-link xlink:type="simple" ext-link-type="uri" xlink:href="http://hol.osu.edu/spmInfo.html?id=OSUC%20326397">326397</ext-link></named-content>, <named-content xmlns:xlink="http://www.w3.org/1999/xlink" content-type="voucher code" xlink:title="OSUC" id="NCID0EF5QO" xlink:type="simple"><ext-link xlink:type="simple" ext-link-type="uri" xlink:href="http://hol.osu.edu/spmInfo.html?id=OSUC%20326404">326404</ext-link></named-content>, <named-content xmlns:xlink="http://www.w3.org/1999/xlink" content-type="voucher code" xlink:title="OSUC" id="NCID0EO5QO" xlink:type="simple"><ext-link xlink:type="simple" ext-link-type="uri" xlink:href="http://hol.osu.edu/spmInfo.html?id=OSUC%20326502">326502</ext-link></named-content>–<named-content xmlns:xlink="http://www.w3.org/1999/xlink" content-type="voucher code" xlink:title="OSUC" id="NCID0EX5QO" xlink:type="simple"><ext-link xlink:type="simple" ext-link-type="uri" xlink:href="http://hol.osu.edu/spmInfo.html?id=OSUC%20326503">326503</ext-link></named-content>, <named-content xmlns:xlink="http://www.w3.org/1999/xlink" content-type="voucher code" xlink:title="OSUC" id="NCID0EA6QO" xlink:type="simple"><ext-link xlink:type="simple" ext-link-type="uri" xlink:href="http://hol.osu.edu/spmInfo.html?id=OSUC%20326505">326505</ext-link></named-content>, <named-content xmlns:xlink="http://www.w3.org/1999/xlink" content-type="voucher code" xlink:title="OSUC" id="NCID0EJ6QO" xlink:type="simple"><ext-link xlink:type="simple" ext-link-type="uri" xlink:href="http://hol.osu.edu/spmInfo.html?id=OSUC%20326538">326538</ext-link></named-content>, <named-content xmlns:xlink="http://www.w3.org/1999/xlink" content-type="voucher code" xlink:title="OSUC" id="NCID0ES6QO" xlink:type="simple"><ext-link xlink:type="simple" ext-link-type="uri" xlink:href="http://hol.osu.edu/spmInfo.html?id=OSUC%20337221">337221</ext-link></named-content>–<named-content xmlns:xlink="http://www.w3.org/1999/xlink" content-type="voucher code" xlink:title="OSUC" id="NCID0E26QO" xlink:type="simple"><ext-link xlink:type="simple" ext-link-type="uri" xlink:href="http://hol.osu.edu/spmInfo.html?id=OSUC%20337222">337222</ext-link></named-content>, <named-content xmlns:xlink="http://www.w3.org/1999/xlink" content-type="voucher code" xlink:title="OSUC" id="NCID0EEARO" xlink:type="simple"><ext-link xlink:type="simple" ext-link-type="uri" xlink:href="http://hol.osu.edu/spmInfo.html?id=OSUC%20346041">346041</ext-link></named-content>, <named-content xmlns:xlink="http://www.w3.org/1999/xlink" content-type="voucher code" xlink:title="OSUC" id="NCID0ENARO" xlink:type="simple"><ext-link xlink:type="simple" ext-link-type="uri" xlink:href="http://hol.osu.edu/spmInfo.html?id=OSUC%20346997">346997</ext-link></named-content>, <named-content xmlns:xlink="http://www.w3.org/1999/xlink" content-type="voucher code" xlink:title="OSUC" id="NCID0EWARO" xlink:type="simple"><ext-link xlink:type="simple" ext-link-type="uri" xlink:href="http://hol.osu.edu/spmInfo.html?id=OSUC%20347244">347244</ext-link></named-content>, <named-content xmlns:xlink="http://www.w3.org/1999/xlink" content-type="voucher code" xlink:title="OSUC" id="NCID0E6ARO" xlink:type="simple"><ext-link xlink:type="simple" ext-link-type="uri" xlink:href="http://hol.osu.edu/spmInfo.html?id=OSUC%20347277">347277</ext-link></named-content>, <named-content xmlns:xlink="http://www.w3.org/1999/xlink" content-type="voucher code" xlink:title="OSUC" id="NCID0EIBRO" xlink:type="simple"><ext-link xlink:type="simple" ext-link-type="uri" xlink:href="http://hol.osu.edu/spmInfo.html?id=OSUC%20347293">347293</ext-link></named-content>, <named-content xmlns:xlink="http://www.w3.org/1999/xlink" content-type="voucher code" xlink:title="OSUC" id="NCID0ERBRO" xlink:type="simple"><ext-link xlink:type="simple" ext-link-type="uri" xlink:href="http://hol.osu.edu/spmInfo.html?id=OSUC%20347295">347295</ext-link></named-content>, <named-content xmlns:xlink="http://www.w3.org/1999/xlink" content-type="voucher code" xlink:title="OSUC" id="NCID0E1BRO" xlink:type="simple"><ext-link xlink:type="simple" ext-link-type="uri" xlink:href="http://hol.osu.edu/spmInfo.html?id=OSUC%20347655">347655</ext-link></named-content>, <named-content xmlns:xlink="http://www.w3.org/1999/xlink" content-type="voucher code" xlink:title="OSUC" id="NCID0EDCRO" xlink:type="simple"><ext-link xlink:type="simple" ext-link-type="uri" xlink:href="http://hol.osu.edu/spmInfo.html?id=OSUC%20347660">347660</ext-link></named-content>, <named-content xmlns:xlink="http://www.w3.org/1999/xlink" content-type="voucher code" xlink:title="OSUC" id="NCID0EMCRO" xlink:type="simple"><ext-link xlink:type="simple" ext-link-type="uri" xlink:href="http://hol.osu.edu/spmInfo.html?id=OSUC%20347671">347671</ext-link></named-content>, <named-content xmlns:xlink="http://www.w3.org/1999/xlink" content-type="voucher code" xlink:title="OSUC" id="NCID0EVCRO" xlink:type="simple"><ext-link xlink:type="simple" ext-link-type="uri" xlink:href="http://hol.osu.edu/spmInfo.html?id=OSUC%20347678">347678</ext-link></named-content>, <named-content xmlns:xlink="http://www.w3.org/1999/xlink" content-type="voucher code" xlink:title="OSUC" id="NCID0E5CRO" xlink:type="simple"><ext-link xlink:type="simple" ext-link-type="uri" xlink:href="http://hol.osu.edu/spmInfo.html?id=OSUC%20347852">347852</ext-link></named-content>, <named-content xmlns:xlink="http://www.w3.org/1999/xlink" content-type="voucher code" xlink:title="OSUC" id="NCID0EHDRO" xlink:type="simple"><ext-link xlink:type="simple" ext-link-type="uri" xlink:href="http://hol.osu.edu/spmInfo.html?id=OSUC%20347871">347871</ext-link></named-content>, <named-content xmlns:xlink="http://www.w3.org/1999/xlink" content-type="voucher code" xlink:title="OSUC" id="NCID0EQDRO" xlink:type="simple"><ext-link xlink:type="simple" ext-link-type="uri" xlink:href="http://hol.osu.edu/spmInfo.html?id=OSUC%20347954">347954</ext-link></named-content>, <named-content xmlns:xlink="http://www.w3.org/1999/xlink" content-type="voucher code" xlink:title="OSUC" id="NCID0EZDRO" xlink:type="simple"><ext-link xlink:type="simple" ext-link-type="uri" xlink:href="http://hol.osu.edu/spmInfo.html?id=OSUC%20348074">348074</ext-link></named-content>–<named-content xmlns:xlink="http://www.w3.org/1999/xlink" content-type="voucher code" xlink:title="OSUC" id="NCID0ECERO" xlink:type="simple"><ext-link xlink:type="simple" ext-link-type="uri" xlink:href="http://hol.osu.edu/spmInfo.html?id=OSUC%20348075">348075</ext-link></named-content>, <named-content xmlns:xlink="http://www.w3.org/1999/xlink" content-type="voucher code" xlink:title="OSUC" id="NCID0ELERO" xlink:type="simple"><ext-link xlink:type="simple" ext-link-type="uri" xlink:href="http://hol.osu.edu/spmInfo.html?id=OSUC%20348081">348081</ext-link></named-content>, <named-content xmlns:xlink="http://www.w3.org/1999/xlink" content-type="voucher code" xlink:title="OSUC" id="NCID0EUERO" xlink:type="simple"><ext-link xlink:type="simple" ext-link-type="uri" xlink:href="http://hol.osu.edu/spmInfo.html?id=OSUC%20348094">348094</ext-link></named-content>, <named-content xmlns:xlink="http://www.w3.org/1999/xlink" content-type="voucher code" xlink:title="OSUC" id="NCID0E4ERO" xlink:type="simple"><ext-link xlink:type="simple" ext-link-type="uri" xlink:href="http://hol.osu.edu/spmInfo.html?id=OSUC%20348097">348097</ext-link></named-content>, <named-content xmlns:xlink="http://www.w3.org/1999/xlink" content-type="voucher code" xlink:title="OSUC" id="NCID0EGFRO" xlink:type="simple"><ext-link xlink:type="simple" ext-link-type="uri" xlink:href="http://hol.osu.edu/spmInfo.html?id=OSUC%20348117">348117</ext-link></named-content>, <named-content xmlns:xlink="http://www.w3.org/1999/xlink" content-type="voucher code" xlink:title="OSUC" id="NCID0EPFRO" xlink:type="simple"><ext-link xlink:type="simple" ext-link-type="uri" xlink:href="http://hol.osu.edu/spmInfo.html?id=OSUC%20348356">348356</ext-link></named-content>, <named-content xmlns:xlink="http://www.w3.org/1999/xlink" content-type="voucher code" xlink:title="OSUC" id="NCID0EYFRO" xlink:type="simple"><ext-link xlink:type="simple" ext-link-type="uri" xlink:href="http://hol.osu.edu/spmInfo.html?id=OSUC%20349102">349102</ext-link></named-content>–<named-content xmlns:xlink="http://www.w3.org/1999/xlink" content-type="voucher code" xlink:title="OSUC" id="NCID0EBGRO" xlink:type="simple"><ext-link xlink:type="simple" ext-link-type="uri" xlink:href="http://hol.osu.edu/spmInfo.html?id=OSUC%20349103">349103</ext-link></named-content>, <named-content xmlns:xlink="http://www.w3.org/1999/xlink" content-type="voucher code" xlink:title="OSUC" id="NCID0EKGRO" xlink:type="simple"><ext-link xlink:type="simple" ext-link-type="uri" xlink:href="http://hol.osu.edu/spmInfo.html?id=OSUC%20349107">349107</ext-link></named-content>, <named-content xmlns:xlink="http://www.w3.org/1999/xlink" content-type="voucher code" xlink:title="OSUC" id="NCID0ETGRO" xlink:type="simple"><ext-link xlink:type="simple" ext-link-type="uri" xlink:href="http://hol.osu.edu/spmInfo.html?id=OSUC%20349111">349111</ext-link></named-content>, <named-content xmlns:xlink="http://www.w3.org/1999/xlink" content-type="voucher code" xlink:title="OSUC" id="NCID0E3GRO" xlink:type="simple"><ext-link xlink:type="simple" ext-link-type="uri" xlink:href="http://hol.osu.edu/spmInfo.html?id=OSUC%20349201">349201</ext-link></named-content>, <named-content xmlns:xlink="http://www.w3.org/1999/xlink" content-type="voucher code" xlink:title="OSUC" id="NCID0EFHRO" xlink:type="simple"><ext-link xlink:type="simple" ext-link-type="uri" xlink:href="http://hol.osu.edu/spmInfo.html?id=OSUC%20351425">351425</ext-link></named-content>, <named-content xmlns:xlink="http://www.w3.org/1999/xlink" content-type="voucher code" xlink:title="OSUC" id="NCID0EOHRO" xlink:type="simple"><ext-link xlink:type="simple" ext-link-type="uri" xlink:href="http://hol.osu.edu/spmInfo.html?id=OSUC%20353047">353047</ext-link></named-content>, <named-content xmlns:xlink="http://www.w3.org/1999/xlink" content-type="voucher code" xlink:title="OSUC" id="NCID0EXHRO" xlink:type="simple"><ext-link xlink:type="simple" ext-link-type="uri" xlink:href="http://hol.osu.edu/spmInfo.html?id=OSUC%20353426">353426</ext-link></named-content>, <named-content xmlns:xlink="http://www.w3.org/1999/xlink" content-type="voucher code" xlink:title="OSUC" id="NCID0EAIRO" xlink:type="simple"><ext-link xlink:type="simple" ext-link-type="uri" xlink:href="http://hol.osu.edu/spmInfo.html?id=OSUC%20354797">354797</ext-link></named-content>, <named-content xmlns:xlink="http://www.w3.org/1999/xlink" content-type="voucher code" xlink:title="OSUC" id="NCID0EJIRO" xlink:type="simple"><ext-link xlink:type="simple" ext-link-type="uri" xlink:href="http://hol.osu.edu/spmInfo.html?id=OSUC%20357021">357021</ext-link></named-content>, <named-content xmlns:xlink="http://www.w3.org/1999/xlink" content-type="voucher code" xlink:title="OSUC" id="NCID0ESIRO" xlink:type="simple"><ext-link xlink:type="simple" ext-link-type="uri" xlink:href="http://hol.osu.edu/spmInfo.html?id=OSUC%20362607">362607</ext-link></named-content>, <named-content xmlns:xlink="http://www.w3.org/1999/xlink" content-type="voucher code" xlink:title="OSUC" id="NCID0E2IRO" xlink:type="simple"><ext-link xlink:type="simple" ext-link-type="uri" xlink:href="http://hol.osu.edu/spmInfo.html?id=OSUC%20366698">366698</ext-link></named-content>, <named-content xmlns:xlink="http://www.w3.org/1999/xlink" content-type="voucher code" xlink:title="OSUC" id="NCID0EEJRO" xlink:type="simple"><ext-link xlink:type="simple" ext-link-type="uri" xlink:href="http://hol.osu.edu/spmInfo.html?id=OSUC%20366701">366701</ext-link></named-content>, <named-content xmlns:xlink="http://www.w3.org/1999/xlink" content-type="voucher code" xlink:title="OSUC" id="NCID0ENJRO" xlink:type="simple"><ext-link xlink:type="simple" ext-link-type="uri" xlink:href="http://hol.osu.edu/spmInfo.html?id=OSUC%20366712">366712</ext-link></named-content>, <named-content xmlns:xlink="http://www.w3.org/1999/xlink" content-type="voucher code" xlink:title="OSUC" id="NCID0EWJRO" xlink:type="simple"><ext-link xlink:type="simple" ext-link-type="uri" xlink:href="http://hol.osu.edu/spmInfo.html?id=OSUC%20366721">366721</ext-link></named-content>, <named-content xmlns:xlink="http://www.w3.org/1999/xlink" content-type="voucher code" xlink:title="OSUC" id="NCID0E6JRO" xlink:type="simple"><ext-link xlink:type="simple" ext-link-type="uri" xlink:href="http://hol.osu.edu/spmInfo.html?id=OSUC%20366778">366778</ext-link></named-content>–<named-content xmlns:xlink="http://www.w3.org/1999/xlink" content-type="voucher code" xlink:title="OSUC" id="NCID0EIKRO" xlink:type="simple"><ext-link xlink:type="simple" ext-link-type="uri" xlink:href="http://hol.osu.edu/spmInfo.html?id=OSUC%20366779">366779</ext-link></named-content>, <named-content xmlns:xlink="http://www.w3.org/1999/xlink" content-type="voucher code" xlink:title="OSUC" id="NCID0ERKRO" xlink:type="simple"><ext-link xlink:type="simple" ext-link-type="uri" xlink:href="http://hol.osu.edu/spmInfo.html?id=OSUC%20366790">366790</ext-link></named-content>, <named-content xmlns:xlink="http://www.w3.org/1999/xlink" content-type="voucher code" xlink:title="OSUC" id="NCID0E1KRO" xlink:type="simple"><ext-link xlink:type="simple" ext-link-type="uri" xlink:href="http://hol.osu.edu/spmInfo.html?id=OSUC%20366808">366808</ext-link></named-content>, <named-content xmlns:xlink="http://www.w3.org/1999/xlink" content-type="voucher code" xlink:title="OSUC" id="NCID0EDLRO" xlink:type="simple"><ext-link xlink:type="simple" ext-link-type="uri" xlink:href="http://hol.osu.edu/spmInfo.html?id=OSUC%20366938">366938</ext-link></named-content>–<named-content xmlns:xlink="http://www.w3.org/1999/xlink" content-type="voucher code" xlink:title="OSUC" id="NCID0EMLRO" xlink:type="simple"><ext-link xlink:type="simple" ext-link-type="uri" xlink:href="http://hol.osu.edu/spmInfo.html?id=OSUC%20366939">366939</ext-link></named-content>, <named-content xmlns:xlink="http://www.w3.org/1999/xlink" content-type="voucher code" xlink:title="OSUC" id="NCID0EVLRO" xlink:type="simple"><ext-link xlink:type="simple" ext-link-type="uri" xlink:href="http://hol.osu.edu/spmInfo.html?id=OSUC%20366944">366944</ext-link></named-content>–<named-content xmlns:xlink="http://www.w3.org/1999/xlink" content-type="voucher code" xlink:title="OSUC" id="NCID0E5LRO" xlink:type="simple"><ext-link xlink:type="simple" ext-link-type="uri" xlink:href="http://hol.osu.edu/spmInfo.html?id=OSUC%20366945">366945</ext-link></named-content>, <named-content xmlns:xlink="http://www.w3.org/1999/xlink" content-type="voucher code" xlink:title="OSUC" id="NCID0EHMRO" xlink:type="simple"><ext-link xlink:type="simple" ext-link-type="uri" xlink:href="http://hol.osu.edu/spmInfo.html?id=OSUC%20366953">366953</ext-link></named-content>, <named-content xmlns:xlink="http://www.w3.org/1999/xlink" content-type="voucher code" xlink:title="OSUC" id="NCID0EQMRO" xlink:type="simple"><ext-link xlink:type="simple" ext-link-type="uri" xlink:href="http://hol.osu.edu/spmInfo.html?id=OSUC%20366964">366964</ext-link></named-content>–<named-content xmlns:xlink="http://www.w3.org/1999/xlink" content-type="voucher code" xlink:title="OSUC" id="NCID0EZMRO" xlink:type="simple"><ext-link xlink:type="simple" ext-link-type="uri" xlink:href="http://hol.osu.edu/spmInfo.html?id=OSUC%20366966">366966</ext-link></named-content>, <named-content xmlns:xlink="http://www.w3.org/1999/xlink" content-type="voucher code" xlink:title="OSUC" id="NCID0ECNRO" xlink:type="simple"><ext-link xlink:type="simple" ext-link-type="uri" xlink:href="http://hol.osu.edu/spmInfo.html?id=OSUC%20366974">366974</ext-link></named-content>, <named-content xmlns:xlink="http://www.w3.org/1999/xlink" content-type="voucher code" xlink:title="OSUC" id="NCID0ELNRO" xlink:type="simple"><ext-link xlink:type="simple" ext-link-type="uri" xlink:href="http://hol.osu.edu/spmInfo.html?id=OSUC%20371836">371836</ext-link></named-content>, <named-content xmlns:xlink="http://www.w3.org/1999/xlink" content-type="voucher code" xlink:title="OSUC" id="NCID0EUNRO" xlink:type="simple"><ext-link xlink:type="simple" ext-link-type="uri" xlink:href="http://hol.osu.edu/spmInfo.html?id=OSUC%20371839">371839</ext-link></named-content>, <named-content xmlns:xlink="http://www.w3.org/1999/xlink" content-type="voucher code" xlink:title="OSUC" id="NCID0E4NRO" xlink:type="simple"><ext-link xlink:type="simple" ext-link-type="uri" xlink:href="http://hol.osu.edu/spmInfo.html?id=OSUC%20371849">371849</ext-link></named-content>, <named-content xmlns:xlink="http://www.w3.org/1999/xlink" content-type="voucher code" xlink:title="OSUC" id="NCID0EGORO" xlink:type="simple"><ext-link xlink:type="simple" ext-link-type="uri" xlink:href="http://hol.osu.edu/spmInfo.html?id=OSUC%20372549">372549</ext-link></named-content>–<named-content xmlns:xlink="http://www.w3.org/1999/xlink" content-type="voucher code" xlink:title="OSUC" id="NCID0EPORO" xlink:type="simple"><ext-link xlink:type="simple" ext-link-type="uri" xlink:href="http://hol.osu.edu/spmInfo.html?id=OSUC%20372550">372550</ext-link></named-content>, <named-content xmlns:xlink="http://www.w3.org/1999/xlink" content-type="voucher code" xlink:title="OSUC" id="NCID0EYORO" xlink:type="simple"><ext-link xlink:type="simple" ext-link-type="uri" xlink:href="http://hol.osu.edu/spmInfo.html?id=OSUC%20373757">373757</ext-link></named-content>, <named-content xmlns:xlink="http://www.w3.org/1999/xlink" content-type="voucher code" xlink:title="OSUC" id="NCID0EBPRO" xlink:type="simple"><ext-link xlink:type="simple" ext-link-type="uri" xlink:href="http://hol.osu.edu/spmInfo.html?id=OSUC%20373761">373761</ext-link></named-content>, <named-content xmlns:xlink="http://www.w3.org/1999/xlink" content-type="voucher code" xlink:title="OSUC" id="NCID0EKPRO" xlink:type="simple"><ext-link xlink:type="simple" ext-link-type="uri" xlink:href="http://hol.osu.edu/spmInfo.html?id=OSUC%20373773">373773</ext-link></named-content>, <named-content xmlns:xlink="http://www.w3.org/1999/xlink" content-type="voucher code" xlink:title="OSUC" id="NCID0ETPRO" xlink:type="simple"><ext-link xlink:type="simple" ext-link-type="uri" xlink:href="http://hol.osu.edu/spmInfo.html?id=OSUC%20373779">373779</ext-link></named-content>, <named-content xmlns:xlink="http://www.w3.org/1999/xlink" content-type="voucher code" xlink:title="OSUC" id="NCID0E3PRO" xlink:type="simple"><ext-link xlink:type="simple" ext-link-type="uri" xlink:href="http://hol.osu.edu/spmInfo.html?id=OSUC%20374557">374557</ext-link></named-content>, <named-content xmlns:xlink="http://www.w3.org/1999/xlink" content-type="voucher code" xlink:title="OSUC" id="NCID0EFQRO" xlink:type="simple"><ext-link xlink:type="simple" ext-link-type="uri" xlink:href="http://hol.osu.edu/spmInfo.html?id=OSUC%20374560">374560</ext-link></named-content>–<named-content xmlns:xlink="http://www.w3.org/1999/xlink" content-type="voucher code" xlink:title="OSUC" id="NCID0EOQRO" xlink:type="simple"><ext-link xlink:type="simple" ext-link-type="uri" xlink:href="http://hol.osu.edu/spmInfo.html?id=OSUC%20374561">374561</ext-link></named-content>, <named-content xmlns:xlink="http://www.w3.org/1999/xlink" content-type="voucher code" xlink:title="OSUC" id="NCID0EXQRO" xlink:type="simple"><ext-link xlink:type="simple" ext-link-type="uri" xlink:href="http://hol.osu.edu/spmInfo.html?id=OSUC%20374717">374717</ext-link></named-content>, <named-content xmlns:xlink="http://www.w3.org/1999/xlink" content-type="voucher code" xlink:title="OSUC" id="NCID0EARRO" xlink:type="simple"><ext-link xlink:type="simple" ext-link-type="uri" xlink:href="http://hol.osu.edu/spmInfo.html?id=OSUC%20374739">374739</ext-link></named-content>–<named-content xmlns:xlink="http://www.w3.org/1999/xlink" content-type="voucher code" xlink:title="OSUC" id="NCID0EJRRO" xlink:type="simple"><ext-link xlink:type="simple" ext-link-type="uri" xlink:href="http://hol.osu.edu/spmInfo.html?id=OSUC%20374741">374741</ext-link></named-content>, <named-content xmlns:xlink="http://www.w3.org/1999/xlink" content-type="voucher code" xlink:title="OSUC" id="NCID0ESRRO" xlink:type="simple"><ext-link xlink:type="simple" ext-link-type="uri" xlink:href="http://hol.osu.edu/spmInfo.html?id=OSUC%20376486">376486</ext-link></named-content>, <named-content xmlns:xlink="http://www.w3.org/1999/xlink" content-type="voucher code" xlink:title="OSUC" id="NCID0E2RRO" xlink:type="simple"><ext-link xlink:type="simple" ext-link-type="uri" xlink:href="http://hol.osu.edu/spmInfo.html?id=OSUC%20376498">376498</ext-link></named-content>–<named-content xmlns:xlink="http://www.w3.org/1999/xlink" content-type="voucher code" xlink:title="OSUC" id="NCID0EESRO" xlink:type="simple"><ext-link xlink:type="simple" ext-link-type="uri" xlink:href="http://hol.osu.edu/spmInfo.html?id=OSUC%20376500">376500</ext-link></named-content>, <named-content xmlns:xlink="http://www.w3.org/1999/xlink" content-type="voucher code" xlink:title="OSUC" id="NCID0ENSRO" xlink:type="simple"><ext-link xlink:type="simple" ext-link-type="uri" xlink:href="http://hol.osu.edu/spmInfo.html?id=OSUC%20376505">376505</ext-link></named-content>, <named-content xmlns:xlink="http://www.w3.org/1999/xlink" content-type="voucher code" xlink:title="OSUC" id="NCID0EWSRO" xlink:type="simple"><ext-link xlink:type="simple" ext-link-type="uri" xlink:href="http://hol.osu.edu/spmInfo.html?id=OSUC%20376509">376509</ext-link></named-content>, <named-content xmlns:xlink="http://www.w3.org/1999/xlink" content-type="voucher code" xlink:title="OSUC" id="NCID0E6SRO" xlink:type="simple"><ext-link xlink:type="simple" ext-link-type="uri" xlink:href="http://hol.osu.edu/spmInfo.html?id=OSUC%20376527">376527</ext-link></named-content>, <named-content xmlns:xlink="http://www.w3.org/1999/xlink" content-type="voucher code" xlink:title="OSUC" id="NCID0EITRO" xlink:type="simple"><ext-link xlink:type="simple" ext-link-type="uri" xlink:href="http://hol.osu.edu/spmInfo.html?id=OSUC%20376530">376530</ext-link></named-content>–<named-content xmlns:xlink="http://www.w3.org/1999/xlink" content-type="voucher code" xlink:title="OSUC" id="NCID0ERTRO" xlink:type="simple"><ext-link xlink:type="simple" ext-link-type="uri" xlink:href="http://hol.osu.edu/spmInfo.html?id=OSUC%20376531">376531</ext-link></named-content>, <named-content xmlns:xlink="http://www.w3.org/1999/xlink" content-type="voucher code" xlink:title="OSUC" id="NCID0E1TRO" xlink:type="simple"><ext-link xlink:type="simple" ext-link-type="uri" xlink:href="http://hol.osu.edu/spmInfo.html?id=OSUC%20376538">376538</ext-link></named-content>, <named-content xmlns:xlink="http://www.w3.org/1999/xlink" content-type="voucher code" xlink:title="OSUC" id="NCID0EDURO" xlink:type="simple"><ext-link xlink:type="simple" ext-link-type="uri" xlink:href="http://hol.osu.edu/spmInfo.html?id=OSUC%20376542">376542</ext-link></named-content>, <named-content xmlns:xlink="http://www.w3.org/1999/xlink" content-type="voucher code" xlink:title="OSUC" id="NCID0EMURO" xlink:type="simple"><ext-link xlink:type="simple" ext-link-type="uri" xlink:href="http://hol.osu.edu/spmInfo.html?id=OSUC%20376966">376966</ext-link></named-content>, <named-content xmlns:xlink="http://www.w3.org/1999/xlink" content-type="voucher code" xlink:title="OSUC" id="NCID0EVURO" xlink:type="simple"><ext-link xlink:type="simple" ext-link-type="uri" xlink:href="http://hol.osu.edu/spmInfo.html?id=OSUC%20377495">377495</ext-link></named-content>–<named-content xmlns:xlink="http://www.w3.org/1999/xlink" content-type="voucher code" xlink:title="OSUC" id="NCID0E5URO" xlink:type="simple"><ext-link xlink:type="simple" ext-link-type="uri" xlink:href="http://hol.osu.edu/spmInfo.html?id=OSUC%20377497">377497</ext-link></named-content>, <named-content xmlns:xlink="http://www.w3.org/1999/xlink" content-type="voucher code" xlink:title="OSUC" id="NCID0EHVRO" xlink:type="simple"><ext-link xlink:type="simple" ext-link-type="uri" xlink:href="http://hol.osu.edu/spmInfo.html?id=OSUC%20378014">378014</ext-link></named-content>–<named-content xmlns:xlink="http://www.w3.org/1999/xlink" content-type="voucher code" xlink:title="OSUC" id="NCID0EQVRO" xlink:type="simple"><ext-link xlink:type="simple" ext-link-type="uri" xlink:href="http://hol.osu.edu/spmInfo.html?id=OSUC%20378015">378015</ext-link></named-content>, <named-content xmlns:xlink="http://www.w3.org/1999/xlink" content-type="voucher code" xlink:title="OSUC" id="NCID0EZVRO" xlink:type="simple"><ext-link xlink:type="simple" ext-link-type="uri" xlink:href="http://hol.osu.edu/spmInfo.html?id=OSUC%20378033">378033</ext-link></named-content>, <named-content xmlns:xlink="http://www.w3.org/1999/xlink" content-type="voucher code" xlink:title="OSUC" id="NCID0ECWRO" xlink:type="simple"><ext-link xlink:type="simple" ext-link-type="uri" xlink:href="http://hol.osu.edu/spmInfo.html?id=OSUC%20378035">378035</ext-link></named-content>, <named-content xmlns:xlink="http://www.w3.org/1999/xlink" content-type="voucher code" xlink:title="OSUC" id="NCID0ELWRO" xlink:type="simple"><ext-link xlink:type="simple" ext-link-type="uri" xlink:href="http://hol.osu.edu/spmInfo.html?id=OSUC%20378041">378041</ext-link></named-content>, <named-content xmlns:xlink="http://www.w3.org/1999/xlink" content-type="voucher code" xlink:title="OSUC" id="NCID0EUWRO" xlink:type="simple"><ext-link xlink:type="simple" ext-link-type="uri" xlink:href="http://hol.osu.edu/spmInfo.html?id=OSUC%20378054">378054</ext-link></named-content>–<named-content xmlns:xlink="http://www.w3.org/1999/xlink" content-type="voucher code" xlink:title="OSUC" id="NCID0E4WRO" xlink:type="simple"><ext-link xlink:type="simple" ext-link-type="uri" xlink:href="http://hol.osu.edu/spmInfo.html?id=OSUC%20378055">378055</ext-link></named-content>, <named-content xmlns:xlink="http://www.w3.org/1999/xlink" content-type="voucher code" xlink:title="OSUC" id="NCID0EGXRO" xlink:type="simple"><ext-link xlink:type="simple" ext-link-type="uri" xlink:href="http://hol.osu.edu/spmInfo.html?id=OSUC%20378063">378063</ext-link></named-content>, <named-content xmlns:xlink="http://www.w3.org/1999/xlink" content-type="voucher code" xlink:title="OSUC" id="NCID0EPXRO" xlink:type="simple"><ext-link xlink:type="simple" ext-link-type="uri" xlink:href="http://hol.osu.edu/spmInfo.html?id=OSUC%20378080">378080</ext-link></named-content>, <named-content xmlns:xlink="http://www.w3.org/1999/xlink" content-type="voucher code" xlink:title="OSUC" id="NCID0EYXRO" xlink:type="simple"><ext-link xlink:type="simple" ext-link-type="uri" xlink:href="http://hol.osu.edu/spmInfo.html?id=OSUC%20378085">378085</ext-link></named-content>, <named-content xmlns:xlink="http://www.w3.org/1999/xlink" content-type="voucher code" xlink:title="OSUC" id="NCID0EBYRO" xlink:type="simple"><ext-link xlink:type="simple" ext-link-type="uri" xlink:href="http://hol.osu.edu/spmInfo.html?id=OSUC%20378595">378595</ext-link></named-content>, <named-content xmlns:xlink="http://www.w3.org/1999/xlink" content-type="voucher code" xlink:title="OSUC" id="NCID0EKYRO" xlink:type="simple"><ext-link xlink:type="simple" ext-link-type="uri" xlink:href="http://hol.osu.edu/spmInfo.html?id=OSUC%20378597">378597</ext-link></named-content>, <named-content xmlns:xlink="http://www.w3.org/1999/xlink" content-type="voucher code" xlink:title="OSUC" id="NCID0ETYRO" xlink:type="simple"><ext-link xlink:type="simple" ext-link-type="uri" xlink:href="http://hol.osu.edu/spmInfo.html?id=OSUC%20378960">378960</ext-link></named-content>–<named-content xmlns:xlink="http://www.w3.org/1999/xlink" content-type="voucher code" xlink:title="OSUC" id="NCID0E3YRO" xlink:type="simple"><ext-link xlink:type="simple" ext-link-type="uri" xlink:href="http://hol.osu.edu/spmInfo.html?id=OSUC%20378962">378962</ext-link></named-content>, <named-content xmlns:xlink="http://www.w3.org/1999/xlink" content-type="voucher code" xlink:title="OSUC" id="NCID0EFZRO" xlink:type="simple"><ext-link xlink:type="simple" ext-link-type="uri" xlink:href="http://hol.osu.edu/spmInfo.html?id=OSUC%20378967">378967</ext-link></named-content>, <named-content xmlns:xlink="http://www.w3.org/1999/xlink" content-type="voucher code" xlink:title="OSUC" id="NCID0EOZRO" xlink:type="simple"><ext-link xlink:type="simple" ext-link-type="uri" xlink:href="http://hol.osu.edu/spmInfo.html?id=OSUC%20378969">378969</ext-link></named-content>, <named-content xmlns:xlink="http://www.w3.org/1999/xlink" content-type="voucher code" xlink:title="OSUC" id="NCID0EXZRO" xlink:type="simple"><ext-link xlink:type="simple" ext-link-type="uri" xlink:href="http://hol.osu.edu/spmInfo.html?id=OSUC%20378972">378972</ext-link></named-content>–<named-content xmlns:xlink="http://www.w3.org/1999/xlink" content-type="voucher code" xlink:title="OSUC" id="NCID0EA1RO" xlink:type="simple"><ext-link xlink:type="simple" ext-link-type="uri" xlink:href="http://hol.osu.edu/spmInfo.html?id=OSUC%20378973">378973</ext-link></named-content>, <named-content xmlns:xlink="http://www.w3.org/1999/xlink" content-type="voucher code" xlink:title="OSUC" id="NCID0EJ1RO" xlink:type="simple"><ext-link xlink:type="simple" ext-link-type="uri" xlink:href="http://hol.osu.edu/spmInfo.html?id=OSUC%20378979">378979</ext-link></named-content>, <named-content xmlns:xlink="http://www.w3.org/1999/xlink" content-type="voucher code" xlink:title="OSUC" id="NCID0ES1RO" xlink:type="simple"><ext-link xlink:type="simple" ext-link-type="uri" xlink:href="http://hol.osu.edu/spmInfo.html?id=OSUC%20380182">380182</ext-link></named-content>, <named-content xmlns:xlink="http://www.w3.org/1999/xlink" content-type="voucher code" xlink:title="OSUC" id="NCID0E21RO" xlink:type="simple"><ext-link xlink:type="simple" ext-link-type="uri" xlink:href="http://hol.osu.edu/spmInfo.html?id=OSUC%2045697">45697</ext-link></named-content>, <named-content xmlns:xlink="http://www.w3.org/1999/xlink" content-type="voucher code" xlink:title="OSUC" id="NCID0EE2RO" xlink:type="simple"><ext-link xlink:type="simple" ext-link-type="uri" xlink:href="http://hol.osu.edu/spmInfo.html?id=OSUC%2045721">45721</ext-link></named-content>, <named-content xmlns:xlink="http://www.w3.org/1999/xlink" content-type="voucher code" xlink:title="OSUC" id="NCID0EN2RO" xlink:type="simple"><ext-link xlink:type="simple" ext-link-type="uri" xlink:href="http://hol.osu.edu/spmInfo.html?id=OSUC%2055930">55930</ext-link></named-content>–<named-content xmlns:xlink="http://www.w3.org/1999/xlink" content-type="voucher code" xlink:title="OSUC" id="NCID0EW2RO" xlink:type="simple"><ext-link xlink:type="simple" ext-link-type="uri" xlink:href="http://hol.osu.edu/spmInfo.html?id=OSUC%2055932">55932</ext-link></named-content>, <named-content xmlns:xlink="http://www.w3.org/1999/xlink" content-type="voucher code" xlink:title="OSUC" id="NCID0E62RO" xlink:type="simple"><ext-link xlink:type="simple" ext-link-type="uri" xlink:href="http://hol.osu.edu/spmInfo.html?id=OSUC%2055946">55946</ext-link></named-content>, <named-content xmlns:xlink="http://www.w3.org/1999/xlink" content-type="voucher code" xlink:title="OSUC" id="NCID0EI3RO" xlink:type="simple"><ext-link xlink:type="simple" ext-link-type="uri" xlink:href="http://hol.osu.edu/spmInfo.html?id=OSUC%2055953">55953</ext-link></named-content>, <named-content xmlns:xlink="http://www.w3.org/1999/xlink" content-type="voucher code" xlink:title="OSUC" id="NCID0ER3RO" xlink:type="simple"><ext-link xlink:type="simple" ext-link-type="uri" xlink:href="http://hol.osu.edu/spmInfo.html?id=OSUC%2061378">61378</ext-link></named-content>, <named-content xmlns:xlink="http://www.w3.org/1999/xlink" content-type="voucher code" xlink:title="OSUC" id="NCID0E13RO" xlink:type="simple"><ext-link xlink:type="simple" ext-link-type="uri" xlink:href="http://hol.osu.edu/spmInfo.html?id=OSUC%2061404">61404</ext-link></named-content>, <named-content xmlns:xlink="http://www.w3.org/1999/xlink" content-type="voucher code" xlink:title="OSUC" id="NCID0ED4RO" xlink:type="simple"><ext-link xlink:type="simple" ext-link-type="uri" xlink:href="http://hol.osu.edu/spmInfo.html?id=OSUC%2061446">61446</ext-link></named-content>, <named-content xmlns:xlink="http://www.w3.org/1999/xlink" content-type="voucher code" xlink:title="OSUC" id="NCID0EM4RO" xlink:type="simple"><ext-link xlink:type="simple" ext-link-type="uri" xlink:href="http://hol.osu.edu/spmInfo.html?id=OSUC%2061454">61454</ext-link></named-content>, <named-content xmlns:xlink="http://www.w3.org/1999/xlink" content-type="voucher code" xlink:title="OSUC" id="NCID0EV4RO" xlink:type="simple"><ext-link xlink:type="simple" ext-link-type="uri" xlink:href="http://hol.osu.edu/spmInfo.html?id=OSUC%2061499">61499</ext-link></named-content>, <named-content xmlns:xlink="http://www.w3.org/1999/xlink" content-type="voucher code" xlink:title="OSUC" id="NCID0E54RO" xlink:type="simple"><ext-link xlink:type="simple" ext-link-type="uri" xlink:href="http://hol.osu.edu/spmInfo.html?id=OSUC%2061504">61504</ext-link></named-content>, <named-content xmlns:xlink="http://www.w3.org/1999/xlink" content-type="voucher code" xlink:title="OSUC" id="NCID0EH5RO" xlink:type="simple"><ext-link xlink:type="simple" ext-link-type="uri" xlink:href="http://hol.osu.edu/spmInfo.html?id=OSUC%2061518">61518</ext-link></named-content>, <named-content xmlns:xlink="http://www.w3.org/1999/xlink" content-type="voucher code" xlink:title="OSUC" id="NCID0EQ5RO" xlink:type="simple"><ext-link xlink:type="simple" ext-link-type="uri" xlink:href="http://hol.osu.edu/spmInfo.html?id=OSUC%2061580">61580</ext-link></named-content>, <named-content xmlns:xlink="http://www.w3.org/1999/xlink" content-type="voucher code" xlink:title="OSUC" id="NCID0EZ5RO" xlink:type="simple"><ext-link xlink:type="simple" ext-link-type="uri" xlink:href="http://hol.osu.edu/spmInfo.html?id=OSUC%2063283">63283</ext-link></named-content>, <named-content xmlns:xlink="http://www.w3.org/1999/xlink" content-type="voucher code" xlink:title="OSUC" id="NCID0EC6RO" xlink:type="simple"><ext-link xlink:type="simple" ext-link-type="uri" xlink:href="http://hol.osu.edu/spmInfo.html?id=OSUC%2063288">63288</ext-link></named-content>, <named-content xmlns:xlink="http://www.w3.org/1999/xlink" content-type="voucher code" xlink:title="OSUC" id="NCID0EL6RO" xlink:type="simple"><ext-link xlink:type="simple" ext-link-type="uri" xlink:href="http://hol.osu.edu/spmInfo.html?id=OSUC%2063292">63292</ext-link></named-content>, <named-content xmlns:xlink="http://www.w3.org/1999/xlink" content-type="voucher code" xlink:title="OSUC" id="NCID0EU6RO" xlink:type="simple"><ext-link xlink:type="simple" ext-link-type="uri" xlink:href="http://hol.osu.edu/spmInfo.html?id=OSUC%2063295">63295</ext-link></named-content>, <named-content xmlns:xlink="http://www.w3.org/1999/xlink" content-type="voucher code" xlink:title="OSUC" id="NCID0E46RO" xlink:type="simple"><ext-link xlink:type="simple" ext-link-type="uri" xlink:href="http://hol.osu.edu/spmInfo.html?id=OSUC%2063309">63309</ext-link></named-content>, <named-content xmlns:xlink="http://www.w3.org/1999/xlink" content-type="voucher code" xlink:title="OSUC" id="NCID0EGASO" xlink:type="simple"><ext-link xlink:type="simple" ext-link-type="uri" xlink:href="http://hol.osu.edu/spmInfo.html?id=OSUC%2063319">63319</ext-link></named-content>, <named-content xmlns:xlink="http://www.w3.org/1999/xlink" content-type="voucher code" xlink:title="OSUC" id="NCID0EPASO" xlink:type="simple"><ext-link xlink:type="simple" ext-link-type="uri" xlink:href="http://hol.osu.edu/spmInfo.html?id=OSUC%2063330">63330</ext-link></named-content>, <named-content xmlns:xlink="http://www.w3.org/1999/xlink" content-type="voucher code" xlink:title="OSUC" id="NCID0EYASO" xlink:type="simple"><ext-link xlink:type="simple" ext-link-type="uri" xlink:href="http://hol.osu.edu/spmInfo.html?id=OSUC%2063353">63353</ext-link></named-content>, <named-content xmlns:xlink="http://www.w3.org/1999/xlink" content-type="voucher code" xlink:title="OSUC" id="NCID0EBBSO" xlink:type="simple"><ext-link xlink:type="simple" ext-link-type="uri" xlink:href="http://hol.osu.edu/spmInfo.html?id=OSUC%2063362">63362</ext-link></named-content>, <named-content xmlns:xlink="http://www.w3.org/1999/xlink" content-type="voucher code" xlink:title="OSUC" id="NCID0EKBSO" xlink:type="simple"><ext-link xlink:type="simple" ext-link-type="uri" xlink:href="http://hol.osu.edu/spmInfo.html?id=OSUC%2063431">63431</ext-link></named-content>, <named-content xmlns:xlink="http://www.w3.org/1999/xlink" content-type="voucher code" xlink:title="OSUC" id="NCID0ETBSO" xlink:type="simple"><ext-link xlink:type="simple" ext-link-type="uri" xlink:href="http://hol.osu.edu/spmInfo.html?id=OSUC%2063439">63439</ext-link></named-content>, <named-content xmlns:xlink="http://www.w3.org/1999/xlink" content-type="voucher code" xlink:title="OSUC" id="NCID0E3BSO" xlink:type="simple"><ext-link xlink:type="simple" ext-link-type="uri" xlink:href="http://hol.osu.edu/spmInfo.html?id=OSUC%2063538">63538</ext-link></named-content>, <named-content xmlns:xlink="http://www.w3.org/1999/xlink" content-type="voucher code" xlink:title="OSUC" id="NCID0EFCSO" xlink:type="simple"><ext-link xlink:type="simple" ext-link-type="uri" xlink:href="http://hol.osu.edu/spmInfo.html?id=OSUC%2063643">63643</ext-link></named-content>–<named-content xmlns:xlink="http://www.w3.org/1999/xlink" content-type="voucher code" xlink:title="OSUC" id="NCID0EOCSO" xlink:type="simple"><ext-link xlink:type="simple" ext-link-type="uri" xlink:href="http://hol.osu.edu/spmInfo.html?id=OSUC%2063644">63644</ext-link></named-content>, <named-content xmlns:xlink="http://www.w3.org/1999/xlink" content-type="voucher code" xlink:title="OSUC" id="NCID0EXCSO" xlink:type="simple"><ext-link xlink:type="simple" ext-link-type="uri" xlink:href="http://hol.osu.edu/spmInfo.html?id=OSUC%2063665">63665</ext-link></named-content> (<named-content xmlns:xlink="http://www.w3.org/1999/xlink" content-type="dwc:institutional_code" xlink:type="simple">OSUC</named-content>). <bold>COLOMBIA</bold>: <named-content xmlns:xlink="http://www.w3.org/1999/xlink" content-type="specimen-count" id="NCID0EKDSO" xlink:type="simple">330 females</named-content>, <named-content xmlns:xlink="http://www.w3.org/1999/xlink" content-type="specimen-count" id="NCID0EODSO" xlink:type="simple">19 males</named-content>, <named-content xmlns:xlink="http://www.w3.org/1999/xlink" content-type="dwc:institutional_code" xlink:type="simple">OSUC</named-content> <named-content xmlns:xlink="http://www.w3.org/1999/xlink" content-type="voucher code" xlink:title="OSUC" id="NCID0E1DSO" xlink:type="simple"><ext-link xlink:type="simple" ext-link-type="uri" xlink:href="http://hol.osu.edu/spmInfo.html?id=OSUC%20557547">557547</ext-link></named-content>, <named-content xmlns:xlink="http://www.w3.org/1999/xlink" content-type="voucher code" xlink:title="OSUC" id="NCID0EDESO" xlink:type="simple"><ext-link xlink:type="simple" ext-link-type="uri" xlink:href="http://hol.osu.edu/spmInfo.html?id=OSUC%20557549">557549</ext-link></named-content>, <named-content xmlns:xlink="http://www.w3.org/1999/xlink" content-type="voucher code" xlink:title="OSUC" id="NCID0EMESO" xlink:type="simple"><ext-link xlink:type="simple" ext-link-type="uri" xlink:href="http://hol.osu.edu/spmInfo.html?id=OSUC%20557555">557555</ext-link></named-content>–<named-content xmlns:xlink="http://www.w3.org/1999/xlink" content-type="voucher code" xlink:title="OSUC" id="NCID0EVESO" xlink:type="simple"><ext-link xlink:type="simple" ext-link-type="uri" xlink:href="http://hol.osu.edu/spmInfo.html?id=OSUC%20557556">557556</ext-link></named-content>, <named-content xmlns:xlink="http://www.w3.org/1999/xlink" content-type="voucher code" xlink:title="OSUC" id="NCID0E5ESO" xlink:type="simple"><ext-link xlink:type="simple" ext-link-type="uri" xlink:href="http://hol.osu.edu/spmInfo.html?id=OSUC%20557599">557599</ext-link></named-content>, <named-content xmlns:xlink="http://www.w3.org/1999/xlink" content-type="voucher code" xlink:title="OSUC" id="NCID0EHFSO" xlink:type="simple"><ext-link xlink:type="simple" ext-link-type="uri" xlink:href="http://hol.osu.edu/spmInfo.html?id=OSUC%20557622">557622</ext-link></named-content>, <named-content xmlns:xlink="http://www.w3.org/1999/xlink" content-type="voucher code" xlink:title="OSUC" id="NCID0EQFSO" xlink:type="simple"><ext-link xlink:type="simple" ext-link-type="uri" xlink:href="http://hol.osu.edu/spmInfo.html?id=OSUC%20557640">557640</ext-link></named-content>, <named-content xmlns:xlink="http://www.w3.org/1999/xlink" content-type="voucher code" xlink:title="OSUC" id="NCID0EZFSO" xlink:type="simple"><ext-link xlink:type="simple" ext-link-type="uri" xlink:href="http://hol.osu.edu/spmInfo.html?id=OSUC%20557645">557645</ext-link></named-content>–<named-content xmlns:xlink="http://www.w3.org/1999/xlink" content-type="voucher code" xlink:title="OSUC" id="NCID0ECGSO" xlink:type="simple"><ext-link xlink:type="simple" ext-link-type="uri" xlink:href="http://hol.osu.edu/spmInfo.html?id=OSUC%20557646">557646</ext-link></named-content> (<named-content xmlns:xlink="http://www.w3.org/1999/xlink" content-type="dwc:institutional_code" xlink:type="simple">CNCI</named-content>); <named-content xmlns:xlink="http://www.w3.org/1999/xlink" content-type="dwc:institutional_code" xlink:type="simple">OSUC</named-content> <named-content xmlns:xlink="http://www.w3.org/1999/xlink" content-type="voucher code" xlink:title="OSUC" id="NCID0E2GSO" xlink:type="simple"><ext-link xlink:type="simple" ext-link-type="uri" xlink:href="http://hol.osu.edu/spmInfo.html?id=OSUC%20144165">144165</ext-link></named-content>, <named-content xmlns:xlink="http://www.w3.org/1999/xlink" content-type="voucher code" xlink:title="OSUC" id="NCID0EEHSO" xlink:type="simple"><ext-link xlink:type="simple" ext-link-type="uri" xlink:href="http://hol.osu.edu/spmInfo.html?id=OSUC%20152145">152145</ext-link></named-content>, <named-content xmlns:xlink="http://www.w3.org/1999/xlink" content-type="voucher code" xlink:title="OSUC" id="NCID0ENHSO" xlink:type="simple"><ext-link xlink:type="simple" ext-link-type="uri" xlink:href="http://hol.osu.edu/spmInfo.html?id=OSUC%20152147">152147</ext-link></named-content>–<named-content xmlns:xlink="http://www.w3.org/1999/xlink" content-type="voucher code" xlink:title="OSUC" id="NCID0EWHSO" xlink:type="simple"><ext-link xlink:type="simple" ext-link-type="uri" xlink:href="http://hol.osu.edu/spmInfo.html?id=OSUC%20152148">152148</ext-link></named-content>, <named-content xmlns:xlink="http://www.w3.org/1999/xlink" content-type="voucher code" xlink:title="OSUC" id="NCID0E6HSO" xlink:type="simple"><ext-link xlink:type="simple" ext-link-type="uri" xlink:href="http://hol.osu.edu/spmInfo.html?id=OSUC%20162500">162500</ext-link></named-content>, <named-content xmlns:xlink="http://www.w3.org/1999/xlink" content-type="voucher code" xlink:title="OSUC" id="NCID0EIISO" xlink:type="simple"><ext-link xlink:type="simple" ext-link-type="uri" xlink:href="http://hol.osu.edu/spmInfo.html?id=OSUC%20162506">162506</ext-link></named-content>, <named-content xmlns:xlink="http://www.w3.org/1999/xlink" content-type="voucher code" xlink:title="OSUC" id="NCID0ERISO" xlink:type="simple"><ext-link xlink:type="simple" ext-link-type="uri" xlink:href="http://hol.osu.edu/spmInfo.html?id=OSUC%20162510">162510</ext-link></named-content>, <named-content xmlns:xlink="http://www.w3.org/1999/xlink" content-type="voucher code" xlink:title="OSUC" id="NCID0E1ISO" xlink:type="simple"><ext-link xlink:type="simple" ext-link-type="uri" xlink:href="http://hol.osu.edu/spmInfo.html?id=OSUC%20162514">162514</ext-link></named-content>, <named-content xmlns:xlink="http://www.w3.org/1999/xlink" content-type="voucher code" xlink:title="OSUC" id="NCID0EDJSO" xlink:type="simple"><ext-link xlink:type="simple" ext-link-type="uri" xlink:href="http://hol.osu.edu/spmInfo.html?id=OSUC%20162590">162590</ext-link></named-content>, <named-content xmlns:xlink="http://www.w3.org/1999/xlink" content-type="voucher code" xlink:title="OSUC" id="NCID0EMJSO" xlink:type="simple"><ext-link xlink:type="simple" ext-link-type="uri" xlink:href="http://hol.osu.edu/spmInfo.html?id=OSUC%20162592">162592</ext-link></named-content>, <named-content xmlns:xlink="http://www.w3.org/1999/xlink" content-type="voucher code" xlink:title="OSUC" id="NCID0EVJSO" xlink:type="simple"><ext-link xlink:type="simple" ext-link-type="uri" xlink:href="http://hol.osu.edu/spmInfo.html?id=OSUC%20162605">162605</ext-link></named-content>, <named-content xmlns:xlink="http://www.w3.org/1999/xlink" content-type="voucher code" xlink:title="OSUC" id="NCID0E5JSO" xlink:type="simple"><ext-link xlink:type="simple" ext-link-type="uri" xlink:href="http://hol.osu.edu/spmInfo.html?id=OSUC%20162614">162614</ext-link></named-content>, <named-content xmlns:xlink="http://www.w3.org/1999/xlink" content-type="voucher code" xlink:title="OSUC" id="NCID0EHKSO" xlink:type="simple"><ext-link xlink:type="simple" ext-link-type="uri" xlink:href="http://hol.osu.edu/spmInfo.html?id=OSUC%20162621">162621</ext-link></named-content>–<named-content xmlns:xlink="http://www.w3.org/1999/xlink" content-type="voucher code" xlink:title="OSUC" id="NCID0EQKSO" xlink:type="simple"><ext-link xlink:type="simple" ext-link-type="uri" xlink:href="http://hol.osu.edu/spmInfo.html?id=OSUC%20162623">162623</ext-link></named-content>, <named-content xmlns:xlink="http://www.w3.org/1999/xlink" content-type="voucher code" xlink:title="OSUC" id="NCID0EZKSO" xlink:type="simple"><ext-link xlink:type="simple" ext-link-type="uri" xlink:href="http://hol.osu.edu/spmInfo.html?id=OSUC%20178018">178018</ext-link></named-content>–<named-content xmlns:xlink="http://www.w3.org/1999/xlink" content-type="voucher code" xlink:title="OSUC" id="NCID0ECLSO" xlink:type="simple"><ext-link xlink:type="simple" ext-link-type="uri" xlink:href="http://hol.osu.edu/spmInfo.html?id=OSUC%20178019">178019</ext-link></named-content>, <named-content xmlns:xlink="http://www.w3.org/1999/xlink" content-type="voucher code" xlink:title="OSUC" id="NCID0ELLSO" xlink:type="simple"><ext-link xlink:type="simple" ext-link-type="uri" xlink:href="http://hol.osu.edu/spmInfo.html?id=OSUC%20178091">178091</ext-link></named-content>, <named-content xmlns:xlink="http://www.w3.org/1999/xlink" content-type="voucher code" xlink:title="OSUC" id="NCID0EULSO" xlink:type="simple"><ext-link xlink:type="simple" ext-link-type="uri" xlink:href="http://hol.osu.edu/spmInfo.html?id=OSUC%20178157">178157</ext-link></named-content>–<named-content xmlns:xlink="http://www.w3.org/1999/xlink" content-type="voucher code" xlink:title="OSUC" id="NCID0E4LSO" xlink:type="simple"><ext-link xlink:type="simple" ext-link-type="uri" xlink:href="http://hol.osu.edu/spmInfo.html?id=OSUC%20178159">178159</ext-link></named-content>, <named-content xmlns:xlink="http://www.w3.org/1999/xlink" content-type="voucher code" xlink:title="OSUC" id="NCID0EGMSO" xlink:type="simple"><ext-link xlink:type="simple" ext-link-type="uri" xlink:href="http://hol.osu.edu/spmInfo.html?id=OSUC%20178161">178161</ext-link></named-content>, <named-content xmlns:xlink="http://www.w3.org/1999/xlink" content-type="voucher code" xlink:title="OSUC" id="NCID0EPMSO" xlink:type="simple"><ext-link xlink:type="simple" ext-link-type="uri" xlink:href="http://hol.osu.edu/spmInfo.html?id=OSUC%20178165">178165</ext-link></named-content>–<named-content xmlns:xlink="http://www.w3.org/1999/xlink" content-type="voucher code" xlink:title="OSUC" id="NCID0EYMSO" xlink:type="simple"><ext-link xlink:type="simple" ext-link-type="uri" xlink:href="http://hol.osu.edu/spmInfo.html?id=OSUC%20178166">178166</ext-link></named-content>, <named-content xmlns:xlink="http://www.w3.org/1999/xlink" content-type="voucher code" xlink:title="OSUC" id="NCID0EBNSO" xlink:type="simple"><ext-link xlink:type="simple" ext-link-type="uri" xlink:href="http://hol.osu.edu/spmInfo.html?id=OSUC%20178169">178169</ext-link></named-content>–<named-content xmlns:xlink="http://www.w3.org/1999/xlink" content-type="voucher code" xlink:title="OSUC" id="NCID0EKNSO" xlink:type="simple"><ext-link xlink:type="simple" ext-link-type="uri" xlink:href="http://hol.osu.edu/spmInfo.html?id=OSUC%20178173">178173</ext-link></named-content>, <named-content xmlns:xlink="http://www.w3.org/1999/xlink" content-type="voucher code" xlink:title="OSUC" id="NCID0ETNSO" xlink:type="simple"><ext-link xlink:type="simple" ext-link-type="uri" xlink:href="http://hol.osu.edu/spmInfo.html?id=OSUC%20178175">178175</ext-link></named-content>–<named-content xmlns:xlink="http://www.w3.org/1999/xlink" content-type="voucher code" xlink:title="OSUC" id="NCID0E3NSO" xlink:type="simple"><ext-link xlink:type="simple" ext-link-type="uri" xlink:href="http://hol.osu.edu/spmInfo.html?id=OSUC%20178177">178177</ext-link></named-content>, <named-content xmlns:xlink="http://www.w3.org/1999/xlink" content-type="voucher code" xlink:title="OSUC" id="NCID0EFOSO" xlink:type="simple"><ext-link xlink:type="simple" ext-link-type="uri" xlink:href="http://hol.osu.edu/spmInfo.html?id=OSUC%20178183">178183</ext-link></named-content>, <named-content xmlns:xlink="http://www.w3.org/1999/xlink" content-type="voucher code" xlink:title="OSUC" id="NCID0EOOSO" xlink:type="simple"><ext-link xlink:type="simple" ext-link-type="uri" xlink:href="http://hol.osu.edu/spmInfo.html?id=OSUC%20178185">178185</ext-link></named-content>, <named-content xmlns:xlink="http://www.w3.org/1999/xlink" content-type="voucher code" xlink:title="OSUC" id="NCID0EXOSO" xlink:type="simple"><ext-link xlink:type="simple" ext-link-type="uri" xlink:href="http://hol.osu.edu/spmInfo.html?id=OSUC%20178188">178188</ext-link></named-content>–<named-content xmlns:xlink="http://www.w3.org/1999/xlink" content-type="voucher code" xlink:title="OSUC" id="NCID0EAPSO" xlink:type="simple"><ext-link xlink:type="simple" ext-link-type="uri" xlink:href="http://hol.osu.edu/spmInfo.html?id=OSUC%20178189">178189</ext-link></named-content>, <named-content xmlns:xlink="http://www.w3.org/1999/xlink" content-type="voucher code" xlink:title="OSUC" id="NCID0EJPSO" xlink:type="simple"><ext-link xlink:type="simple" ext-link-type="uri" xlink:href="http://hol.osu.edu/spmInfo.html?id=OSUC%20178194">178194</ext-link></named-content>, <named-content xmlns:xlink="http://www.w3.org/1999/xlink" content-type="voucher code" xlink:title="OSUC" id="NCID0ESPSO" xlink:type="simple"><ext-link xlink:type="simple" ext-link-type="uri" xlink:href="http://hol.osu.edu/spmInfo.html?id=OSUC%20178196">178196</ext-link></named-content>–<named-content xmlns:xlink="http://www.w3.org/1999/xlink" content-type="voucher code" xlink:title="OSUC" id="NCID0E2PSO" xlink:type="simple"><ext-link xlink:type="simple" ext-link-type="uri" xlink:href="http://hol.osu.edu/spmInfo.html?id=OSUC%20178197">178197</ext-link></named-content>, <named-content xmlns:xlink="http://www.w3.org/1999/xlink" content-type="voucher code" xlink:title="OSUC" id="NCID0EEQSO" xlink:type="simple"><ext-link xlink:type="simple" ext-link-type="uri" xlink:href="http://hol.osu.edu/spmInfo.html?id=OSUC%20178199">178199</ext-link></named-content>–<named-content xmlns:xlink="http://www.w3.org/1999/xlink" content-type="voucher code" xlink:title="OSUC" id="NCID0ENQSO" xlink:type="simple"><ext-link xlink:type="simple" ext-link-type="uri" xlink:href="http://hol.osu.edu/spmInfo.html?id=OSUC%20178200">178200</ext-link></named-content>, <named-content xmlns:xlink="http://www.w3.org/1999/xlink" content-type="voucher code" xlink:title="OSUC" id="NCID0EWQSO" xlink:type="simple"><ext-link xlink:type="simple" ext-link-type="uri" xlink:href="http://hol.osu.edu/spmInfo.html?id=OSUC%20178202">178202</ext-link></named-content>–<named-content xmlns:xlink="http://www.w3.org/1999/xlink" content-type="voucher code" xlink:title="OSUC" id="NCID0E6QSO" xlink:type="simple"><ext-link xlink:type="simple" ext-link-type="uri" xlink:href="http://hol.osu.edu/spmInfo.html?id=OSUC%20178204">178204</ext-link></named-content>, <named-content xmlns:xlink="http://www.w3.org/1999/xlink" content-type="voucher code" xlink:title="OSUC" id="NCID0EIRSO" xlink:type="simple"><ext-link xlink:type="simple" ext-link-type="uri" xlink:href="http://hol.osu.edu/spmInfo.html?id=OSUC%20178206">178206</ext-link></named-content>, <named-content xmlns:xlink="http://www.w3.org/1999/xlink" content-type="voucher code" xlink:title="OSUC" id="NCID0ERRSO" xlink:type="simple"><ext-link xlink:type="simple" ext-link-type="uri" xlink:href="http://hol.osu.edu/spmInfo.html?id=OSUC%20179458">179458</ext-link></named-content>–<named-content xmlns:xlink="http://www.w3.org/1999/xlink" content-type="voucher code" xlink:title="OSUC" id="NCID0E1RSO" xlink:type="simple"><ext-link xlink:type="simple" ext-link-type="uri" xlink:href="http://hol.osu.edu/spmInfo.html?id=OSUC%20179459">179459</ext-link></named-content>, <named-content xmlns:xlink="http://www.w3.org/1999/xlink" content-type="voucher code" xlink:title="OSUC" id="NCID0EDSSO" xlink:type="simple"><ext-link xlink:type="simple" ext-link-type="uri" xlink:href="http://hol.osu.edu/spmInfo.html?id=OSUC%20182585">182585</ext-link></named-content>–<named-content xmlns:xlink="http://www.w3.org/1999/xlink" content-type="voucher code" xlink:title="OSUC" id="NCID0EMSSO" xlink:type="simple"><ext-link xlink:type="simple" ext-link-type="uri" xlink:href="http://hol.osu.edu/spmInfo.html?id=OSUC%20182587">182587</ext-link></named-content>, <named-content xmlns:xlink="http://www.w3.org/1999/xlink" content-type="voucher code" xlink:title="OSUC" id="NCID0EVSSO" xlink:type="simple"><ext-link xlink:type="simple" ext-link-type="uri" xlink:href="http://hol.osu.edu/spmInfo.html?id=OSUC%20182589">182589</ext-link></named-content>–<named-content xmlns:xlink="http://www.w3.org/1999/xlink" content-type="voucher code" xlink:title="OSUC" id="NCID0E5SSO" xlink:type="simple"><ext-link xlink:type="simple" ext-link-type="uri" xlink:href="http://hol.osu.edu/spmInfo.html?id=OSUC%20182590">182590</ext-link></named-content>, <named-content xmlns:xlink="http://www.w3.org/1999/xlink" content-type="voucher code" xlink:title="OSUC" id="NCID0EHTSO" xlink:type="simple"><ext-link xlink:type="simple" ext-link-type="uri" xlink:href="http://hol.osu.edu/spmInfo.html?id=OSUC%20182594">182594</ext-link></named-content>, <named-content xmlns:xlink="http://www.w3.org/1999/xlink" content-type="voucher code" xlink:title="OSUC" id="NCID0EQTSO" xlink:type="simple"><ext-link xlink:type="simple" ext-link-type="uri" xlink:href="http://hol.osu.edu/spmInfo.html?id=OSUC%20182721">182721</ext-link></named-content>, <named-content xmlns:xlink="http://www.w3.org/1999/xlink" content-type="voucher code" xlink:title="OSUC" id="NCID0EZTSO" xlink:type="simple"><ext-link xlink:type="simple" ext-link-type="uri" xlink:href="http://hol.osu.edu/spmInfo.html?id=OSUC%20182736">182736</ext-link></named-content>, <named-content xmlns:xlink="http://www.w3.org/1999/xlink" content-type="voucher code" xlink:title="OSUC" id="NCID0ECUSO" xlink:type="simple"><ext-link xlink:type="simple" ext-link-type="uri" xlink:href="http://hol.osu.edu/spmInfo.html?id=OSUC%20182738">182738</ext-link></named-content>–<named-content xmlns:xlink="http://www.w3.org/1999/xlink" content-type="voucher code" xlink:title="OSUC" id="NCID0ELUSO" xlink:type="simple"><ext-link xlink:type="simple" ext-link-type="uri" xlink:href="http://hol.osu.edu/spmInfo.html?id=OSUC%20182739">182739</ext-link></named-content>, <named-content xmlns:xlink="http://www.w3.org/1999/xlink" content-type="voucher code" xlink:title="OSUC" id="NCID0EUUSO" xlink:type="simple"><ext-link xlink:type="simple" ext-link-type="uri" xlink:href="http://hol.osu.edu/spmInfo.html?id=OSUC%20188624">188624</ext-link></named-content>, <named-content xmlns:xlink="http://www.w3.org/1999/xlink" content-type="voucher code" xlink:title="OSUC" id="NCID0E4USO" xlink:type="simple"><ext-link xlink:type="simple" ext-link-type="uri" xlink:href="http://hol.osu.edu/spmInfo.html?id=OSUC%20188684">188684</ext-link></named-content>, <named-content xmlns:xlink="http://www.w3.org/1999/xlink" content-type="voucher code" xlink:title="OSUC" id="NCID0EGVSO" xlink:type="simple"><ext-link xlink:type="simple" ext-link-type="uri" xlink:href="http://hol.osu.edu/spmInfo.html?id=OSUC%20188921">188921</ext-link></named-content>, <named-content xmlns:xlink="http://www.w3.org/1999/xlink" content-type="voucher code" xlink:title="OSUC" id="NCID0EPVSO" xlink:type="simple"><ext-link xlink:type="simple" ext-link-type="uri" xlink:href="http://hol.osu.edu/spmInfo.html?id=OSUC%20188923">188923</ext-link></named-content>, <named-content xmlns:xlink="http://www.w3.org/1999/xlink" content-type="voucher code" xlink:title="OSUC" id="NCID0EYVSO" xlink:type="simple"><ext-link xlink:type="simple" ext-link-type="uri" xlink:href="http://hol.osu.edu/spmInfo.html?id=OSUC%20188928">188928</ext-link></named-content>–<named-content xmlns:xlink="http://www.w3.org/1999/xlink" content-type="voucher code" xlink:title="OSUC" id="NCID0EBWSO" xlink:type="simple"><ext-link xlink:type="simple" ext-link-type="uri" xlink:href="http://hol.osu.edu/spmInfo.html?id=OSUC%20188930">188930</ext-link></named-content>, <named-content xmlns:xlink="http://www.w3.org/1999/xlink" content-type="voucher code" xlink:title="OSUC" id="NCID0EKWSO" xlink:type="simple"><ext-link xlink:type="simple" ext-link-type="uri" xlink:href="http://hol.osu.edu/spmInfo.html?id=OSUC%20188950">188950</ext-link></named-content>, <named-content xmlns:xlink="http://www.w3.org/1999/xlink" content-type="voucher code" xlink:title="OSUC" id="NCID0ETWSO" xlink:type="simple"><ext-link xlink:type="simple" ext-link-type="uri" xlink:href="http://hol.osu.edu/spmInfo.html?id=OSUC%20188953">188953</ext-link></named-content>, <named-content xmlns:xlink="http://www.w3.org/1999/xlink" content-type="voucher code" xlink:title="OSUC" id="NCID0E3WSO" xlink:type="simple"><ext-link xlink:type="simple" ext-link-type="uri" xlink:href="http://hol.osu.edu/spmInfo.html?id=OSUC%20189276">189276</ext-link></named-content>, <named-content xmlns:xlink="http://www.w3.org/1999/xlink" content-type="voucher code" xlink:title="OSUC" id="NCID0EFXSO" xlink:type="simple"><ext-link xlink:type="simple" ext-link-type="uri" xlink:href="http://hol.osu.edu/spmInfo.html?id=OSUC%20189278">189278</ext-link></named-content>, <named-content xmlns:xlink="http://www.w3.org/1999/xlink" content-type="voucher code" xlink:title="OSUC" id="NCID0EOXSO" xlink:type="simple"><ext-link xlink:type="simple" ext-link-type="uri" xlink:href="http://hol.osu.edu/spmInfo.html?id=OSUC%20189280">189280</ext-link></named-content>, <named-content xmlns:xlink="http://www.w3.org/1999/xlink" content-type="voucher code" xlink:title="OSUC" id="NCID0EXXSO" xlink:type="simple"><ext-link xlink:type="simple" ext-link-type="uri" xlink:href="http://hol.osu.edu/spmInfo.html?id=OSUC%20189284">189284</ext-link></named-content>, <named-content xmlns:xlink="http://www.w3.org/1999/xlink" content-type="voucher code" xlink:title="OSUC" id="NCID0EAYSO" xlink:type="simple"><ext-link xlink:type="simple" ext-link-type="uri" xlink:href="http://hol.osu.edu/spmInfo.html?id=OSUC%20189288">189288</ext-link></named-content>, <named-content xmlns:xlink="http://www.w3.org/1999/xlink" content-type="voucher code" xlink:title="OSUC" id="NCID0EJYSO" xlink:type="simple"><ext-link xlink:type="simple" ext-link-type="uri" xlink:href="http://hol.osu.edu/spmInfo.html?id=OSUC%20189301">189301</ext-link></named-content>–<named-content xmlns:xlink="http://www.w3.org/1999/xlink" content-type="voucher code" xlink:title="OSUC" id="NCID0ESYSO" xlink:type="simple"><ext-link xlink:type="simple" ext-link-type="uri" xlink:href="http://hol.osu.edu/spmInfo.html?id=OSUC%20189302">189302</ext-link></named-content>, <named-content xmlns:xlink="http://www.w3.org/1999/xlink" content-type="voucher code" xlink:title="OSUC" id="NCID0E2YSO" xlink:type="simple"><ext-link xlink:type="simple" ext-link-type="uri" xlink:href="http://hol.osu.edu/spmInfo.html?id=OSUC%20189392">189392</ext-link></named-content>, <named-content xmlns:xlink="http://www.w3.org/1999/xlink" content-type="voucher code" xlink:title="OSUC" id="NCID0EEZSO" xlink:type="simple"><ext-link xlink:type="simple" ext-link-type="uri" xlink:href="http://hol.osu.edu/spmInfo.html?id=OSUC%20191095">191095</ext-link></named-content>, <!--PageBreak--><named-content xmlns:xlink="http://www.w3.org/1999/xlink" content-type="voucher code" xlink:title="OSUC" id="NCID0EOZSO" xlink:type="simple"><ext-link xlink:type="simple" ext-link-type="uri" xlink:href="http://hol.osu.edu/spmInfo.html?id=OSUC%20193318">193318</ext-link></named-content>, <named-content xmlns:xlink="http://www.w3.org/1999/xlink" content-type="voucher code" xlink:title="OSUC" id="NCID0EXZSO" xlink:type="simple"><ext-link xlink:type="simple" ext-link-type="uri" xlink:href="http://hol.osu.edu/spmInfo.html?id=OSUC%20193323">193323</ext-link></named-content>, <named-content xmlns:xlink="http://www.w3.org/1999/xlink" content-type="voucher code" xlink:title="OSUC" id="NCID0EA1SO" xlink:type="simple"><ext-link xlink:type="simple" ext-link-type="uri" xlink:href="http://hol.osu.edu/spmInfo.html?id=OSUC%20193332">193332</ext-link></named-content>, <named-content xmlns:xlink="http://www.w3.org/1999/xlink" content-type="voucher code" xlink:title="OSUC" id="NCID0EJ1SO" xlink:type="simple"><ext-link xlink:type="simple" ext-link-type="uri" xlink:href="http://hol.osu.edu/spmInfo.html?id=OSUC%20193335">193335</ext-link></named-content>–<named-content xmlns:xlink="http://www.w3.org/1999/xlink" content-type="voucher code" xlink:title="OSUC" id="NCID0ES1SO" xlink:type="simple"><ext-link xlink:type="simple" ext-link-type="uri" xlink:href="http://hol.osu.edu/spmInfo.html?id=OSUC%20193337">193337</ext-link></named-content>, <named-content xmlns:xlink="http://www.w3.org/1999/xlink" content-type="voucher code" xlink:title="OSUC" id="NCID0E21SO" xlink:type="simple"><ext-link xlink:type="simple" ext-link-type="uri" xlink:href="http://hol.osu.edu/spmInfo.html?id=OSUC%20193339">193339</ext-link></named-content>, <named-content xmlns:xlink="http://www.w3.org/1999/xlink" content-type="voucher code" xlink:title="OSUC" id="NCID0EE2SO" xlink:type="simple"><ext-link xlink:type="simple" ext-link-type="uri" xlink:href="http://hol.osu.edu/spmInfo.html?id=OSUC%20193341">193341</ext-link></named-content>, <named-content xmlns:xlink="http://www.w3.org/1999/xlink" content-type="voucher code" xlink:title="OSUC" id="NCID0EN2SO" xlink:type="simple"><ext-link xlink:type="simple" ext-link-type="uri" xlink:href="http://hol.osu.edu/spmInfo.html?id=OSUC%20193343">193343</ext-link></named-content>, <named-content xmlns:xlink="http://www.w3.org/1999/xlink" content-type="voucher code" xlink:title="OSUC" id="NCID0EW2SO" xlink:type="simple"><ext-link xlink:type="simple" ext-link-type="uri" xlink:href="http://hol.osu.edu/spmInfo.html?id=OSUC%20193345">193345</ext-link></named-content>, <named-content xmlns:xlink="http://www.w3.org/1999/xlink" content-type="voucher code" xlink:title="OSUC" id="NCID0E62SO" xlink:type="simple"><ext-link xlink:type="simple" ext-link-type="uri" xlink:href="http://hol.osu.edu/spmInfo.html?id=OSUC%20193354">193354</ext-link></named-content>, <named-content xmlns:xlink="http://www.w3.org/1999/xlink" content-type="voucher code" xlink:title="OSUC" id="NCID0EI3SO" xlink:type="simple"><ext-link xlink:type="simple" ext-link-type="uri" xlink:href="http://hol.osu.edu/spmInfo.html?id=OSUC%20193356">193356</ext-link></named-content>, <named-content xmlns:xlink="http://www.w3.org/1999/xlink" content-type="voucher code" xlink:title="OSUC" id="NCID0ER3SO" xlink:type="simple"><ext-link xlink:type="simple" ext-link-type="uri" xlink:href="http://hol.osu.edu/spmInfo.html?id=OSUC%20193359">193359</ext-link></named-content>, <named-content xmlns:xlink="http://www.w3.org/1999/xlink" content-type="voucher code" xlink:title="OSUC" id="NCID0E13SO" xlink:type="simple"><ext-link xlink:type="simple" ext-link-type="uri" xlink:href="http://hol.osu.edu/spmInfo.html?id=OSUC%20193394">193394</ext-link></named-content>, <named-content xmlns:xlink="http://www.w3.org/1999/xlink" content-type="voucher code" xlink:title="OSUC" id="NCID0ED4SO" xlink:type="simple"><ext-link xlink:type="simple" ext-link-type="uri" xlink:href="http://hol.osu.edu/spmInfo.html?id=OSUC%20193396">193396</ext-link></named-content>–<named-content xmlns:xlink="http://www.w3.org/1999/xlink" content-type="voucher code" xlink:title="OSUC" id="NCID0EM4SO" xlink:type="simple"><ext-link xlink:type="simple" ext-link-type="uri" xlink:href="http://hol.osu.edu/spmInfo.html?id=OSUC%20193397">193397</ext-link></named-content>, <named-content xmlns:xlink="http://www.w3.org/1999/xlink" content-type="voucher code" xlink:title="OSUC" id="NCID0EV4SO" xlink:type="simple"><ext-link xlink:type="simple" ext-link-type="uri" xlink:href="http://hol.osu.edu/spmInfo.html?id=OSUC%20193400">193400</ext-link></named-content>, <named-content xmlns:xlink="http://www.w3.org/1999/xlink" content-type="voucher code" xlink:title="OSUC" id="NCID0E54SO" xlink:type="simple"><ext-link xlink:type="simple" ext-link-type="uri" xlink:href="http://hol.osu.edu/spmInfo.html?id=OSUC%20193403">193403</ext-link></named-content>, <named-content xmlns:xlink="http://www.w3.org/1999/xlink" content-type="voucher code" xlink:title="OSUC" id="NCID0EH5SO" xlink:type="simple"><ext-link xlink:type="simple" ext-link-type="uri" xlink:href="http://hol.osu.edu/spmInfo.html?id=OSUC%20193537">193537</ext-link></named-content>, <named-content xmlns:xlink="http://www.w3.org/1999/xlink" content-type="voucher code" xlink:title="OSUC" id="NCID0EQ5SO" xlink:type="simple"><ext-link xlink:type="simple" ext-link-type="uri" xlink:href="http://hol.osu.edu/spmInfo.html?id=OSUC%20193540">193540</ext-link></named-content>, <named-content xmlns:xlink="http://www.w3.org/1999/xlink" content-type="voucher code" xlink:title="OSUC" id="NCID0EZ5SO" xlink:type="simple"><ext-link xlink:type="simple" ext-link-type="uri" xlink:href="http://hol.osu.edu/spmInfo.html?id=OSUC%20193546">193546</ext-link></named-content>, <named-content xmlns:xlink="http://www.w3.org/1999/xlink" content-type="voucher code" xlink:title="OSUC" id="NCID0EC6SO" xlink:type="simple"><ext-link xlink:type="simple" ext-link-type="uri" xlink:href="http://hol.osu.edu/spmInfo.html?id=OSUC%20193590">193590</ext-link></named-content>, <named-content xmlns:xlink="http://www.w3.org/1999/xlink" content-type="voucher code" xlink:title="OSUC" id="NCID0EL6SO" xlink:type="simple"><ext-link xlink:type="simple" ext-link-type="uri" xlink:href="http://hol.osu.edu/spmInfo.html?id=OSUC%20231806">231806</ext-link></named-content>–<named-content xmlns:xlink="http://www.w3.org/1999/xlink" content-type="voucher code" xlink:title="OSUC" id="NCID0EU6SO" xlink:type="simple"><ext-link xlink:type="simple" ext-link-type="uri" xlink:href="http://hol.osu.edu/spmInfo.html?id=OSUC%20231809">231809</ext-link></named-content>, <named-content xmlns:xlink="http://www.w3.org/1999/xlink" content-type="voucher code" xlink:title="OSUC" id="NCID0E46SO" xlink:type="simple"><ext-link xlink:type="simple" ext-link-type="uri" xlink:href="http://hol.osu.edu/spmInfo.html?id=OSUC%20231813">231813</ext-link></named-content>–<named-content xmlns:xlink="http://www.w3.org/1999/xlink" content-type="voucher code" xlink:title="OSUC" id="NCID0EGATO" xlink:type="simple"><ext-link xlink:type="simple" ext-link-type="uri" xlink:href="http://hol.osu.edu/spmInfo.html?id=OSUC%20231817">231817</ext-link></named-content>, <named-content xmlns:xlink="http://www.w3.org/1999/xlink" content-type="voucher code" xlink:title="OSUC" id="NCID0EPATO" xlink:type="simple"><ext-link xlink:type="simple" ext-link-type="uri" xlink:href="http://hol.osu.edu/spmInfo.html?id=OSUC%20231819">231819</ext-link></named-content>, <named-content xmlns:xlink="http://www.w3.org/1999/xlink" content-type="voucher code" xlink:title="OSUC" id="NCID0EYATO" xlink:type="simple"><ext-link xlink:type="simple" ext-link-type="uri" xlink:href="http://hol.osu.edu/spmInfo.html?id=OSUC%20231822">231822</ext-link></named-content>, <named-content xmlns:xlink="http://www.w3.org/1999/xlink" content-type="voucher code" xlink:title="OSUC" id="NCID0EBBTO" xlink:type="simple"><ext-link xlink:type="simple" ext-link-type="uri" xlink:href="http://hol.osu.edu/spmInfo.html?id=OSUC%20231828">231828</ext-link></named-content>, <named-content xmlns:xlink="http://www.w3.org/1999/xlink" content-type="voucher code" xlink:title="OSUC" id="NCID0EKBTO" xlink:type="simple"><ext-link xlink:type="simple" ext-link-type="uri" xlink:href="http://hol.osu.edu/spmInfo.html?id=OSUC%20232300">232300</ext-link></named-content>, <named-content xmlns:xlink="http://www.w3.org/1999/xlink" content-type="voucher code" xlink:title="OSUC" id="NCID0ETBTO" xlink:type="simple"><ext-link xlink:type="simple" ext-link-type="uri" xlink:href="http://hol.osu.edu/spmInfo.html?id=OSUC%20259764">259764</ext-link></named-content>, <named-content xmlns:xlink="http://www.w3.org/1999/xlink" content-type="voucher code" xlink:title="OSUC" id="NCID0E3BTO" xlink:type="simple"><ext-link xlink:type="simple" ext-link-type="uri" xlink:href="http://hol.osu.edu/spmInfo.html?id=OSUC%20272088">272088</ext-link></named-content>, <named-content xmlns:xlink="http://www.w3.org/1999/xlink" content-type="voucher code" xlink:title="OSUC" id="NCID0EFCTO" xlink:type="simple"><ext-link xlink:type="simple" ext-link-type="uri" xlink:href="http://hol.osu.edu/spmInfo.html?id=OSUC%20275806">275806</ext-link></named-content>–<named-content xmlns:xlink="http://www.w3.org/1999/xlink" content-type="voucher code" xlink:title="OSUC" id="NCID0EOCTO" xlink:type="simple"><ext-link xlink:type="simple" ext-link-type="uri" xlink:href="http://hol.osu.edu/spmInfo.html?id=OSUC%20275807">275807</ext-link></named-content>, <named-content xmlns:xlink="http://www.w3.org/1999/xlink" content-type="voucher code" xlink:title="OSUC" id="NCID0EXCTO" xlink:type="simple"><ext-link xlink:type="simple" ext-link-type="uri" xlink:href="http://hol.osu.edu/spmInfo.html?id=OSUC%20275809">275809</ext-link></named-content>, <named-content xmlns:xlink="http://www.w3.org/1999/xlink" content-type="voucher code" xlink:title="OSUC" id="NCID0EADTO" xlink:type="simple"><ext-link xlink:type="simple" ext-link-type="uri" xlink:href="http://hol.osu.edu/spmInfo.html?id=OSUC%20276187">276187</ext-link></named-content>, <named-content xmlns:xlink="http://www.w3.org/1999/xlink" content-type="voucher code" xlink:title="OSUC" id="NCID0EJDTO" xlink:type="simple"><ext-link xlink:type="simple" ext-link-type="uri" xlink:href="http://hol.osu.edu/spmInfo.html?id=OSUC%20276195">276195</ext-link></named-content>–<named-content xmlns:xlink="http://www.w3.org/1999/xlink" content-type="voucher code" xlink:title="OSUC" id="NCID0ESDTO" xlink:type="simple"><ext-link xlink:type="simple" ext-link-type="uri" xlink:href="http://hol.osu.edu/spmInfo.html?id=OSUC%20276196">276196</ext-link></named-content>, <named-content xmlns:xlink="http://www.w3.org/1999/xlink" content-type="voucher code" xlink:title="OSUC" id="NCID0E2DTO" xlink:type="simple"><ext-link xlink:type="simple" ext-link-type="uri" xlink:href="http://hol.osu.edu/spmInfo.html?id=OSUC%20276240">276240</ext-link></named-content>, <named-content xmlns:xlink="http://www.w3.org/1999/xlink" content-type="voucher code" xlink:title="OSUC" id="NCID0EEETO" xlink:type="simple"><ext-link xlink:type="simple" ext-link-type="uri" xlink:href="http://hol.osu.edu/spmInfo.html?id=OSUC%20278953">278953</ext-link></named-content>, <named-content xmlns:xlink="http://www.w3.org/1999/xlink" content-type="voucher code" xlink:title="OSUC" id="NCID0ENETO" xlink:type="simple"><ext-link xlink:type="simple" ext-link-type="uri" xlink:href="http://hol.osu.edu/spmInfo.html?id=OSUC%20279660">279660</ext-link></named-content>, <named-content xmlns:xlink="http://www.w3.org/1999/xlink" content-type="voucher code" xlink:title="OSUC" id="NCID0EWETO" xlink:type="simple"><ext-link xlink:type="simple" ext-link-type="uri" xlink:href="http://hol.osu.edu/spmInfo.html?id=OSUC%20363589">363589</ext-link></named-content>, <named-content xmlns:xlink="http://www.w3.org/1999/xlink" content-type="voucher code" xlink:title="OSUC" id="NCID0E6ETO" xlink:type="simple"><ext-link xlink:type="simple" ext-link-type="uri" xlink:href="http://hol.osu.edu/spmInfo.html?id=OSUC%20363599">363599</ext-link></named-content>, <named-content xmlns:xlink="http://www.w3.org/1999/xlink" content-type="voucher code" xlink:title="OSUC" id="NCID0EIFTO" xlink:type="simple"><ext-link xlink:type="simple" ext-link-type="uri" xlink:href="http://hol.osu.edu/spmInfo.html?id=OSUC%20364074">364074</ext-link></named-content>, <named-content xmlns:xlink="http://www.w3.org/1999/xlink" content-type="voucher code" xlink:title="OSUC" id="NCID0ERFTO" xlink:type="simple"><ext-link xlink:type="simple" ext-link-type="uri" xlink:href="http://hol.osu.edu/spmInfo.html?id=OSUC%20372635">372635</ext-link></named-content> (<named-content xmlns:xlink="http://www.w3.org/1999/xlink" content-type="dwc:institutional_code" xlink:type="simple">IAVH</named-content>); <named-content xmlns:xlink="http://www.w3.org/1999/xlink" content-type="dwc:institutional_code" xlink:type="simple">OSUC</named-content> <named-content xmlns:xlink="http://www.w3.org/1999/xlink" content-type="voucher code" xlink:title="OSUC" id="NCID0EKGTO" xlink:type="simple"><ext-link xlink:type="simple" ext-link-type="uri" xlink:href="http://hol.osu.edu/spmInfo.html?id=OSUC%20143967">143967</ext-link></named-content>–<named-content xmlns:xlink="http://www.w3.org/1999/xlink" content-type="voucher code" xlink:title="OSUC" id="NCID0ETGTO" xlink:type="simple"><ext-link xlink:type="simple" ext-link-type="uri" xlink:href="http://hol.osu.edu/spmInfo.html?id=OSUC%20143968">143968</ext-link></named-content>, <named-content xmlns:xlink="http://www.w3.org/1999/xlink" content-type="voucher code" xlink:title="OSUC" id="NCID0E3GTO" xlink:type="simple"><ext-link xlink:type="simple" ext-link-type="uri" xlink:href="http://hol.osu.edu/spmInfo.html?id=OSUC%20143972">143972</ext-link></named-content>, <named-content xmlns:xlink="http://www.w3.org/1999/xlink" content-type="voucher code" xlink:title="OSUC" id="NCID0EFHTO" xlink:type="simple"><ext-link xlink:type="simple" ext-link-type="uri" xlink:href="http://hol.osu.edu/spmInfo.html?id=OSUC%20152133">152133</ext-link></named-content>–<named-content xmlns:xlink="http://www.w3.org/1999/xlink" content-type="voucher code" xlink:title="OSUC" id="NCID0EOHTO" xlink:type="simple"><ext-link xlink:type="simple" ext-link-type="uri" xlink:href="http://hol.osu.edu/spmInfo.html?id=OSUC%20152140">152140</ext-link></named-content>, <named-content xmlns:xlink="http://www.w3.org/1999/xlink" content-type="voucher code" xlink:title="OSUC" id="NCID0EXHTO" xlink:type="simple"><ext-link xlink:type="simple" ext-link-type="uri" xlink:href="http://hol.osu.edu/spmInfo.html?id=OSUC%20152142">152142</ext-link></named-content>–<named-content xmlns:xlink="http://www.w3.org/1999/xlink" content-type="voucher code" xlink:title="OSUC" id="NCID0EAITO" xlink:type="simple"><ext-link xlink:type="simple" ext-link-type="uri" xlink:href="http://hol.osu.edu/spmInfo.html?id=OSUC%20152144">152144</ext-link></named-content>, <named-content xmlns:xlink="http://www.w3.org/1999/xlink" content-type="voucher code" xlink:title="OSUC" id="NCID0EJITO" xlink:type="simple"><ext-link xlink:type="simple" ext-link-type="uri" xlink:href="http://hol.osu.edu/spmInfo.html?id=OSUC%20152146">152146</ext-link></named-content>, <named-content xmlns:xlink="http://www.w3.org/1999/xlink" content-type="voucher code" xlink:title="OSUC" id="NCID0ESITO" xlink:type="simple"><ext-link xlink:type="simple" ext-link-type="uri" xlink:href="http://hol.osu.edu/spmInfo.html?id=OSUC%20162498">162498</ext-link></named-content>, <named-content xmlns:xlink="http://www.w3.org/1999/xlink" content-type="voucher code" xlink:title="OSUC" id="NCID0E2ITO" xlink:type="simple"><ext-link xlink:type="simple" ext-link-type="uri" xlink:href="http://hol.osu.edu/spmInfo.html?id=OSUC%20162502">162502</ext-link></named-content>, <named-content xmlns:xlink="http://www.w3.org/1999/xlink" content-type="voucher code" xlink:title="OSUC" id="NCID0EEJTO" xlink:type="simple"><ext-link xlink:type="simple" ext-link-type="uri" xlink:href="http://hol.osu.edu/spmInfo.html?id=OSUC%20162585">162585</ext-link></named-content>, <named-content xmlns:xlink="http://www.w3.org/1999/xlink" content-type="voucher code" xlink:title="OSUC" id="NCID0ENJTO" xlink:type="simple"><ext-link xlink:type="simple" ext-link-type="uri" xlink:href="http://hol.osu.edu/spmInfo.html?id=OSUC%20162595">162595</ext-link></named-content>, <named-content xmlns:xlink="http://www.w3.org/1999/xlink" content-type="voucher code" xlink:title="OSUC" id="NCID0EWJTO" xlink:type="simple"><ext-link xlink:type="simple" ext-link-type="uri" xlink:href="http://hol.osu.edu/spmInfo.html?id=OSUC%20162598">162598</ext-link></named-content>, <named-content xmlns:xlink="http://www.w3.org/1999/xlink" content-type="voucher code" xlink:title="OSUC" id="NCID0E6JTO" xlink:type="simple"><ext-link xlink:type="simple" ext-link-type="uri" xlink:href="http://hol.osu.edu/spmInfo.html?id=OSUC%20162604">162604</ext-link></named-content>, <named-content xmlns:xlink="http://www.w3.org/1999/xlink" content-type="voucher code" xlink:title="OSUC" id="NCID0EIKTO" xlink:type="simple"><ext-link xlink:type="simple" ext-link-type="uri" xlink:href="http://hol.osu.edu/spmInfo.html?id=OSUC%20176896">176896</ext-link></named-content>, <named-content xmlns:xlink="http://www.w3.org/1999/xlink" content-type="voucher code" xlink:title="OSUC" id="NCID0ERKTO" xlink:type="simple"><ext-link xlink:type="simple" ext-link-type="uri" xlink:href="http://hol.osu.edu/spmInfo.html?id=OSUC%20178164">178164</ext-link></named-content>, <named-content xmlns:xlink="http://www.w3.org/1999/xlink" content-type="voucher code" xlink:title="OSUC" id="NCID0E1KTO" xlink:type="simple"><ext-link xlink:type="simple" ext-link-type="uri" xlink:href="http://hol.osu.edu/spmInfo.html?id=OSUC%20182225">182225</ext-link></named-content>–<named-content xmlns:xlink="http://www.w3.org/1999/xlink" content-type="voucher code" xlink:title="OSUC" id="NCID0EDLTO" xlink:type="simple"><ext-link xlink:type="simple" ext-link-type="uri" xlink:href="http://hol.osu.edu/spmInfo.html?id=OSUC%20182226">182226</ext-link></named-content>, <named-content xmlns:xlink="http://www.w3.org/1999/xlink" content-type="voucher code" xlink:title="OSUC" id="NCID0EMLTO" xlink:type="simple"><ext-link xlink:type="simple" ext-link-type="uri" xlink:href="http://hol.osu.edu/spmInfo.html?id=OSUC%20182488">182488</ext-link></named-content>–<named-content xmlns:xlink="http://www.w3.org/1999/xlink" content-type="voucher code" xlink:title="OSUC" id="NCID0EVLTO" xlink:type="simple"><ext-link xlink:type="simple" ext-link-type="uri" xlink:href="http://hol.osu.edu/spmInfo.html?id=OSUC%20182490">182490</ext-link></named-content>, <named-content xmlns:xlink="http://www.w3.org/1999/xlink" content-type="voucher code" xlink:title="OSUC" id="NCID0E5LTO" xlink:type="simple"><ext-link xlink:type="simple" ext-link-type="uri" xlink:href="http://hol.osu.edu/spmInfo.html?id=OSUC%20182498">182498</ext-link></named-content>, <named-content xmlns:xlink="http://www.w3.org/1999/xlink" content-type="voucher code" xlink:title="OSUC" id="NCID0EHMTO" xlink:type="simple"><ext-link xlink:type="simple" ext-link-type="uri" xlink:href="http://hol.osu.edu/spmInfo.html?id=OSUC%20182500">182500</ext-link></named-content>, <named-content xmlns:xlink="http://www.w3.org/1999/xlink" content-type="voucher code" xlink:title="OSUC" id="NCID0EQMTO" xlink:type="simple"><ext-link xlink:type="simple" ext-link-type="uri" xlink:href="http://hol.osu.edu/spmInfo.html?id=OSUC%20182593">182593</ext-link></named-content>, <named-content xmlns:xlink="http://www.w3.org/1999/xlink" content-type="voucher code" xlink:title="OSUC" id="NCID0EZMTO" xlink:type="simple"><ext-link xlink:type="simple" ext-link-type="uri" xlink:href="http://hol.osu.edu/spmInfo.html?id=OSUC%20182744">182744</ext-link></named-content>–<named-content xmlns:xlink="http://www.w3.org/1999/xlink" content-type="voucher code" xlink:title="OSUC" id="NCID0ECNTO" xlink:type="simple"><ext-link xlink:type="simple" ext-link-type="uri" xlink:href="http://hol.osu.edu/spmInfo.html?id=OSUC%20182748">182748</ext-link></named-content>, <named-content xmlns:xlink="http://www.w3.org/1999/xlink" content-type="voucher code" xlink:title="OSUC" id="NCID0ELNTO" xlink:type="simple"><ext-link xlink:type="simple" ext-link-type="uri" xlink:href="http://hol.osu.edu/spmInfo.html?id=OSUC%20182763">182763</ext-link></named-content>–<named-content xmlns:xlink="http://www.w3.org/1999/xlink" content-type="voucher code" xlink:title="OSUC" id="NCID0EUNTO" xlink:type="simple"><ext-link xlink:type="simple" ext-link-type="uri" xlink:href="http://hol.osu.edu/spmInfo.html?id=OSUC%20182765">182765</ext-link></named-content>, <named-content xmlns:xlink="http://www.w3.org/1999/xlink" content-type="voucher code" xlink:title="OSUC" id="NCID0E4NTO" xlink:type="simple"><ext-link xlink:type="simple" ext-link-type="uri" xlink:href="http://hol.osu.edu/spmInfo.html?id=OSUC%20182767">182767</ext-link></named-content>, <named-content xmlns:xlink="http://www.w3.org/1999/xlink" content-type="voucher code" xlink:title="OSUC" id="NCID0EGOTO" xlink:type="simple"><ext-link xlink:type="simple" ext-link-type="uri" xlink:href="http://hol.osu.edu/spmInfo.html?id=OSUC%20188549">188549</ext-link></named-content>, <named-content xmlns:xlink="http://www.w3.org/1999/xlink" content-type="voucher code" xlink:title="OSUC" id="NCID0EPOTO" xlink:type="simple"><ext-link xlink:type="simple" ext-link-type="uri" xlink:href="http://hol.osu.edu/spmInfo.html?id=OSUC%20188681">188681</ext-link></named-content>, <named-content xmlns:xlink="http://www.w3.org/1999/xlink" content-type="voucher code" xlink:title="OSUC" id="NCID0EYOTO" xlink:type="simple"><ext-link xlink:type="simple" ext-link-type="uri" xlink:href="http://hol.osu.edu/spmInfo.html?id=OSUC%20188687">188687</ext-link></named-content>, <named-content xmlns:xlink="http://www.w3.org/1999/xlink" content-type="voucher code" xlink:title="OSUC" id="NCID0EBPTO" xlink:type="simple"><ext-link xlink:type="simple" ext-link-type="uri" xlink:href="http://hol.osu.edu/spmInfo.html?id=OSUC%20188922">188922</ext-link></named-content>, <named-content xmlns:xlink="http://www.w3.org/1999/xlink" content-type="voucher code" xlink:title="OSUC" id="NCID0EKPTO" xlink:type="simple"><ext-link xlink:type="simple" ext-link-type="uri" xlink:href="http://hol.osu.edu/spmInfo.html?id=OSUC%20188925">188925</ext-link></named-content>, <named-content xmlns:xlink="http://www.w3.org/1999/xlink" content-type="voucher code" xlink:title="OSUC" id="NCID0ETPTO" xlink:type="simple"><ext-link xlink:type="simple" ext-link-type="uri" xlink:href="http://hol.osu.edu/spmInfo.html?id=OSUC%20188927">188927</ext-link></named-content>, <named-content xmlns:xlink="http://www.w3.org/1999/xlink" content-type="voucher code" xlink:title="OSUC" id="NCID0E3PTO" xlink:type="simple"><ext-link xlink:type="simple" ext-link-type="uri" xlink:href="http://hol.osu.edu/spmInfo.html?id=OSUC%20188931">188931</ext-link></named-content>–<named-content xmlns:xlink="http://www.w3.org/1999/xlink" content-type="voucher code" xlink:title="OSUC" id="NCID0EFQTO" xlink:type="simple"><ext-link xlink:type="simple" ext-link-type="uri" xlink:href="http://hol.osu.edu/spmInfo.html?id=OSUC%20188932">188932</ext-link></named-content>, <named-content xmlns:xlink="http://www.w3.org/1999/xlink" content-type="voucher code" xlink:title="OSUC" id="NCID0EOQTO" xlink:type="simple"><ext-link xlink:type="simple" ext-link-type="uri" xlink:href="http://hol.osu.edu/spmInfo.html?id=OSUC%20188935">188935</ext-link></named-content>–<named-content xmlns:xlink="http://www.w3.org/1999/xlink" content-type="voucher code" xlink:title="OSUC" id="NCID0EXQTO" xlink:type="simple"><ext-link xlink:type="simple" ext-link-type="uri" xlink:href="http://hol.osu.edu/spmInfo.html?id=OSUC%20188936">188936</ext-link></named-content>, <named-content xmlns:xlink="http://www.w3.org/1999/xlink" content-type="voucher code" xlink:title="OSUC" id="NCID0EARTO" xlink:type="simple"><ext-link xlink:type="simple" ext-link-type="uri" xlink:href="http://hol.osu.edu/spmInfo.html?id=OSUC%20188938">188938</ext-link></named-content>–<named-content xmlns:xlink="http://www.w3.org/1999/xlink" content-type="voucher code" xlink:title="OSUC" id="NCID0EJRTO" xlink:type="simple"><ext-link xlink:type="simple" ext-link-type="uri" xlink:href="http://hol.osu.edu/spmInfo.html?id=OSUC%20188939">188939</ext-link></named-content>, <named-content xmlns:xlink="http://www.w3.org/1999/xlink" content-type="voucher code" xlink:title="OSUC" id="NCID0ESRTO" xlink:type="simple"><ext-link xlink:type="simple" ext-link-type="uri" xlink:href="http://hol.osu.edu/spmInfo.html?id=OSUC%20189177">189177</ext-link></named-content>–<named-content xmlns:xlink="http://www.w3.org/1999/xlink" content-type="voucher code" xlink:title="OSUC" id="NCID0E2RTO" xlink:type="simple"><ext-link xlink:type="simple" ext-link-type="uri" xlink:href="http://hol.osu.edu/spmInfo.html?id=OSUC%20189178">189178</ext-link></named-content>, <named-content xmlns:xlink="http://www.w3.org/1999/xlink" content-type="voucher code" xlink:title="OSUC" id="NCID0EESTO" xlink:type="simple"><ext-link xlink:type="simple" ext-link-type="uri" xlink:href="http://hol.osu.edu/spmInfo.html?id=OSUC%20189180">189180</ext-link></named-content>–<named-content xmlns:xlink="http://www.w3.org/1999/xlink" content-type="voucher code" xlink:title="OSUC" id="NCID0ENSTO" xlink:type="simple"><ext-link xlink:type="simple" ext-link-type="uri" xlink:href="http://hol.osu.edu/spmInfo.html?id=OSUC%20189182">189182</ext-link></named-content>, <named-content xmlns:xlink="http://www.w3.org/1999/xlink" content-type="voucher code" xlink:title="OSUC" id="NCID0EWSTO" xlink:type="simple"><ext-link xlink:type="simple" ext-link-type="uri" xlink:href="http://hol.osu.edu/spmInfo.html?id=OSUC%20189184">189184</ext-link></named-content>, <named-content xmlns:xlink="http://www.w3.org/1999/xlink" content-type="voucher code" xlink:title="OSUC" id="NCID0E6STO" xlink:type="simple"><ext-link xlink:type="simple" ext-link-type="uri" xlink:href="http://hol.osu.edu/spmInfo.html?id=OSUC%20189187">189187</ext-link></named-content>–<named-content xmlns:xlink="http://www.w3.org/1999/xlink" content-type="voucher code" xlink:title="OSUC" id="NCID0EITTO" xlink:type="simple"><ext-link xlink:type="simple" ext-link-type="uri" xlink:href="http://hol.osu.edu/spmInfo.html?id=OSUC%20189189">189189</ext-link></named-content>, <named-content xmlns:xlink="http://www.w3.org/1999/xlink" content-type="voucher code" xlink:title="OSUC" id="NCID0ERTTO" xlink:type="simple"><ext-link xlink:type="simple" ext-link-type="uri" xlink:href="http://hol.osu.edu/spmInfo.html?id=OSUC%20189192">189192</ext-link></named-content>, <named-content xmlns:xlink="http://www.w3.org/1999/xlink" content-type="voucher code" xlink:title="OSUC" id="NCID0E1TTO" xlink:type="simple"><ext-link xlink:type="simple" ext-link-type="uri" xlink:href="http://hol.osu.edu/spmInfo.html?id=OSUC%20189194">189194</ext-link></named-content>, <named-content xmlns:xlink="http://www.w3.org/1999/xlink" content-type="voucher code" xlink:title="OSUC" id="NCID0EDUTO" xlink:type="simple"><ext-link xlink:type="simple" ext-link-type="uri" xlink:href="http://hol.osu.edu/spmInfo.html?id=OSUC%20189196">189196</ext-link></named-content>–<named-content xmlns:xlink="http://www.w3.org/1999/xlink" content-type="voucher code" xlink:title="OSUC" id="NCID0EMUTO" xlink:type="simple"><ext-link xlink:type="simple" ext-link-type="uri" xlink:href="http://hol.osu.edu/spmInfo.html?id=OSUC%20189197">189197</ext-link></named-content>, <named-content xmlns:xlink="http://www.w3.org/1999/xlink" content-type="voucher code" xlink:title="OSUC" id="NCID0EVUTO" xlink:type="simple"><ext-link xlink:type="simple" ext-link-type="uri" xlink:href="http://hol.osu.edu/spmInfo.html?id=OSUC%20189201">189201</ext-link></named-content>–<named-content xmlns:xlink="http://www.w3.org/1999/xlink" content-type="voucher code" xlink:title="OSUC" id="NCID0E5UTO" xlink:type="simple"><ext-link xlink:type="simple" ext-link-type="uri" xlink:href="http://hol.osu.edu/spmInfo.html?id=OSUC%20189202">189202</ext-link></named-content>, <named-content xmlns:xlink="http://www.w3.org/1999/xlink" content-type="voucher code" xlink:title="OSUC" id="NCID0EHVTO" xlink:type="simple"><ext-link xlink:type="simple" ext-link-type="uri" xlink:href="http://hol.osu.edu/spmInfo.html?id=OSUC%20189204">189204</ext-link></named-content>, <named-content xmlns:xlink="http://www.w3.org/1999/xlink" content-type="voucher code" xlink:title="OSUC" id="NCID0EQVTO" xlink:type="simple"><ext-link xlink:type="simple" ext-link-type="uri" xlink:href="http://hol.osu.edu/spmInfo.html?id=OSUC%20189206">189206</ext-link></named-content>–<named-content xmlns:xlink="http://www.w3.org/1999/xlink" content-type="voucher code" xlink:title="OSUC" id="NCID0EZVTO" xlink:type="simple"><ext-link xlink:type="simple" ext-link-type="uri" xlink:href="http://hol.osu.edu/spmInfo.html?id=OSUC%20189207">189207</ext-link></named-content>, <named-content xmlns:xlink="http://www.w3.org/1999/xlink" content-type="voucher code" xlink:title="OSUC" id="NCID0ECWTO" xlink:type="simple"><ext-link xlink:type="simple" ext-link-type="uri" xlink:href="http://hol.osu.edu/spmInfo.html?id=OSUC%20189209">189209</ext-link></named-content>, <named-content xmlns:xlink="http://www.w3.org/1999/xlink" content-type="voucher code" xlink:title="OSUC" id="NCID0ELWTO" xlink:type="simple"><ext-link xlink:type="simple" ext-link-type="uri" xlink:href="http://hol.osu.edu/spmInfo.html?id=OSUC%20189214">189214</ext-link></named-content>, <named-content xmlns:xlink="http://www.w3.org/1999/xlink" content-type="voucher code" xlink:title="OSUC" id="NCID0EUWTO" xlink:type="simple"><ext-link xlink:type="simple" ext-link-type="uri" xlink:href="http://hol.osu.edu/spmInfo.html?id=OSUC%20189281">189281</ext-link></named-content>, <named-content xmlns:xlink="http://www.w3.org/1999/xlink" content-type="voucher code" xlink:title="OSUC" id="NCID0E4WTO" xlink:type="simple"><ext-link xlink:type="simple" ext-link-type="uri" xlink:href="http://hol.osu.edu/spmInfo.html?id=OSUC%20189286">189286</ext-link></named-content>, <named-content xmlns:xlink="http://www.w3.org/1999/xlink" content-type="voucher code" xlink:title="OSUC" id="NCID0EGXTO" xlink:type="simple"><ext-link xlink:type="simple" ext-link-type="uri" xlink:href="http://hol.osu.edu/spmInfo.html?id=OSUC%20189298">189298</ext-link></named-content>–<named-content xmlns:xlink="http://www.w3.org/1999/xlink" content-type="voucher code" xlink:title="OSUC" id="NCID0EPXTO" xlink:type="simple"><ext-link xlink:type="simple" ext-link-type="uri" xlink:href="http://hol.osu.edu/spmInfo.html?id=OSUC%20189299">189299</ext-link></named-content>, <named-content xmlns:xlink="http://www.w3.org/1999/xlink" content-type="voucher code" xlink:title="OSUC" id="NCID0EYXTO" xlink:type="simple"><ext-link xlink:type="simple" ext-link-type="uri" xlink:href="http://hol.osu.edu/spmInfo.html?id=OSUC%20190307">190307</ext-link></named-content>–<named-content xmlns:xlink="http://www.w3.org/1999/xlink" content-type="voucher code" xlink:title="OSUC" id="NCID0EBYTO" xlink:type="simple"><ext-link xlink:type="simple" ext-link-type="uri" xlink:href="http://hol.osu.edu/spmInfo.html?id=OSUC%20190309">190309</ext-link></named-content>, <named-content xmlns:xlink="http://www.w3.org/1999/xlink" content-type="voucher code" xlink:title="OSUC" id="NCID0EKYTO" xlink:type="simple"><ext-link xlink:type="simple" ext-link-type="uri" xlink:href="http://hol.osu.edu/spmInfo.html?id=OSUC%20190312">190312</ext-link></named-content>, <named-content xmlns:xlink="http://www.w3.org/1999/xlink" content-type="voucher code" xlink:title="OSUC" id="NCID0ETYTO" xlink:type="simple"><ext-link xlink:type="simple" ext-link-type="uri" xlink:href="http://hol.osu.edu/spmInfo.html?id=OSUC%20191039">191039</ext-link></named-content>, <named-content xmlns:xlink="http://www.w3.org/1999/xlink" content-type="voucher code" xlink:title="OSUC" id="NCID0E3YTO" xlink:type="simple"><ext-link xlink:type="simple" ext-link-type="uri" xlink:href="http://hol.osu.edu/spmInfo.html?id=OSUC%20191177">191177</ext-link></named-content>–<named-content xmlns:xlink="http://www.w3.org/1999/xlink" content-type="voucher code" xlink:title="OSUC" id="NCID0EFZTO" xlink:type="simple"><ext-link xlink:type="simple" ext-link-type="uri" xlink:href="http://hol.osu.edu/spmInfo.html?id=OSUC%20191179">191179</ext-link></named-content>, <named-content xmlns:xlink="http://www.w3.org/1999/xlink" content-type="voucher code" xlink:title="OSUC" id="NCID0EOZTO" xlink:type="simple"><ext-link xlink:type="simple" ext-link-type="uri" xlink:href="http://hol.osu.edu/spmInfo.html?id=OSUC%20191181">191181</ext-link></named-content>, <named-content xmlns:xlink="http://www.w3.org/1999/xlink" content-type="voucher code" xlink:title="OSUC" id="NCID0EXZTO" xlink:type="simple"><ext-link xlink:type="simple" ext-link-type="uri" xlink:href="http://hol.osu.edu/spmInfo.html?id=OSUC%20191186">191186</ext-link></named-content>, <named-content xmlns:xlink="http://www.w3.org/1999/xlink" content-type="voucher code" xlink:title="OSUC" id="NCID0EA1TO" xlink:type="simple"><ext-link xlink:type="simple" ext-link-type="uri" xlink:href="http://hol.osu.edu/spmInfo.html?id=OSUC%20191207">191207</ext-link></named-content>, <named-content xmlns:xlink="http://www.w3.org/1999/xlink" content-type="voucher code" xlink:title="OSUC" id="NCID0EJ1TO" xlink:type="simple"><ext-link xlink:type="simple" ext-link-type="uri" xlink:href="http://hol.osu.edu/spmInfo.html?id=OSUC%20191319">191319</ext-link></named-content>, <named-content xmlns:xlink="http://www.w3.org/1999/xlink" content-type="voucher code" xlink:title="OSUC" id="NCID0ES1TO" xlink:type="simple"><ext-link xlink:type="simple" ext-link-type="uri" xlink:href="http://hol.osu.edu/spmInfo.html?id=OSUC%20191826">191826</ext-link></named-content>, <named-content xmlns:xlink="http://www.w3.org/1999/xlink" content-type="voucher code" xlink:title="OSUC" id="NCID0E21TO" xlink:type="simple"><ext-link xlink:type="simple" ext-link-type="uri" xlink:href="http://hol.osu.edu/spmInfo.html?id=OSUC%20193277">193277</ext-link></named-content>, <named-content xmlns:xlink="http://www.w3.org/1999/xlink" content-type="voucher code" xlink:title="OSUC" id="NCID0EE2TO" xlink:type="simple"><ext-link xlink:type="simple" ext-link-type="uri" xlink:href="http://hol.osu.edu/spmInfo.html?id=OSUC%20193279">193279</ext-link></named-content>–<named-content xmlns:xlink="http://www.w3.org/1999/xlink" content-type="voucher code" xlink:title="OSUC" id="NCID0EN2TO" xlink:type="simple"><ext-link xlink:type="simple" ext-link-type="uri" xlink:href="http://hol.osu.edu/spmInfo.html?id=OSUC%20193280">193280</ext-link></named-content>, <named-content xmlns:xlink="http://www.w3.org/1999/xlink" content-type="voucher code" xlink:title="OSUC" id="NCID0EW2TO" xlink:type="simple"><ext-link xlink:type="simple" ext-link-type="uri" xlink:href="http://hol.osu.edu/spmInfo.html?id=OSUC%20193283">193283</ext-link></named-content>, <named-content xmlns:xlink="http://www.w3.org/1999/xlink" content-type="voucher code" xlink:title="OSUC" id="NCID0E62TO" xlink:type="simple"><ext-link xlink:type="simple" ext-link-type="uri" xlink:href="http://hol.osu.edu/spmInfo.html?id=OSUC%20193285">193285</ext-link></named-content>–<named-content xmlns:xlink="http://www.w3.org/1999/xlink" content-type="voucher code" xlink:title="OSUC" id="NCID0EI3TO" xlink:type="simple"><ext-link xlink:type="simple" ext-link-type="uri" xlink:href="http://hol.osu.edu/spmInfo.html?id=OSUC%20193287">193287</ext-link></named-content>, <named-content xmlns:xlink="http://www.w3.org/1999/xlink" content-type="voucher code" xlink:title="OSUC" id="NCID0ER3TO" xlink:type="simple"><ext-link xlink:type="simple" ext-link-type="uri" xlink:href="http://hol.osu.edu/spmInfo.html?id=OSUC%20193290">193290</ext-link></named-content>, <named-content xmlns:xlink="http://www.w3.org/1999/xlink" content-type="voucher code" xlink:title="OSUC" id="NCID0E13TO" xlink:type="simple"><ext-link xlink:type="simple" ext-link-type="uri" xlink:href="http://hol.osu.edu/spmInfo.html?id=OSUC%20193333">193333</ext-link></named-content>–<named-content xmlns:xlink="http://www.w3.org/1999/xlink" content-type="voucher code" xlink:title="OSUC" id="NCID0ED4TO" xlink:type="simple"><ext-link xlink:type="simple" ext-link-type="uri" xlink:href="http://hol.osu.edu/spmInfo.html?id=OSUC%20193334">193334</ext-link></named-content>, <named-content xmlns:xlink="http://www.w3.org/1999/xlink" content-type="voucher code" xlink:title="OSUC" id="NCID0EM4TO" xlink:type="simple"><ext-link xlink:type="simple" ext-link-type="uri" xlink:href="http://hol.osu.edu/spmInfo.html?id=OSUC%20193344">193344</ext-link></named-content>, <named-content xmlns:xlink="http://www.w3.org/1999/xlink" content-type="voucher code" xlink:title="OSUC" id="NCID0EV4TO" xlink:type="simple"><ext-link xlink:type="simple" ext-link-type="uri" xlink:href="http://hol.osu.edu/spmInfo.html?id=OSUC%20193346">193346</ext-link></named-content>, <named-content xmlns:xlink="http://www.w3.org/1999/xlink" content-type="voucher code" xlink:title="OSUC" id="NCID0E54TO" xlink:type="simple"><ext-link xlink:type="simple" ext-link-type="uri" xlink:href="http://hol.osu.edu/spmInfo.html?id=OSUC%20193350">193350</ext-link></named-content>–<named-content xmlns:xlink="http://www.w3.org/1999/xlink" content-type="voucher code" xlink:title="OSUC" id="NCID0EH5TO" xlink:type="simple"><ext-link xlink:type="simple" ext-link-type="uri" xlink:href="http://hol.osu.edu/spmInfo.html?id=OSUC%20193352">193352</ext-link></named-content>, <named-content xmlns:xlink="http://www.w3.org/1999/xlink" content-type="voucher code" xlink:title="OSUC" id="NCID0EQ5TO" xlink:type="simple"><ext-link xlink:type="simple" ext-link-type="uri" xlink:href="http://hol.osu.edu/spmInfo.html?id=OSUC%20193357">193357</ext-link></named-content>, <named-content xmlns:xlink="http://www.w3.org/1999/xlink" content-type="voucher code" xlink:title="OSUC" id="NCID0EZ5TO" xlink:type="simple"><ext-link xlink:type="simple" ext-link-type="uri" xlink:href="http://hol.osu.edu/spmInfo.html?id=OSUC%20193398">193398</ext-link></named-content>–<named-content xmlns:xlink="http://www.w3.org/1999/xlink" content-type="voucher code" xlink:title="OSUC" id="NCID0EC6TO" xlink:type="simple"><ext-link xlink:type="simple" ext-link-type="uri" xlink:href="http://hol.osu.edu/spmInfo.html?id=OSUC%20193399">193399</ext-link></named-content>, <named-content xmlns:xlink="http://www.w3.org/1999/xlink" content-type="voucher code" xlink:title="OSUC" id="NCID0EL6TO" xlink:type="simple"><ext-link xlink:type="simple" ext-link-type="uri" xlink:href="http://hol.osu.edu/spmInfo.html?id=OSUC%20193402">193402</ext-link></named-content>, <named-content xmlns:xlink="http://www.w3.org/1999/xlink" content-type="voucher code" xlink:title="OSUC" id="NCID0EU6TO" xlink:type="simple"><ext-link xlink:type="simple" ext-link-type="uri" xlink:href="http://hol.osu.edu/spmInfo.html?id=OSUC%20193405">193405</ext-link></named-content>–<named-content xmlns:xlink="http://www.w3.org/1999/xlink" content-type="voucher code" xlink:title="OSUC" id="NCID0E46TO" xlink:type="simple"><ext-link xlink:type="simple" ext-link-type="uri" xlink:href="http://hol.osu.edu/spmInfo.html?id=OSUC%20193406">193406</ext-link></named-content>, <named-content xmlns:xlink="http://www.w3.org/1999/xlink" content-type="voucher code" xlink:title="OSUC" id="NCID0EGAUO" xlink:type="simple"><ext-link xlink:type="simple" ext-link-type="uri" xlink:href="http://hol.osu.edu/spmInfo.html?id=OSUC%20193412">193412</ext-link></named-content>, <named-content xmlns:xlink="http://www.w3.org/1999/xlink" content-type="voucher code" xlink:title="OSUC" id="NCID0EPAUO" xlink:type="simple"><ext-link xlink:type="simple" ext-link-type="uri" xlink:href="http://hol.osu.edu/spmInfo.html?id=OSUC%20193423">193423</ext-link></named-content>, <named-content xmlns:xlink="http://www.w3.org/1999/xlink" content-type="voucher code" xlink:title="OSUC" id="NCID0EYAUO" xlink:type="simple"><ext-link xlink:type="simple" ext-link-type="uri" xlink:href="http://hol.osu.edu/spmInfo.html?id=OSUC%20193468">193468</ext-link></named-content>–<named-content xmlns:xlink="http://www.w3.org/1999/xlink" content-type="voucher code" xlink:title="OSUC" id="NCID0EBBUO" xlink:type="simple"><ext-link xlink:type="simple" ext-link-type="uri" xlink:href="http://hol.osu.edu/spmInfo.html?id=OSUC%20193470">193470</ext-link></named-content>, <named-content xmlns:xlink="http://www.w3.org/1999/xlink" content-type="voucher code" xlink:title="OSUC" id="NCID0EKBUO" xlink:type="simple"><ext-link xlink:type="simple" ext-link-type="uri" xlink:href="http://hol.osu.edu/spmInfo.html?id=OSUC%20193539">193539</ext-link></named-content>, <named-content xmlns:xlink="http://www.w3.org/1999/xlink" content-type="voucher code" xlink:title="OSUC" id="NCID0ETBUO" xlink:type="simple"><ext-link xlink:type="simple" ext-link-type="uri" xlink:href="http://hol.osu.edu/spmInfo.html?id=OSUC%20193545">193545</ext-link></named-content>, <named-content xmlns:xlink="http://www.w3.org/1999/xlink" content-type="voucher code" xlink:title="OSUC" id="NCID0E3BUO" xlink:type="simple"><ext-link xlink:type="simple" ext-link-type="uri" xlink:href="http://hol.osu.edu/spmInfo.html?id=OSUC%20193550">193550</ext-link></named-content>, <named-content xmlns:xlink="http://www.w3.org/1999/xlink" content-type="voucher code" xlink:title="OSUC" id="NCID0EFCUO" xlink:type="simple"><ext-link xlink:type="simple" ext-link-type="uri" xlink:href="http://hol.osu.edu/spmInfo.html?id=OSUC%20193571">193571</ext-link></named-content>, <named-content xmlns:xlink="http://www.w3.org/1999/xlink" content-type="voucher code" xlink:title="OSUC" id="NCID0EOCUO" xlink:type="simple"><ext-link xlink:type="simple" ext-link-type="uri" xlink:href="http://hol.osu.edu/spmInfo.html?id=OSUC%20193573">193573</ext-link></named-content>–<named-content xmlns:xlink="http://www.w3.org/1999/xlink" content-type="voucher code" xlink:title="OSUC" id="NCID0EXCUO" xlink:type="simple"><ext-link xlink:type="simple" ext-link-type="uri" xlink:href="http://hol.osu.edu/spmInfo.html?id=OSUC%20193574">193574</ext-link></named-content>, <named-content xmlns:xlink="http://www.w3.org/1999/xlink" content-type="voucher code" xlink:title="OSUC" id="NCID0EADUO" xlink:type="simple"><ext-link xlink:type="simple" ext-link-type="uri" xlink:href="http://hol.osu.edu/spmInfo.html?id=OSUC%20193577">193577</ext-link></named-content>–<named-content xmlns:xlink="http://www.w3.org/1999/xlink" content-type="voucher code" xlink:title="OSUC" id="NCID0EJDUO" xlink:type="simple"><ext-link xlink:type="simple" ext-link-type="uri" xlink:href="http://hol.osu.edu/spmInfo.html?id=OSUC%20193580">193580</ext-link></named-content>, <named-content xmlns:xlink="http://www.w3.org/1999/xlink" content-type="voucher code" xlink:title="OSUC" id="NCID0ESDUO" xlink:type="simple"><ext-link xlink:type="simple" ext-link-type="uri" xlink:href="http://hol.osu.edu/spmInfo.html?id=OSUC%20193585">193585</ext-link></named-content>–<named-content xmlns:xlink="http://www.w3.org/1999/xlink" content-type="voucher code" xlink:title="OSUC" id="NCID0E2DUO" xlink:type="simple"><ext-link xlink:type="simple" ext-link-type="uri" xlink:href="http://hol.osu.edu/spmInfo.html?id=OSUC%20193586">193586</ext-link></named-content>, <named-content xmlns:xlink="http://www.w3.org/1999/xlink" content-type="voucher code" xlink:title="OSUC" id="NCID0EEEUO" xlink:type="simple"><ext-link xlink:type="simple" ext-link-type="uri" xlink:href="http://hol.osu.edu/spmInfo.html?id=OSUC%20193588">193588</ext-link></named-content>, <named-content xmlns:xlink="http://www.w3.org/1999/xlink" content-type="voucher code" xlink:title="OSUC" id="NCID0ENEUO" xlink:type="simple"><ext-link xlink:type="simple" ext-link-type="uri" xlink:href="http://hol.osu.edu/spmInfo.html?id=OSUC%20193592">193592</ext-link></named-content>, <named-content xmlns:xlink="http://www.w3.org/1999/xlink" content-type="voucher code" xlink:title="OSUC" id="NCID0EWEUO" xlink:type="simple"><ext-link xlink:type="simple" ext-link-type="uri" xlink:href="http://hol.osu.edu/spmInfo.html?id=OSUC%20193594">193594</ext-link></named-content>, <named-content xmlns:xlink="http://www.w3.org/1999/xlink" content-type="voucher code" xlink:title="OSUC" id="NCID0E6EUO" xlink:type="simple"><ext-link xlink:type="simple" ext-link-type="uri" xlink:href="http://hol.osu.edu/spmInfo.html?id=OSUC%20193777">193777</ext-link></named-content>, <named-content xmlns:xlink="http://www.w3.org/1999/xlink" content-type="voucher code" xlink:title="OSUC" id="NCID0EIFUO" xlink:type="simple"><ext-link xlink:type="simple" ext-link-type="uri" xlink:href="http://hol.osu.edu/spmInfo.html?id=OSUC%20193780">193780</ext-link></named-content>, <named-content xmlns:xlink="http://www.w3.org/1999/xlink" content-type="voucher code" xlink:title="OSUC" id="NCID0ERFUO" xlink:type="simple"><ext-link xlink:type="simple" ext-link-type="uri" xlink:href="http://hol.osu.edu/spmInfo.html?id=OSUC%20193901">193901</ext-link></named-content>, <named-content xmlns:xlink="http://www.w3.org/1999/xlink" content-type="voucher code" xlink:title="OSUC" id="NCID0E1FUO" xlink:type="simple"><ext-link xlink:type="simple" ext-link-type="uri" xlink:href="http://hol.osu.edu/spmInfo.html?id=OSUC%20193904">193904</ext-link></named-content>, <named-content xmlns:xlink="http://www.w3.org/1999/xlink" content-type="voucher code" xlink:title="OSUC" id="NCID0EDGUO" xlink:type="simple"><ext-link xlink:type="simple" ext-link-type="uri" xlink:href="http://hol.osu.edu/spmInfo.html?id=OSUC%20193907">193907</ext-link></named-content>–<named-content xmlns:xlink="http://www.w3.org/1999/xlink" content-type="voucher code" xlink:title="OSUC" id="NCID0EMGUO" xlink:type="simple"><ext-link xlink:type="simple" ext-link-type="uri" xlink:href="http://hol.osu.edu/spmInfo.html?id=OSUC%20193909">193909</ext-link></named-content>, <named-content xmlns:xlink="http://www.w3.org/1999/xlink" content-type="voucher code" xlink:title="OSUC" id="NCID0EVGUO" xlink:type="simple"><ext-link xlink:type="simple" ext-link-type="uri" xlink:href="http://hol.osu.edu/spmInfo.html?id=OSUC%20193911">193911</ext-link></named-content>–<named-content xmlns:xlink="http://www.w3.org/1999/xlink" content-type="voucher code" xlink:title="OSUC" id="NCID0E5GUO" xlink:type="simple"><ext-link xlink:type="simple" ext-link-type="uri" xlink:href="http://hol.osu.edu/spmInfo.html?id=OSUC%20193912">193912</ext-link></named-content>, <named-content xmlns:xlink="http://www.w3.org/1999/xlink" content-type="voucher code" xlink:title="OSUC" id="NCID0EHHUO" xlink:type="simple"><ext-link xlink:type="simple" ext-link-type="uri" xlink:href="http://hol.osu.edu/spmInfo.html?id=OSUC%20193914">193914</ext-link></named-content>, <named-content xmlns:xlink="http://www.w3.org/1999/xlink" content-type="voucher code" xlink:title="OSUC" id="NCID0EQHUO" xlink:type="simple"><ext-link xlink:type="simple" ext-link-type="uri" xlink:href="http://hol.osu.edu/spmInfo.html?id=OSUC%20193934">193934</ext-link></named-content>, <named-content xmlns:xlink="http://www.w3.org/1999/xlink" content-type="voucher code" xlink:title="OSUC" id="NCID0EZHUO" xlink:type="simple"><ext-link xlink:type="simple" ext-link-type="uri" xlink:href="http://hol.osu.edu/spmInfo.html?id=OSUC%20193936">193936</ext-link></named-content>–<named-content xmlns:xlink="http://www.w3.org/1999/xlink" content-type="voucher code" xlink:title="OSUC" id="NCID0ECIUO" xlink:type="simple"><ext-link xlink:type="simple" ext-link-type="uri" xlink:href="http://hol.osu.edu/spmInfo.html?id=OSUC%20193937">193937</ext-link></named-content>, <named-content xmlns:xlink="http://www.w3.org/1999/xlink" content-type="voucher code" xlink:title="OSUC" id="NCID0ELIUO" xlink:type="simple"><ext-link xlink:type="simple" ext-link-type="uri" xlink:href="http://hol.osu.edu/spmInfo.html?id=OSUC%20193939">193939</ext-link></named-content>, <named-content xmlns:xlink="http://www.w3.org/1999/xlink" content-type="voucher code" xlink:title="OSUC" id="NCID0EUIUO" xlink:type="simple"><ext-link xlink:type="simple" ext-link-type="uri" xlink:href="http://hol.osu.edu/spmInfo.html?id=OSUC%20194198">194198</ext-link></named-content>, <named-content xmlns:xlink="http://www.w3.org/1999/xlink" content-type="voucher code" xlink:title="OSUC" id="NCID0E4IUO" xlink:type="simple"><ext-link xlink:type="simple" ext-link-type="uri" xlink:href="http://hol.osu.edu/spmInfo.html?id=OSUC%20231805">231805</ext-link></named-content>, <named-content xmlns:xlink="http://www.w3.org/1999/xlink" content-type="voucher code" xlink:title="OSUC" id="NCID0EGJUO" xlink:type="simple"><ext-link xlink:type="simple" ext-link-type="uri" xlink:href="http://hol.osu.edu/spmInfo.html?id=OSUC%20231823">231823</ext-link></named-content>, <named-content xmlns:xlink="http://www.w3.org/1999/xlink" content-type="voucher code" xlink:title="OSUC" id="NCID0EPJUO" xlink:type="simple"><ext-link xlink:type="simple" ext-link-type="uri" xlink:href="http://hol.osu.edu/spmInfo.html?id=OSUC%20231825">231825</ext-link></named-content>–<named-content xmlns:xlink="http://www.w3.org/1999/xlink" content-type="voucher code" xlink:title="OSUC" id="NCID0EYJUO" xlink:type="simple"><ext-link xlink:type="simple" ext-link-type="uri" xlink:href="http://hol.osu.edu/spmInfo.html?id=OSUC%20231826">231826</ext-link></named-content>, <named-content xmlns:xlink="http://www.w3.org/1999/xlink" content-type="voucher code" xlink:title="OSUC" id="NCID0EBKUO" xlink:type="simple"><ext-link xlink:type="simple" ext-link-type="uri" xlink:href="http://hol.osu.edu/spmInfo.html?id=OSUC%20249898">249898</ext-link></named-content>, <named-content xmlns:xlink="http://www.w3.org/1999/xlink" content-type="voucher code" xlink:title="OSUC" id="NCID0EKKUO" xlink:type="simple"><ext-link xlink:type="simple" ext-link-type="uri" xlink:href="http://hol.osu.edu/spmInfo.html?id=OSUC%20253452">253452</ext-link></named-content>, <named-content xmlns:xlink="http://www.w3.org/1999/xlink" content-type="voucher code" xlink:title="OSUC" id="NCID0ETKUO" xlink:type="simple"><ext-link xlink:type="simple" ext-link-type="uri" xlink:href="http://hol.osu.edu/spmInfo.html?id=OSUC%20253456">253456</ext-link></named-content>, <named-content xmlns:xlink="http://www.w3.org/1999/xlink" content-type="voucher code" xlink:title="OSUC" id="NCID0E3KUO" xlink:type="simple"><ext-link xlink:type="simple" ext-link-type="uri" xlink:href="http://hol.osu.edu/spmInfo.html?id=OSUC%20253461">253461</ext-link></named-content>, <named-content xmlns:xlink="http://www.w3.org/1999/xlink" content-type="voucher code" xlink:title="OSUC" id="NCID0EFLUO" xlink:type="simple"><ext-link xlink:type="simple" ext-link-type="uri" xlink:href="http://hol.osu.edu/spmInfo.html?id=OSUC%20259751">259751</ext-link></named-content>, <named-content xmlns:xlink="http://www.w3.org/1999/xlink" content-type="voucher code" xlink:title="OSUC" id="NCID0EOLUO" xlink:type="simple"><ext-link xlink:type="simple" ext-link-type="uri" xlink:href="http://hol.osu.edu/spmInfo.html?id=OSUC%20259755">259755</ext-link></named-content>, <named-content xmlns:xlink="http://www.w3.org/1999/xlink" content-type="voucher code" xlink:title="OSUC" id="NCID0EXLUO" xlink:type="simple"><ext-link xlink:type="simple" ext-link-type="uri" xlink:href="http://hol.osu.edu/spmInfo.html?id=OSUC%20259763">259763</ext-link></named-content>, <named-content xmlns:xlink="http://www.w3.org/1999/xlink" content-type="voucher code" xlink:title="OSUC" id="NCID0EAMUO" xlink:type="simple"><ext-link xlink:type="simple" ext-link-type="uri" xlink:href="http://hol.osu.edu/spmInfo.html?id=OSUC%20262602">262602</ext-link></named-content>–<named-content xmlns:xlink="http://www.w3.org/1999/xlink" content-type="voucher code" xlink:title="OSUC" id="NCID0EJMUO" xlink:type="simple"><ext-link xlink:type="simple" ext-link-type="uri" xlink:href="http://hol.osu.edu/spmInfo.html?id=OSUC%20262605">262605</ext-link></named-content>, <named-content xmlns:xlink="http://www.w3.org/1999/xlink" content-type="voucher code" xlink:title="OSUC" id="NCID0ESMUO" xlink:type="simple"><ext-link xlink:type="simple" ext-link-type="uri" xlink:href="http://hol.osu.edu/spmInfo.html?id=OSUC%20262617">262617</ext-link></named-content>–<named-content xmlns:xlink="http://www.w3.org/1999/xlink" content-type="voucher code" xlink:title="OSUC" id="NCID0E2MUO" xlink:type="simple"><ext-link xlink:type="simple" ext-link-type="uri" xlink:href="http://hol.osu.edu/spmInfo.html?id=OSUC%20262618">262618</ext-link></named-content>, <named-content xmlns:xlink="http://www.w3.org/1999/xlink" content-type="voucher code" xlink:title="OSUC" id="NCID0EENUO" xlink:type="simple"><ext-link xlink:type="simple" ext-link-type="uri" xlink:href="http://hol.osu.edu/spmInfo.html?id=OSUC%20262942">262942</ext-link></named-content>–<named-content xmlns:xlink="http://www.w3.org/1999/xlink" content-type="voucher code" xlink:title="OSUC" id="NCID0ENNUO" xlink:type="simple"><ext-link xlink:type="simple" ext-link-type="uri" xlink:href="http://hol.osu.edu/spmInfo.html?id=OSUC%20262944">262944</ext-link></named-content>, <named-content xmlns:xlink="http://www.w3.org/1999/xlink" content-type="voucher code" xlink:title="OSUC" id="NCID0EWNUO" xlink:type="simple"><ext-link xlink:type="simple" ext-link-type="uri" xlink:href="http://hol.osu.edu/spmInfo.html?id=OSUC%20262946">262946</ext-link></named-content>–<named-content xmlns:xlink="http://www.w3.org/1999/xlink" content-type="voucher code" xlink:title="OSUC" id="NCID0E6NUO" xlink:type="simple"><ext-link xlink:type="simple" ext-link-type="uri" xlink:href="http://hol.osu.edu/spmInfo.html?id=OSUC%20262947">262947</ext-link></named-content>, <named-content xmlns:xlink="http://www.w3.org/1999/xlink" content-type="voucher code" xlink:title="OSUC" id="NCID0EIOUO" xlink:type="simple"><ext-link xlink:type="simple" ext-link-type="uri" xlink:href="http://hol.osu.edu/spmInfo.html?id=OSUC%20262949">262949</ext-link></named-content>–<named-content xmlns:xlink="http://www.w3.org/1999/xlink" content-type="voucher code" xlink:title="OSUC" id="NCID0EROUO" xlink:type="simple"><ext-link xlink:type="simple" ext-link-type="uri" xlink:href="http://hol.osu.edu/spmInfo.html?id=OSUC%20262950">262950</ext-link></named-content>, <named-content xmlns:xlink="http://www.w3.org/1999/xlink" content-type="voucher code" xlink:title="OSUC" id="NCID0E1OUO" xlink:type="simple"><ext-link xlink:type="simple" ext-link-type="uri" xlink:href="http://hol.osu.edu/spmInfo.html?id=OSUC%20262952">262952</ext-link></named-content>, <named-content xmlns:xlink="http://www.w3.org/1999/xlink" content-type="voucher code" xlink:title="OSUC" id="NCID0EDPUO" xlink:type="simple"><ext-link xlink:type="simple" ext-link-type="uri" xlink:href="http://hol.osu.edu/spmInfo.html?id=OSUC%20262955">262955</ext-link></named-content>–<named-content xmlns:xlink="http://www.w3.org/1999/xlink" content-type="voucher code" xlink:title="OSUC" id="NCID0EMPUO" xlink:type="simple"><ext-link xlink:type="simple" ext-link-type="uri" xlink:href="http://hol.osu.edu/spmInfo.html?id=OSUC%20262960">262960</ext-link></named-content>, <named-content xmlns:xlink="http://www.w3.org/1999/xlink" content-type="voucher code" xlink:title="OSUC" id="NCID0EVPUO" xlink:type="simple"><ext-link xlink:type="simple" ext-link-type="uri" xlink:href="http://hol.osu.edu/spmInfo.html?id=OSUC%20262965">262965</ext-link></named-content>, <named-content xmlns:xlink="http://www.w3.org/1999/xlink" content-type="voucher code" xlink:title="OSUC" id="NCID0E5PUO" xlink:type="simple"><ext-link xlink:type="simple" ext-link-type="uri" xlink:href="http://hol.osu.edu/spmInfo.html?id=OSUC%20267810">267810</ext-link></named-content>, <named-content xmlns:xlink="http://www.w3.org/1999/xlink" content-type="voucher code" xlink:title="OSUC" id="NCID0EHQUO" xlink:type="simple"><ext-link xlink:type="simple" ext-link-type="uri" xlink:href="http://hol.osu.edu/spmInfo.html?id=OSUC%20269349">269349</ext-link></named-content>, <named-content xmlns:xlink="http://www.w3.org/1999/xlink" content-type="voucher code" xlink:title="OSUC" id="NCID0EQQUO" xlink:type="simple"><ext-link xlink:type="simple" ext-link-type="uri" xlink:href="http://hol.osu.edu/spmInfo.html?id=OSUC%20269351">269351</ext-link></named-content>, <named-content xmlns:xlink="http://www.w3.org/1999/xlink" content-type="voucher code" xlink:title="OSUC" id="NCID0EZQUO" xlink:type="simple"><ext-link xlink:type="simple" ext-link-type="uri" xlink:href="http://hol.osu.edu/spmInfo.html?id=OSUC%20269354">269354</ext-link></named-content>, <named-content xmlns:xlink="http://www.w3.org/1999/xlink" content-type="voucher code" xlink:title="OSUC" id="NCID0ECRUO" xlink:type="simple"><ext-link xlink:type="simple" ext-link-type="uri" xlink:href="http://hol.osu.edu/spmInfo.html?id=OSUC%20269433">269433</ext-link></named-content>–<named-content xmlns:xlink="http://www.w3.org/1999/xlink" content-type="voucher code" xlink:title="OSUC" id="NCID0ELRUO" xlink:type="simple"><ext-link xlink:type="simple" ext-link-type="uri" xlink:href="http://hol.osu.edu/spmInfo.html?id=OSUC%20269435">269435</ext-link></named-content>, <named-content xmlns:xlink="http://www.w3.org/1999/xlink" content-type="voucher code" xlink:title="OSUC" id="NCID0EURUO" xlink:type="simple"><ext-link xlink:type="simple" ext-link-type="uri" xlink:href="http://hol.osu.edu/spmInfo.html?id=OSUC%20269437">269437</ext-link></named-content>–<named-content xmlns:xlink="http://www.w3.org/1999/xlink" content-type="voucher code" xlink:title="OSUC" id="NCID0E4RUO" xlink:type="simple"><ext-link xlink:type="simple" ext-link-type="uri" xlink:href="http://hol.osu.edu/spmInfo.html?id=OSUC%20269439">269439</ext-link></named-content>, <named-content xmlns:xlink="http://www.w3.org/1999/xlink" content-type="voucher code" xlink:title="OSUC" id="NCID0EGSUO" xlink:type="simple"><ext-link xlink:type="simple" ext-link-type="uri" xlink:href="http://hol.osu.edu/spmInfo.html?id=OSUC%20269483">269483</ext-link></named-content>, <named-content xmlns:xlink="http://www.w3.org/1999/xlink" content-type="voucher code" xlink:title="OSUC" id="NCID0EPSUO" xlink:type="simple"><ext-link xlink:type="simple" ext-link-type="uri" xlink:href="http://hol.osu.edu/spmInfo.html?id=OSUC%20272082">272082</ext-link></named-content>, <named-content xmlns:xlink="http://www.w3.org/1999/xlink" content-type="voucher code" xlink:title="OSUC" id="NCID0EYSUO" xlink:type="simple"><ext-link xlink:type="simple" ext-link-type="uri" xlink:href="http://hol.osu.edu/spmInfo.html?id=OSUC%20272084">272084</ext-link></named-content>, <named-content xmlns:xlink="http://www.w3.org/1999/xlink" content-type="voucher code" xlink:title="OSUC" id="NCID0EBTUO" xlink:type="simple"><ext-link xlink:type="simple" ext-link-type="uri" xlink:href="http://hol.osu.edu/spmInfo.html?id=OSUC%20272091">272091</ext-link></named-content>, <named-content xmlns:xlink="http://www.w3.org/1999/xlink" content-type="voucher code" xlink:title="OSUC" id="NCID0EKTUO" xlink:type="simple"><ext-link xlink:type="simple" ext-link-type="uri" xlink:href="http://hol.osu.edu/spmInfo.html?id=OSUC%20273456">273456</ext-link></named-content>, <named-content xmlns:xlink="http://www.w3.org/1999/xlink" content-type="voucher code" xlink:title="OSUC" id="NCID0ETTUO" xlink:type="simple"><ext-link xlink:type="simple" ext-link-type="uri" xlink:href="http://hol.osu.edu/spmInfo.html?id=OSUC%20274971">274971</ext-link></named-content>, <named-content xmlns:xlink="http://www.w3.org/1999/xlink" content-type="voucher code" xlink:title="OSUC" id="NCID0E3TUO" xlink:type="simple"><ext-link xlink:type="simple" ext-link-type="uri" xlink:href="http://hol.osu.edu/spmInfo.html?id=OSUC%20275028">275028</ext-link></named-content>–<named-content xmlns:xlink="http://www.w3.org/1999/xlink" content-type="voucher code" xlink:title="OSUC" id="NCID0EFUUO" xlink:type="simple"><ext-link xlink:type="simple" ext-link-type="uri" xlink:href="http://hol.osu.edu/spmInfo.html?id=OSUC%20275029">275029</ext-link></named-content>, <named-content xmlns:xlink="http://www.w3.org/1999/xlink" content-type="voucher code" xlink:title="OSUC" id="NCID0EOUUO" xlink:type="simple"><ext-link xlink:type="simple" ext-link-type="uri" xlink:href="http://hol.osu.edu/spmInfo.html?id=OSUC%20275812">275812</ext-link></named-content>–<named-content xmlns:xlink="http://www.w3.org/1999/xlink" content-type="voucher code" xlink:title="OSUC" id="NCID0EXUUO" xlink:type="simple"><ext-link xlink:type="simple" ext-link-type="uri" xlink:href="http://hol.osu.edu/spmInfo.html?id=OSUC%20275815">275815</ext-link></named-content>, <named-content xmlns:xlink="http://www.w3.org/1999/xlink" content-type="voucher code" xlink:title="OSUC" id="NCID0EAVUO" xlink:type="simple"><ext-link xlink:type="simple" ext-link-type="uri" xlink:href="http://hol.osu.edu/spmInfo.html?id=OSUC%20275857">275857</ext-link></named-content>–<named-content xmlns:xlink="http://www.w3.org/1999/xlink" content-type="voucher code" xlink:title="OSUC" id="NCID0EJVUO" xlink:type="simple"><ext-link xlink:type="simple" ext-link-type="uri" xlink:href="http://hol.osu.edu/spmInfo.html?id=OSUC%20275859">275859</ext-link></named-content>, <named-content xmlns:xlink="http://www.w3.org/1999/xlink" content-type="voucher code" xlink:title="OSUC" id="NCID0ESVUO" xlink:type="simple"><ext-link xlink:type="simple" ext-link-type="uri" xlink:href="http://hol.osu.edu/spmInfo.html?id=OSUC%20276192">276192</ext-link></named-content>, <named-content xmlns:xlink="http://www.w3.org/1999/xlink" content-type="voucher code" xlink:title="OSUC" id="NCID0E2VUO" xlink:type="simple"><ext-link xlink:type="simple" ext-link-type="uri" xlink:href="http://hol.osu.edu/spmInfo.html?id=OSUC%20276233">276233</ext-link></named-content>–<named-content xmlns:xlink="http://www.w3.org/1999/xlink" content-type="voucher code" xlink:title="OSUC" id="NCID0EEWUO" xlink:type="simple"><ext-link xlink:type="simple" ext-link-type="uri" xlink:href="http://hol.osu.edu/spmInfo.html?id=OSUC%20276234">276234</ext-link></named-content>, <named-content xmlns:xlink="http://www.w3.org/1999/xlink" content-type="voucher code" xlink:title="OSUC" id="NCID0ENWUO" xlink:type="simple"><ext-link xlink:type="simple" ext-link-type="uri" xlink:href="http://hol.osu.edu/spmInfo.html?id=OSUC%20279656">279656</ext-link></named-content>, <named-content xmlns:xlink="http://www.w3.org/1999/xlink" content-type="voucher code" xlink:title="OSUC" id="NCID0EWWUO" xlink:type="simple"><ext-link xlink:type="simple" ext-link-type="uri" xlink:href="http://hol.osu.edu/spmInfo.html?id=OSUC%20279659">279659</ext-link></named-content>, <named-content xmlns:xlink="http://www.w3.org/1999/xlink" content-type="voucher code" xlink:title="OSUC" id="NCID0E6WUO" xlink:type="simple"><ext-link xlink:type="simple" ext-link-type="uri" xlink:href="http://hol.osu.edu/spmInfo.html?id=OSUC%20363588">363588</ext-link></named-content>, <named-content xmlns:xlink="http://www.w3.org/1999/xlink" content-type="voucher code" xlink:title="OSUC" id="NCID0EIXUO" xlink:type="simple"><ext-link xlink:type="simple" ext-link-type="uri" xlink:href="http://hol.osu.edu/spmInfo.html?id=OSUC%20364078">364078</ext-link></named-content>, <named-content xmlns:xlink="http://www.w3.org/1999/xlink" content-type="voucher code" xlink:title="OSUC" id="NCID0ERXUO" xlink:type="simple"><ext-link xlink:type="simple" ext-link-type="uri" xlink:href="http://hol.osu.edu/spmInfo.html?id=OSUC%20372632">372632</ext-link></named-content>–<named-content xmlns:xlink="http://www.w3.org/1999/xlink" content-type="voucher code" xlink:title="OSUC" id="NCID0E1XUO" xlink:type="simple"><ext-link xlink:type="simple" ext-link-type="uri" xlink:href="http://hol.osu.edu/spmInfo.html?id=OSUC%20372633">372633</ext-link></named-content>, <named-content xmlns:xlink="http://www.w3.org/1999/xlink" content-type="voucher code" xlink:title="OSUC" id="NCID0EDYUO" xlink:type="simple"><ext-link xlink:type="simple" ext-link-type="uri" xlink:href="http://hol.osu.edu/spmInfo.html?id=OSUC%20372637">372637</ext-link></named-content>–<named-content xmlns:xlink="http://www.w3.org/1999/xlink" content-type="voucher code" xlink:title="OSUC" id="NCID0EMYUO" xlink:type="simple"><ext-link xlink:type="simple" ext-link-type="uri" xlink:href="http://hol.osu.edu/spmInfo.html?id=OSUC%20372638">372638</ext-link></named-content>, <named-content xmlns:xlink="http://www.w3.org/1999/xlink" content-type="voucher code" xlink:title="OSUC" id="NCID0EVYUO" xlink:type="simple"><ext-link xlink:type="simple" ext-link-type="uri" xlink:href="http://hol.osu.edu/spmInfo.html?id=OSUC%20372643">372643</ext-link></named-content>, <named-content xmlns:xlink="http://www.w3.org/1999/xlink" content-type="voucher code" xlink:title="OSUC" id="NCID0E5YUO" xlink:type="simple"><ext-link xlink:type="simple" ext-link-type="uri" xlink:href="http://hol.osu.edu/spmInfo.html?id=OSUC%2076996">76996</ext-link></named-content> (<named-content xmlns:xlink="http://www.w3.org/1999/xlink" content-type="dwc:institutional_code" xlink:type="simple">OSUC</named-content>). <bold>COSTA RICA</bold>: <named-content xmlns:xlink="http://www.w3.org/1999/xlink" content-type="specimen-count" id="NCID0ERZUO" xlink:type="simple">1 male</named-content>, <named-content xmlns:xlink="http://www.w3.org/1999/xlink" content-type="dwc:institutional_code" xlink:type="simple">OSUC</named-content> <named-content xmlns:xlink="http://www.w3.org/1999/xlink" content-type="voucher code" xlink:title="OSUC" id="NCID0E4ZUO" xlink:type="simple"><ext-link xlink:type="simple" ext-link-type="uri" xlink:href="http://hol.osu.edu/spmInfo.html?id=OSUC%20245173">245173</ext-link></named-content> (<named-content xmlns:xlink="http://www.w3.org/1999/xlink" content-type="dwc:institutional_code" xlink:type="simple">OSUC</named-content>). <bold>ECUADOR</bold>: <named-content xmlns:xlink="http://www.w3.org/1999/xlink" content-type="specimen-count" id="NCID0EQ1UO" xlink:type="simple">41 females</named-content>, <named-content xmlns:xlink="http://www.w3.org/1999/xlink" content-type="specimen-count" id="NCID0EU1UO" xlink:type="simple">3 males</named-content>, <named-content xmlns:xlink="http://www.w3.org/1999/xlink" content-type="dwc:institutional_code" xlink:type="simple">OSUC</named-content> <named-content xmlns:xlink="http://www.w3.org/1999/xlink" content-type="voucher code" xlink:title="OSUC" id="NCID0EA2UO" xlink:type="simple"><ext-link xlink:type="simple" ext-link-type="uri" xlink:href="http://hol.osu.edu/spmInfo.html?id=OSUC%20458485">458485</ext-link></named-content>, <named-content xmlns:xlink="http://www.w3.org/1999/xlink" content-type="voucher code" xlink:title="OSUC" id="NCID0EJ2UO" xlink:type="simple"><ext-link xlink:type="simple" ext-link-type="uri" xlink:href="http://hol.osu.edu/spmInfo.html?id=OSUC%20458491">458491</ext-link></named-content>–<named-content xmlns:xlink="http://www.w3.org/1999/xlink" content-type="voucher code" xlink:title="OSUC" id="NCID0ES2UO" xlink:type="simple"><ext-link xlink:type="simple" ext-link-type="uri" xlink:href="http://hol.osu.edu/spmInfo.html?id=OSUC%20458493">458493</ext-link></named-content>, <named-content xmlns:xlink="http://www.w3.org/1999/xlink" content-type="voucher code" xlink:title="OSUC" id="NCID0E22UO" xlink:type="simple"><ext-link xlink:type="simple" ext-link-type="uri" xlink:href="http://hol.osu.edu/spmInfo.html?id=OSUC%20532693">532693</ext-link></named-content>–<named-content xmlns:xlink="http://www.w3.org/1999/xlink" content-type="voucher code" xlink:title="OSUC" id="NCID0EE3UO" xlink:type="simple"><ext-link xlink:type="simple" ext-link-type="uri" xlink:href="http://hol.osu.edu/spmInfo.html?id=OSUC%20532694">532694</ext-link></named-content>, <named-content xmlns:xlink="http://www.w3.org/1999/xlink" content-type="voucher code" xlink:title="OSUC" id="NCID0EN3UO" xlink:type="simple"><ext-link xlink:type="simple" ext-link-type="uri" xlink:href="http://hol.osu.edu/spmInfo.html?id=OSUC%20534223">534223</ext-link></named-content>, <named-content xmlns:xlink="http://www.w3.org/1999/xlink" content-type="voucher code" xlink:title="OSUC" id="NCID0EW3UO" xlink:type="simple"><ext-link xlink:type="simple" ext-link-type="uri" xlink:href="http://hol.osu.edu/spmInfo.html?id=OSUC%20534230">534230</ext-link></named-content>–<named-content xmlns:xlink="http://www.w3.org/1999/xlink" content-type="voucher code" xlink:title="OSUC" id="NCID0E63UO" xlink:type="simple"><ext-link xlink:type="simple" ext-link-type="uri" xlink:href="http://hol.osu.edu/spmInfo.html?id=OSUC%20534231">534231</ext-link></named-content>, <named-content xmlns:xlink="http://www.w3.org/1999/xlink" content-type="voucher code" xlink:title="OSUC" id="NCID0EI4UO" xlink:type="simple"><ext-link xlink:type="simple" ext-link-type="uri" xlink:href="http://hol.osu.edu/spmInfo.html?id=OSUC%20534233">534233</ext-link></named-content>, <named-content xmlns:xlink="http://www.w3.org/1999/xlink" content-type="voucher code" xlink:title="OSUC" id="NCID0ER4UO" xlink:type="simple"><ext-link xlink:type="simple" ext-link-type="uri" xlink:href="http://hol.osu.edu/spmInfo.html?id=OSUC%20534243">534243</ext-link></named-content>, <named-content xmlns:xlink="http://www.w3.org/1999/xlink" content-type="voucher code" xlink:title="OSUC" id="NCID0E14UO" xlink:type="simple"><ext-link xlink:type="simple" ext-link-type="uri" xlink:href="http://hol.osu.edu/spmInfo.html?id=OSUC%20534246">534246</ext-link></named-content>–<named-content xmlns:xlink="http://www.w3.org/1999/xlink" content-type="voucher code" xlink:title="OSUC" id="NCID0ED5UO" xlink:type="simple"><ext-link xlink:type="simple" ext-link-type="uri" xlink:href="http://hol.osu.edu/spmInfo.html?id=OSUC%20534247">534247</ext-link></named-content>, <named-content xmlns:xlink="http://www.w3.org/1999/xlink" content-type="voucher code" xlink:title="OSUC" id="NCID0EM5UO" xlink:type="simple"><ext-link xlink:type="simple" ext-link-type="uri" xlink:href="http://hol.osu.edu/spmInfo.html?id=OSUC%20553247">553247</ext-link></named-content>, <named-content xmlns:xlink="http://www.w3.org/1999/xlink" content-type="voucher code" xlink:title="OSUC" id="NCID0EV5UO" xlink:type="simple"><ext-link xlink:type="simple" ext-link-type="uri" xlink:href="http://hol.osu.edu/spmInfo.html?id=OSUC%20553385">553385</ext-link></named-content>, <named-content xmlns:xlink="http://www.w3.org/1999/xlink" content-type="voucher code" xlink:title="OSUC" id="NCID0E55UO" xlink:type="simple"><ext-link xlink:type="simple" ext-link-type="uri" xlink:href="http://hol.osu.edu/spmInfo.html?id=OSUC%20553390">553390</ext-link></named-content>–<named-content xmlns:xlink="http://www.w3.org/1999/xlink" content-type="voucher code" xlink:title="OSUC" id="NCID0EH6UO" xlink:type="simple"><ext-link xlink:type="simple" ext-link-type="uri" xlink:href="http://hol.osu.edu/spmInfo.html?id=OSUC%20553391">553391</ext-link></named-content>, <named-content xmlns:xlink="http://www.w3.org/1999/xlink" content-type="voucher code" xlink:title="OSUC" id="NCID0EQ6UO" xlink:type="simple"><ext-link xlink:type="simple" ext-link-type="uri" xlink:href="http://hol.osu.edu/spmInfo.html?id=OSUC%20553393">553393</ext-link></named-content>–<named-content xmlns:xlink="http://www.w3.org/1999/xlink" content-type="voucher code" xlink:title="OSUC" id="NCID0EZ6UO" xlink:type="simple"><ext-link xlink:type="simple" ext-link-type="uri" xlink:href="http://hol.osu.edu/spmInfo.html?id=OSUC%20553395">553395</ext-link></named-content>, <named-content xmlns:xlink="http://www.w3.org/1999/xlink" content-type="voucher code" xlink:title="OSUC" id="NCID0ECAVO" xlink:type="simple"><ext-link xlink:type="simple" ext-link-type="uri" xlink:href="http://hol.osu.edu/spmInfo.html?id=OSUC%20553397">553397</ext-link></named-content>, <named-content xmlns:xlink="http://www.w3.org/1999/xlink" content-type="voucher code" xlink:title="OSUC" id="NCID0ELAVO" xlink:type="simple"><ext-link xlink:type="simple" ext-link-type="uri" xlink:href="http://hol.osu.edu/spmInfo.html?id=OSUC%20553405">553405</ext-link></named-content>, <named-content xmlns:xlink="http://www.w3.org/1999/xlink" content-type="voucher code" xlink:title="OSUC" id="NCID0EUAVO" xlink:type="simple"><ext-link xlink:type="simple" ext-link-type="uri" xlink:href="http://hol.osu.edu/spmInfo.html?id=OSUC%20553415">553415</ext-link></named-content>, <named-content xmlns:xlink="http://www.w3.org/1999/xlink" content-type="voucher code" xlink:title="OSUC" id="NCID0E4AVO" xlink:type="simple"><ext-link xlink:type="simple" ext-link-type="uri" xlink:href="http://hol.osu.edu/spmInfo.html?id=OSUC%20553457">553457</ext-link></named-content>–<named-content xmlns:xlink="http://www.w3.org/1999/xlink" content-type="voucher code" xlink:title="OSUC" id="NCID0EGBVO" xlink:type="simple"><ext-link xlink:type="simple" ext-link-type="uri" xlink:href="http://hol.osu.edu/spmInfo.html?id=OSUC%20553460">553460</ext-link></named-content>, <named-content xmlns:xlink="http://www.w3.org/1999/xlink" content-type="voucher code" xlink:title="OSUC" id="NCID0EPBVO" xlink:type="simple"><ext-link xlink:type="simple" ext-link-type="uri" xlink:href="http://hol.osu.edu/spmInfo.html?id=OSUC%20553549">553549</ext-link></named-content>, <named-content xmlns:xlink="http://www.w3.org/1999/xlink" content-type="voucher code" xlink:title="OSUC" id="NCID0EYBVO" xlink:type="simple"><ext-link xlink:type="simple" ext-link-type="uri" xlink:href="http://hol.osu.edu/spmInfo.html?id=OSUC%20553557">553557</ext-link></named-content>, <named-content xmlns:xlink="http://www.w3.org/1999/xlink" content-type="voucher code" xlink:title="OSUC" id="NCID0EBCVO" xlink:type="simple"><ext-link xlink:type="simple" ext-link-type="uri" xlink:href="http://hol.osu.edu/spmInfo.html?id=OSUC%20553563">553563</ext-link></named-content>–<named-content xmlns:xlink="http://www.w3.org/1999/xlink" content-type="voucher code" xlink:title="OSUC" id="NCID0EKCVO" xlink:type="simple"><ext-link xlink:type="simple" ext-link-type="uri" xlink:href="http://hol.osu.edu/spmInfo.html?id=OSUC%20553564">553564</ext-link></named-content>, <named-content xmlns:xlink="http://www.w3.org/1999/xlink" content-type="voucher code" xlink:title="OSUC" id="NCID0ETCVO" xlink:type="simple"><ext-link xlink:type="simple" ext-link-type="uri" xlink:href="http://hol.osu.edu/spmInfo.html?id=OSUC%20553585">553585</ext-link></named-content>, <named-content xmlns:xlink="http://www.w3.org/1999/xlink" content-type="voucher code" xlink:title="OSUC" id="NCID0E3CVO" xlink:type="simple"><ext-link xlink:type="simple" ext-link-type="uri" xlink:href="http://hol.osu.edu/spmInfo.html?id=OSUC%20553592">553592</ext-link></named-content>, <named-content xmlns:xlink="http://www.w3.org/1999/xlink" content-type="voucher code" xlink:title="OSUC" id="NCID0EFDVO" xlink:type="simple"><ext-link xlink:type="simple" ext-link-type="uri" xlink:href="http://hol.osu.edu/spmInfo.html?id=OSUC%20553627">553627</ext-link></named-content>–<named-content xmlns:xlink="http://www.w3.org/1999/xlink" content-type="voucher code" xlink:title="OSUC" id="NCID0EODVO" xlink:type="simple"><ext-link xlink:type="simple" ext-link-type="uri" xlink:href="http://hol.osu.edu/spmInfo.html?id=OSUC%20553628">553628</ext-link></named-content>, <named-content xmlns:xlink="http://www.w3.org/1999/xlink" content-type="voucher code" xlink:title="OSUC" id="NCID0EXDVO" xlink:type="simple"><ext-link xlink:type="simple" ext-link-type="uri" xlink:href="http://hol.osu.edu/spmInfo.html?id=OSUC%20553682">553682</ext-link></named-content>, <named-content xmlns:xlink="http://www.w3.org/1999/xlink" content-type="voucher code" xlink:title="OSUC" id="NCID0EAEVO" xlink:type="simple"><ext-link xlink:type="simple" ext-link-type="uri" xlink:href="http://hol.osu.edu/spmInfo.html?id=OSUC%20553730">553730</ext-link></named-content>, <named-content xmlns:xlink="http://www.w3.org/1999/xlink" content-type="voucher code" xlink:title="OSUC" id="NCID0EJEVO" xlink:type="simple"><ext-link xlink:type="simple" ext-link-type="uri" xlink:href="http://hol.osu.edu/spmInfo.html?id=OSUC%20577332">577332</ext-link></named-content> (<named-content xmlns:xlink="http://www.w3.org/1999/xlink" content-type="dwc:institutional_code" xlink:type="simple">CNCI</named-content>); <named-content xmlns:xlink="http://www.w3.org/1999/xlink" content-type="dwc:institutional_code" xlink:type="simple">OSUC</named-content> <named-content xmlns:xlink="http://www.w3.org/1999/xlink" content-type="voucher code" xlink:title="OSUC" id="NCID0ECFVO" xlink:type="simple"><ext-link xlink:type="simple" ext-link-type="uri" xlink:href="http://hol.osu.edu/spmInfo.html?id=OSUC%20534657">534657</ext-link></named-content>, <named-content xmlns:xlink="http://www.w3.org/1999/xlink" content-type="voucher code" xlink:title="OSUC" id="NCID0ELFVO" xlink:type="simple"><ext-link xlink:type="simple" ext-link-type="uri" xlink:href="http://hol.osu.edu/spmInfo.html?id=OSUC%20534664">534664</ext-link></named-content>–<named-content xmlns:xlink="http://www.w3.org/1999/xlink" content-type="voucher code" xlink:title="OSUC" id="NCID0EUFVO" xlink:type="simple"><ext-link xlink:type="simple" ext-link-type="uri" xlink:href="http://hol.osu.edu/spmInfo.html?id=OSUC%20534667">534667</ext-link></named-content>, <named-content xmlns:xlink="http://www.w3.org/1999/xlink" content-type="voucher code" xlink:title="OSUC" id="NCID0E4FVO" xlink:type="simple"><ext-link xlink:type="simple" ext-link-type="uri" xlink:href="http://hol.osu.edu/spmInfo.html?id=OSUC%20534671">534671</ext-link></named-content> (<named-content xmlns:xlink="http://www.w3.org/1999/xlink" content-type="dwc:institutional_code" xlink:type="simple">OSUC</named-content>). <bold>FRENCH GUIANA</bold>: <named-content xmlns:xlink="http://www.w3.org/1999/xlink" content-type="specimen-count" id="NCID0EQGVO" xlink:type="simple">26 females</named-content>, <named-content xmlns:xlink="http://www.w3.org/1999/xlink" content-type="specimen-count" id="NCID0EUGVO" xlink:type="simple">10 males</named-content>, <named-content xmlns:xlink="http://www.w3.org/1999/xlink" content-type="dwc:institutional_code" xlink:type="simple">OSUC</named-content> <named-content xmlns:xlink="http://www.w3.org/1999/xlink" content-type="voucher code" xlink:title="OSUC" id="NCID0EAHVO" xlink:type="simple"><ext-link xlink:type="simple" ext-link-type="uri" xlink:href="http://hol.osu.edu/spmInfo.html?id=OSUC%20458389">458389</ext-link></named-content>, <named-content xmlns:xlink="http://www.w3.org/1999/xlink" content-type="voucher code" xlink:title="OSUC" id="NCID0EJHVO" xlink:type="simple"><ext-link xlink:type="simple" ext-link-type="uri" xlink:href="http://hol.osu.edu/spmInfo.html?id=OSUC%20458391">458391</ext-link></named-content>, <named-content xmlns:xlink="http://www.w3.org/1999/xlink" content-type="voucher code" xlink:title="OSUC" id="NCID0ESHVO" xlink:type="simple"><ext-link xlink:type="simple" ext-link-type="uri" xlink:href="http://hol.osu.edu/spmInfo.html?id=OSUC%20458399">458399</ext-link></named-content>, <named-content xmlns:xlink="http://www.w3.org/1999/xlink" content-type="voucher code" xlink:title="OSUC" id="NCID0E2HVO" xlink:type="simple"><ext-link xlink:type="simple" ext-link-type="uri" xlink:href="http://hol.osu.edu/spmInfo.html?id=OSUC%20458407">458407</ext-link></named-content>–<named-content xmlns:xlink="http://www.w3.org/1999/xlink" content-type="voucher code" xlink:title="OSUC" id="NCID0EEIVO" xlink:type="simple"><ext-link xlink:type="simple" ext-link-type="uri" xlink:href="http://hol.osu.edu/spmInfo.html?id=OSUC%20458408">458408</ext-link></named-content>, <named-content xmlns:xlink="http://www.w3.org/1999/xlink" content-type="voucher code" xlink:title="OSUC" id="NCID0ENIVO" xlink:type="simple"><ext-link xlink:type="simple" ext-link-type="uri" xlink:href="http://hol.osu.edu/spmInfo.html?id=OSUC%20458417">458417</ext-link></named-content>–<named-content xmlns:xlink="http://www.w3.org/1999/xlink" content-type="voucher code" xlink:title="OSUC" id="NCID0EWIVO" xlink:type="simple"><ext-link xlink:type="simple" ext-link-type="uri" xlink:href="http://hol.osu.edu/spmInfo.html?id=OSUC%20458420">458420</ext-link></named-content>, <named-content xmlns:xlink="http://www.w3.org/1999/xlink" content-type="voucher code" xlink:title="OSUC" id="NCID0E6IVO" xlink:type="simple"><ext-link xlink:type="simple" ext-link-type="uri" xlink:href="http://hol.osu.edu/spmInfo.html?id=OSUC%20458424">458424</ext-link></named-content>–<named-content xmlns:xlink="http://www.w3.org/1999/xlink" content-type="voucher code" xlink:title="OSUC" id="NCID0EIJVO" xlink:type="simple"><ext-link xlink:type="simple" ext-link-type="uri" xlink:href="http://hol.osu.edu/spmInfo.html?id=OSUC%20458425">458425</ext-link></named-content>, <named-content xmlns:xlink="http://www.w3.org/1999/xlink" content-type="voucher code" xlink:title="OSUC" id="NCID0ERJVO" xlink:type="simple"><ext-link xlink:type="simple" ext-link-type="uri" xlink:href="http://hol.osu.edu/spmInfo.html?id=OSUC%20458430">458430</ext-link></named-content>–<named-content xmlns:xlink="http://www.w3.org/1999/xlink" content-type="voucher code" xlink:title="OSUC" id="NCID0E1JVO" xlink:type="simple"><ext-link xlink:type="simple" ext-link-type="uri" xlink:href="http://hol.osu.edu/spmInfo.html?id=OSUC%20458433">458433</ext-link></named-content>, <named-content xmlns:xlink="http://www.w3.org/1999/xlink" content-type="voucher code" xlink:title="OSUC" id="NCID0EDKVO" xlink:type="simple"><ext-link xlink:type="simple" ext-link-type="uri" xlink:href="http://hol.osu.edu/spmInfo.html?id=OSUC%20458436">458436</ext-link></named-content>, <named-content xmlns:xlink="http://www.w3.org/1999/xlink" content-type="voucher code" xlink:title="OSUC" id="NCID0EMKVO" xlink:type="simple"><ext-link xlink:type="simple" ext-link-type="uri" xlink:href="http://hol.osu.edu/spmInfo.html?id=OSUC%20458438">458438</ext-link></named-content>–<named-content xmlns:xlink="http://www.w3.org/1999/xlink" content-type="voucher code" xlink:title="OSUC" id="NCID0EVKVO" xlink:type="simple"><ext-link xlink:type="simple" ext-link-type="uri" xlink:href="http://hol.osu.edu/spmInfo.html?id=OSUC%20458440">458440</ext-link></named-content>, <named-content xmlns:xlink="http://www.w3.org/1999/xlink" content-type="voucher code" xlink:title="OSUC" id="NCID0E5KVO" xlink:type="simple"><ext-link xlink:type="simple" ext-link-type="uri" xlink:href="http://hol.osu.edu/spmInfo.html?id=OSUC%20458447">458447</ext-link></named-content>–<named-content xmlns:xlink="http://www.w3.org/1999/xlink" content-type="voucher code" xlink:title="OSUC" id="NCID0EHLVO" xlink:type="simple"><ext-link xlink:type="simple" ext-link-type="uri" xlink:href="http://hol.osu.edu/spmInfo.html?id=OSUC%20458448">458448</ext-link></named-content>, <named-content xmlns:xlink="http://www.w3.org/1999/xlink" content-type="voucher code" xlink:title="OSUC" id="NCID0EQLVO" xlink:type="simple"><ext-link xlink:type="simple" ext-link-type="uri" xlink:href="http://hol.osu.edu/spmInfo.html?id=OSUC%20458454">458454</ext-link></named-content>, <named-content xmlns:xlink="http://www.w3.org/1999/xlink" content-type="voucher code" xlink:title="OSUC" id="NCID0EZLVO" xlink:type="simple"><ext-link xlink:type="simple" ext-link-type="uri" xlink:href="http://hol.osu.edu/spmInfo.html?id=OSUC%20458456">458456</ext-link></named-content>–<named-content xmlns:xlink="http://www.w3.org/1999/xlink" content-type="voucher code" xlink:title="OSUC" id="NCID0ECMVO" xlink:type="simple"><ext-link xlink:type="simple" ext-link-type="uri" xlink:href="http://hol.osu.edu/spmInfo.html?id=OSUC%20458458">458458</ext-link></named-content>, <named-content xmlns:xlink="http://www.w3.org/1999/xlink" content-type="voucher code" xlink:title="OSUC" id="NCID0ELMVO" xlink:type="simple"><ext-link xlink:type="simple" ext-link-type="uri" xlink:href="http://hol.osu.edu/spmInfo.html?id=OSUC%20533981">533981</ext-link></named-content>, <named-content xmlns:xlink="http://www.w3.org/1999/xlink" content-type="voucher code" xlink:title="OSUC" id="NCID0EUMVO" xlink:type="simple"><ext-link xlink:type="simple" ext-link-type="uri" xlink:href="http://hol.osu.edu/spmInfo.html?id=OSUC%20534553">534553</ext-link></named-content>, <named-content xmlns:xlink="http://www.w3.org/1999/xlink" content-type="voucher code" xlink:title="OSUC" id="NCID0E4MVO" xlink:type="simple"><ext-link xlink:type="simple" ext-link-type="uri" xlink:href="http://hol.osu.edu/spmInfo.html?id=OSUC%20546110">546110</ext-link></named-content>, <named-content xmlns:xlink="http://www.w3.org/1999/xlink" content-type="voucher code" xlink:title="OSUC" id="NCID0EGNVO" xlink:type="simple"><ext-link xlink:type="simple" ext-link-type="uri" xlink:href="http://hol.osu.edu/spmInfo.html?id=OSUC%20546129">546129</ext-link></named-content>, <named-content xmlns:xlink="http://www.w3.org/1999/xlink" content-type="voucher code" xlink:title="OSUC" id="NCID0EPNVO" xlink:type="simple"><ext-link xlink:type="simple" ext-link-type="uri" xlink:href="http://hol.osu.edu/spmInfo.html?id=OSUC%20546131">546131</ext-link></named-content>, <named-content xmlns:xlink="http://www.w3.org/1999/xlink" content-type="voucher code" xlink:title="OSUC" id="NCID0EYNVO" xlink:type="simple"><ext-link xlink:type="simple" ext-link-type="uri" xlink:href="http://hol.osu.edu/spmInfo.html?id=OSUC%20546133">546133</ext-link></named-content>–<named-content xmlns:xlink="http://www.w3.org/1999/xlink" content-type="voucher code" xlink:title="OSUC" id="NCID0EBOVO" xlink:type="simple"><ext-link xlink:type="simple" ext-link-type="uri" xlink:href="http://hol.osu.edu/spmInfo.html?id=OSUC%20546134">546134</ext-link></named-content>, <named-content xmlns:xlink="http://www.w3.org/1999/xlink" content-type="voucher code" xlink:title="OSUC" id="NCID0EKOVO" xlink:type="simple"><ext-link xlink:type="simple" ext-link-type="uri" xlink:href="http://hol.osu.edu/spmInfo.html?id=OSUC%20546142">546142</ext-link></named-content>–<named-content xmlns:xlink="http://www.w3.org/1999/xlink" content-type="voucher code" xlink:title="OSUC" id="NCID0ETOVO" xlink:type="simple"><ext-link xlink:type="simple" ext-link-type="uri" xlink:href="http://hol.osu.edu/spmInfo.html?id=OSUC%20546143">546143</ext-link></named-content>, <named-content xmlns:xlink="http://www.w3.org/1999/xlink" content-type="voucher code" xlink:title="OSUC" id="NCID0E3OVO" xlink:type="simple"><ext-link xlink:type="simple" ext-link-type="uri" xlink:href="http://hol.osu.edu/spmInfo.html?id=OSUC%20546146">546146</ext-link></named-content>–<named-content xmlns:xlink="http://www.w3.org/1999/xlink" content-type="voucher code" xlink:title="OSUC" id="NCID0EFPVO" xlink:type="simple"><ext-link xlink:type="simple" ext-link-type="uri" xlink:href="http://hol.osu.edu/spmInfo.html?id=OSUC%20546147">546147</ext-link></named-content> (<named-content xmlns:xlink="http://www.w3.org/1999/xlink" content-type="dwc:institutional_code" xlink:type="simple">CNCI</named-content>). <bold>PERU</bold>: <named-content xmlns:xlink="http://www.w3.org/1999/xlink" content-type="specimen-count" id="NCID0EYPVO" xlink:type="simple">30 females</named-content>, <named-content xmlns:xlink="http://www.w3.org/1999/xlink" content-type="specimen-count" id="NCID0E3PVO" xlink:type="simple">8 males</named-content>, <named-content xmlns:xlink="http://www.w3.org/1999/xlink" content-type="dwc:institutional_code" xlink:type="simple">OSUC</named-content> <named-content xmlns:xlink="http://www.w3.org/1999/xlink" content-type="voucher code" xlink:title="OSUC" id="NCID0EIQVO" xlink:type="simple"><ext-link xlink:type="simple" ext-link-type="uri" xlink:href="http://hol.osu.edu/spmInfo.html?id=OSUC%20534390">534390</ext-link></named-content>, <named-content xmlns:xlink="http://www.w3.org/1999/xlink" content-type="voucher code" xlink:title="OSUC" id="NCID0ERQVO" xlink:type="simple"><ext-link xlink:type="simple" ext-link-type="uri" xlink:href="http://hol.osu.edu/spmInfo.html?id=OSUC%20534400">534400</ext-link></named-content>, <named-content xmlns:xlink="http://www.w3.org/1999/xlink" content-type="voucher code" xlink:title="OSUC" id="NCID0E1QVO" xlink:type="simple"><ext-link xlink:type="simple" ext-link-type="uri" xlink:href="http://hol.osu.edu/spmInfo.html?id=OSUC%20534414">534414</ext-link></named-content>, <named-content xmlns:xlink="http://www.w3.org/1999/xlink" content-type="voucher code" xlink:title="OSUC" id="NCID0EDRVO" xlink:type="simple"><ext-link xlink:type="simple" ext-link-type="uri" xlink:href="http://hol.osu.edu/spmInfo.html?id=OSUC%20534418">534418</ext-link></named-content>, <named-content xmlns:xlink="http://www.w3.org/1999/xlink" content-type="voucher code" xlink:title="OSUC" id="NCID0EMRVO" xlink:type="simple"><ext-link xlink:type="simple" ext-link-type="uri" xlink:href="http://hol.osu.edu/spmInfo.html?id=OSUC%20534420">534420</ext-link></named-content>, <named-content xmlns:xlink="http://www.w3.org/1999/xlink" content-type="voucher code" xlink:title="OSUC" id="NCID0EVRVO" xlink:type="simple"><ext-link xlink:type="simple" ext-link-type="uri" xlink:href="http://hol.osu.edu/spmInfo.html?id=OSUC%20534429">534429</ext-link></named-content>, <named-content xmlns:xlink="http://www.w3.org/1999/xlink" content-type="voucher code" xlink:title="OSUC" id="NCID0E5RVO" xlink:type="simple"><ext-link xlink:type="simple" ext-link-type="uri" xlink:href="http://hol.osu.edu/spmInfo.html?id=OSUC%20553954">553954</ext-link></named-content>, <named-content xmlns:xlink="http://www.w3.org/1999/xlink" content-type="voucher code" xlink:title="OSUC" id="NCID0EHSVO" xlink:type="simple"><ext-link xlink:type="simple" ext-link-type="uri" xlink:href="http://hol.osu.edu/spmInfo.html?id=OSUC%20553957">553957</ext-link></named-content>–<named-content xmlns:xlink="http://www.w3.org/1999/xlink" content-type="voucher code" xlink:title="OSUC" id="NCID0EQSVO" xlink:type="simple"><ext-link xlink:type="simple" ext-link-type="uri" xlink:href="http://hol.osu.edu/spmInfo.html?id=OSUC%20553961">553961</ext-link></named-content>, <named-content xmlns:xlink="http://www.w3.org/1999/xlink" content-type="voucher code" xlink:title="OSUC" id="NCID0EZSVO" xlink:type="simple"><ext-link xlink:type="simple" ext-link-type="uri" xlink:href="http://hol.osu.edu/spmInfo.html?id=OSUC%20553963">553963</ext-link></named-content>, <named-content xmlns:xlink="http://www.w3.org/1999/xlink" content-type="voucher code" xlink:title="OSUC" id="NCID0ECTVO" xlink:type="simple"><ext-link xlink:type="simple" ext-link-type="uri" xlink:href="http://hol.osu.edu/spmInfo.html?id=OSUC%20553966">553966</ext-link></named-content>, <named-content xmlns:xlink="http://www.w3.org/1999/xlink" content-type="voucher code" xlink:title="OSUC" id="NCID0ELTVO" xlink:type="simple"><ext-link xlink:type="simple" ext-link-type="uri" xlink:href="http://hol.osu.edu/spmInfo.html?id=OSUC%20553978">553978</ext-link></named-content>, <named-content xmlns:xlink="http://www.w3.org/1999/xlink" content-type="voucher code" xlink:title="OSUC" id="NCID0EUTVO" xlink:type="simple"><ext-link xlink:type="simple" ext-link-type="uri" xlink:href="http://hol.osu.edu/spmInfo.html?id=OSUC%20553990">553990</ext-link></named-content>, <named-content xmlns:xlink="http://www.w3.org/1999/xlink" content-type="voucher code" xlink:title="OSUC" id="NCID0E4TVO" xlink:type="simple"><ext-link xlink:type="simple" ext-link-type="uri" xlink:href="http://hol.osu.edu/spmInfo.html?id=OSUC%20554000">554000</ext-link></named-content>, <named-content xmlns:xlink="http://www.w3.org/1999/xlink" content-type="voucher code" xlink:title="OSUC" id="NCID0EGUVO" xlink:type="simple"><ext-link xlink:type="simple" ext-link-type="uri" xlink:href="http://hol.osu.edu/spmInfo.html?id=OSUC%20554002">554002</ext-link></named-content>, <named-content xmlns:xlink="http://www.w3.org/1999/xlink" content-type="voucher code" xlink:title="OSUC" id="NCID0EPUVO" xlink:type="simple"><ext-link xlink:type="simple" ext-link-type="uri" xlink:href="http://hol.osu.edu/spmInfo.html?id=OSUC%20554005">554005</ext-link></named-content>–<named-content xmlns:xlink="http://www.w3.org/1999/xlink" content-type="voucher code" xlink:title="OSUC" id="NCID0EYUVO" xlink:type="simple"><ext-link xlink:type="simple" ext-link-type="uri" xlink:href="http://hol.osu.edu/spmInfo.html?id=OSUC%20554006">554006</ext-link></named-content>, <named-content xmlns:xlink="http://www.w3.org/1999/xlink" content-type="voucher code" xlink:title="OSUC" id="NCID0EBVVO" xlink:type="simple"><ext-link xlink:type="simple" ext-link-type="uri" xlink:href="http://hol.osu.edu/spmInfo.html?id=OSUC%20554008">554008</ext-link></named-content>–<named-content xmlns:xlink="http://www.w3.org/1999/xlink" content-type="voucher code" xlink:title="OSUC" id="NCID0EKVVO" xlink:type="simple"><ext-link xlink:type="simple" ext-link-type="uri" xlink:href="http://hol.osu.edu/spmInfo.html?id=OSUC%20554009">554009</ext-link></named-content>, <named-content xmlns:xlink="http://www.w3.org/1999/xlink" content-type="voucher code" xlink:title="OSUC" id="NCID0ETVVO" xlink:type="simple"><ext-link xlink:type="simple" ext-link-type="uri" xlink:href="http://hol.osu.edu/spmInfo.html?id=OSUC%20554030">554030</ext-link></named-content>, <named-content xmlns:xlink="http://www.w3.org/1999/xlink" content-type="voucher code" xlink:title="OSUC" id="NCID0E3VVO" xlink:type="simple"><ext-link xlink:type="simple" ext-link-type="uri" xlink:href="http://hol.osu.edu/spmInfo.html?id=OSUC%20554033">554033</ext-link></named-content>, <named-content xmlns:xlink="http://www.w3.org/1999/xlink" content-type="voucher code" xlink:title="OSUC" id="NCID0EFWVO" xlink:type="simple"><ext-link xlink:type="simple" ext-link-type="uri" xlink:href="http://hol.osu.edu/spmInfo.html?id=OSUC%20554053">554053</ext-link></named-content> (<named-content xmlns:xlink="http://www.w3.org/1999/xlink" content-type="dwc:institutional_code" xlink:type="simple">CNCI</named-content>); <named-content xmlns:xlink="http://www.w3.org/1999/xlink" content-type="dwc:institutional_code" xlink:type="simple">OSUC</named-content> <named-content xmlns:xlink="http://www.w3.org/1999/xlink" content-type="voucher code" xlink:title="OSUC" id="NCID0E5WVO" xlink:type="simple"><ext-link xlink:type="simple" ext-link-type="uri" xlink:href="http://hol.osu.edu/spmInfo.html?id=OSUC%20323932">323932</ext-link></named-content>, <named-content xmlns:xlink="http://www.w3.org/1999/xlink" content-type="voucher code" xlink:title="OSUC" id="NCID0EHXVO" xlink:type="simple"><ext-link xlink:type="simple" ext-link-type="uri" xlink:href="http://hol.osu.edu/spmInfo.html?id=OSUC%20570535">570535</ext-link></named-content>–<named-content xmlns:xlink="http://www.w3.org/1999/xlink" content-type="voucher code" xlink:title="OSUC" id="NCID0EQXVO" xlink:type="simple"><ext-link xlink:type="simple" ext-link-type="uri" xlink:href="http://hol.osu.edu/spmInfo.html?id=OSUC%20570536">570536</ext-link></named-content>, <named-content xmlns:xlink="http://www.w3.org/1999/xlink" content-type="voucher code" xlink:title="OSUC" id="NCID0EZXVO" xlink:type="simple"><ext-link xlink:type="simple" ext-link-type="uri" xlink:href="http://hol.osu.edu/spmInfo.html?id=OSUC%20570545">570545</ext-link></named-content>, <named-content xmlns:xlink="http://www.w3.org/1999/xlink" content-type="voucher code" xlink:title="OSUC" id="NCID0ECYVO" xlink:type="simple"><ext-link xlink:type="simple" ext-link-type="uri" xlink:href="http://hol.osu.edu/spmInfo.html?id=OSUC%20570547">570547</ext-link></named-content>–<named-content xmlns:xlink="http://www.w3.org/1999/xlink" content-type="voucher code" xlink:title="OSUC" id="NCID0ELYVO" xlink:type="simple"><ext-link xlink:type="simple" ext-link-type="uri" xlink:href="http://hol.osu.edu/spmInfo.html?id=OSUC%20570548">570548</ext-link></named-content> (<named-content xmlns:xlink="http://www.w3.org/1999/xlink" content-type="dwc:institutional_code" xlink:type="simple">OSUC</named-content>); <named-content xmlns:xlink="http://www.w3.org/1999/xlink" content-type="dwc:institutional_code" xlink:type="simple">OSUC</named-content> <named-content xmlns:xlink="http://www.w3.org/1999/xlink" content-type="voucher code" xlink:title="OSUC" id="NCID0EEZVO" xlink:type="simple"><ext-link xlink:type="simple" ext-link-type="uri" xlink:href="http://hol.osu.edu/spmInfo.html?id=OSUC%20228068">228068</ext-link></named-content>–<named-content xmlns:xlink="http://www.w3.org/1999/xlink" content-type="voucher code" xlink:title="OSUC" id="NCID0ENZVO" xlink:type="simple"><ext-link xlink:type="simple" ext-link-type="uri" xlink:href="http://hol.osu.edu/spmInfo.html?id=OSUC%20228069">228069</ext-link></named-content>, <named-content xmlns:xlink="http://www.w3.org/1999/xlink" content-type="voucher code" xlink:title="OSUC" id="NCID0EWZVO" xlink:type="simple"><ext-link xlink:type="simple" ext-link-type="uri" xlink:href="http://hol.osu.edu/spmInfo.html?id=OSUC%20228071">228071</ext-link></named-content>, <named-content xmlns:xlink="http://www.w3.org/1999/xlink" content-type="voucher code" xlink:title="OSUC" id="NCID0E6ZVO" xlink:type="simple"><ext-link xlink:type="simple" ext-link-type="uri" xlink:href="http://hol.osu.edu/spmInfo.html?id=OSUC%20228074">228074</ext-link></named-content>, <named-content xmlns:xlink="http://www.w3.org/1999/xlink" content-type="voucher code" xlink:title="OSUC" id="NCID0EI1VO" xlink:type="simple"><ext-link xlink:type="simple" ext-link-type="uri" xlink:href="http://hol.osu.edu/spmInfo.html?id=OSUC%20228193">228193</ext-link></named-content>–<named-content xmlns:xlink="http://www.w3.org/1999/xlink" content-type="voucher code" xlink:title="OSUC" id="NCID0ER1VO" xlink:type="simple"><ext-link xlink:type="simple" ext-link-type="uri" xlink:href="http://hol.osu.edu/spmInfo.html?id=OSUC%20228194">228194</ext-link></named-content>, <named-content xmlns:xlink="http://www.w3.org/1999/xlink" content-type="voucher code" xlink:title="OSUC" id="NCID0E11VO" xlink:type="simple"><ext-link xlink:type="simple" ext-link-type="uri" xlink:href="http://hol.osu.edu/spmInfo.html?id=OSUC%20232000">232000</ext-link></named-content> (<named-content xmlns:xlink="http://www.w3.org/1999/xlink" content-type="dwc:institutional_code" xlink:type="simple">USNM</named-content>).</p></tp:treatment-sec><tp:treatment-sec sec-type="comments" id="SECID0EL2VO"><title>Comments.</title><p>This species is well supported by many characters, although there are variations in female antennae color and T1 horn sculpture. The common color of the female antennal club is dark brown to black, while there are a few exceptions that A7, A8 brown, A9–A12 white to pale yellow. T1 horn usually is smooth, while <!--PageBreak-->a few species rugulose, or transversely striate, or smooth to somewhat transversely striate. These variations are gradual among specimens. Therefore we consider them as intraspecific rather than interspecific.</p></tp:treatment-sec></tp:taxon-treatment>
