# Supplementary material for: New World species of the genus Calliscelio Ashmead (Hymenoptera, Platygastridae, Scelioninae)
Source: Zookeys. 2017 Jan 30;(648):1–136. doi: 10.3897/zookeys.648.10935 (PMC5345382; doi:10.3897/zookeys.648.10935)
Supplement: XML Treatment for Calliscelio pararemigio [file zookeys.648.10935-treatment31.xml]

<!DOCTYPE tp:taxon-treatment
  PUBLIC "-//TaxonX//DTD Taxonomic Treatment Publishing DTD v0 20100105//EN" "tax-treatment-NSO.dtd">
<tp:taxon-treatment xmlns:tp="http://www.plazi.org/taxpub"><tp:treatment-meta><kwd-group><label>Taxon classification</label><kwd><named-content content-type="kingdom">Animalia</named-content></kwd><kwd><named-content content-type="order">Hymenoptera</named-content></kwd><kwd><named-content content-type="family">Platygastridae</named-content></kwd></kwd-group><mixed-citation publication-type="journal"><person-group><name><surname>Chen</surname><given-names>Hua-yan</given-names></name><name><surname>Masner</surname><given-names>Lubomír</given-names></name><name><surname>Johnson</surname><given-names>Norman F.</given-names></name></person-group><article-title>New World species of the genus <italic><tp:taxon-name><tp:taxon-name-part taxon-name-part-type="genus">Calliscelio</tp:taxon-name-part></tp:taxon-name></italic> Ashmead (<tp:taxon-name><tp:taxon-name-part taxon-name-part-type="order">Hymenoptera</tp:taxon-name-part></tp:taxon-name>, <tp:taxon-name><tp:taxon-name-part taxon-name-part-type="family">Platygastridae</tp:taxon-name-part></tp:taxon-name>, <tp:taxon-name><tp:taxon-name-part taxon-name-part-type="subfamily">Scelioninae</tp:taxon-name-part></tp:taxon-name>)</article-title><source>Zookeys</source><day>30</day><month>1</month><year>2017</year><volume>2017</volume><issue>648</issue><fpage>1</fpage><lpage>136</lpage><pub-id pub-id-type="doi">10.3897/zookeys.648.10935</pub-id></mixed-citation></tp:treatment-meta><tp:nomenclature><tp:taxon-name>
            <tp:taxon-name-part taxon-name-part-type="genus">Calliscelio</tp:taxon-name-part>
            <tp:taxon-name-part taxon-name-part-type="species">pararemigio</tp:taxon-name-part>
            <object-id xmlns:xlink="http://www.w3.org/1999/xlink" content-type="zoobank" xlink:type="simple">http://zoobank.org/D91754CD-B065-431B-B920-3428604B4DF5</object-id>
            <object-id xmlns:xlink="http://www.w3.org/1999/xlink" xlink:type="simple">http://bioguid.osu.edu/xbiod_concepts/362061</object-id>
          </tp:taxon-name><tp:taxon-authority>Chen &amp; Masner</tp:taxon-authority><tp:taxon-status xmlns:xlink="http://www.w3.org/1999/xlink" xlink:type="simple">sp. n.</tp:taxon-status><xref ref-type="fig" rid="F31">Figures 184–189</xref></tp:nomenclature><tp:treatment-sec sec-type="description" id="SECID0EWGXO"><title>Description.</title><p>Body length of female: 2.53–3.38 mm (n=10). Body length of male: 2.11–2.75 mm (n=5). Color of head: black throughout. Color of antennal clava (A7–A12): dark brown to black; A12 pale yellow, remainder dark brown to black. Shape of head: subglobose. Central keel of frons: absent. Setation of upper frons: with sparse, long setae. <abbrev xmlns:xlink="http://www.w3.org/1999/xlink" xlink:title="interocular space" id="ABBRID0E3GXO" xlink:type="simple">IOS</abbrev>/<abbrev xmlns:xlink="http://www.w3.org/1999/xlink" xlink:title="eye height" id="ABBRID0EAHXO" xlink:type="simple">EH</abbrev>: <abbrev xmlns:xlink="http://www.w3.org/1999/xlink" xlink:title="interocular space" id="ABBRID0EEHXO" xlink:type="simple">IOS</abbrev> distinctly less than <abbrev xmlns:xlink="http://www.w3.org/1999/xlink" xlink:title="eye height" id="ABBRID0EIHXO" xlink:type="simple">EH</abbrev>. Sculpture of ventrolateral frons: smooth with sparse punctures. Sculpture of frons below median ocellus: smooth. Sculpture of posterior vertex: smooth. Hyperoccipital carina: absent. Occipital carina medially: interrupted. Length of <abbrev xmlns:xlink="http://www.w3.org/1999/xlink" xlink:title="ocular ocellar line" id="ABBRID0EMHXO" xlink:type="simple">OOL</abbrev>: greater than 0.5× ocellar diameter. Sculpture of postgena behind outer orbit: smooth. Ocular setae: absent. A4 in female: as long as A3. A5 in female: shorter than A3, distinctly longer than wide. Shape of female A6: distinctly longer than wide. Form of male antennal flagellomeres: filiform, A11 approximately 3.0× longer than wide. Length of A5 tyloid in male: approximately 0.3× length of A5.</p><p>Color of mesosoma in female: orange throughout; variably yellow to pale brown. Color of mesosoma in male: orange throughout. Sculpture of dorsal pronotal area: rugose. Sculpture of lateral pronotal area: smooth anteriorly, granulate posteriorly. Sculpture of netrion: rugulose. Notaulus: percurrent or nearly so. Sculpture of mesoscutum: smooth with sparse punctures; coriaceous; densely punctate. Shape of mesoscutellum: semiellipsoidal. Foveolae of scutoscutellar sulcus between notauli: smaller than those along margin of axilla. Sculpture of mesoscutellum: smooth with sparse fine punctures. Shape of metascutellum: posterior margin somewhat rounded, approximately 4.0× wider than long. Sculpture of metascutellum in female: finely crenulate. Sculpture of metascutellum in male: finely crenulate. Dorsal propodeum in female: deeply excavate medially, with lateral propodeal carinae widely separated, running subparallel to accommodate T1 horn. Sculpture of dorsal propodeum in female: rugose. Sculpture of dorsal propodeum in male: rugose with one or two longitudinal keels lateral median keel. Median keels on propodeum in female: absent. Mesopleural carina: <!--PageBreak-->present. Sculpture of mesepisternum below mesopleural depression: smooth. Sculpture of ventral metapleural area: smooth. Color of legs: coxae to femur white, remainder of the legs pale yellow; pale yellow throughout. Sculpture of hind coxa: smooth.</p><p>Color of fore wing: hyaline. Rs+M: spectral. Setae on R: long, erect, surpassing the margin of the wing. Length of R: approximately as long as r-rs. Length of R1: approximately as long as 2.0× length of r-rs.</p><p>Color of metasoma in female: orange throughout; variably orange to pale brown. Color of metasoma in male: orange throughout; variably orange to pale brown. Horn on T1 in female: large and distinct. Sculpture of T1 horn dorsally: densely and concentrically striate anteriorly, smooth posteriorly. Sculpture of posterior margin of T1 in female: longitudinally striate throughout. Sculpture of T1 in male: longitudinally striate. Development of longitudinal striae on T2 in female: reaching posterior margin of T2. Sculpture of T3: smooth with longitudinal submedian striae. Shape of T6 in female: distinctly elongate, approximately 3.0× longer than wide. Sculpture of S3: largely smooth with sparse and fine punctures.</p><fig id="F31" position="float" orientation="portrait"><label>Figures 184–189.</label><caption><p>
          <italic><tp:taxon-name><tp:taxon-name-part taxon-name-part-type="genus">Calliscelio</tp:taxon-name-part> <tp:taxon-name-part taxon-name-part-type="species">pararemigio</tp:taxon-name-part></tp:taxon-name></italic> sp. n., female, holotype (<named-content xmlns:xlink="http://www.w3.org/1999/xlink" content-type="dwc:institutional_code" xlink:type="simple">OSUC</named-content> <named-content xmlns:xlink="http://www.w3.org/1999/xlink" content-type="voucher code" xlink:title="OSUC" id="NCID0ERIXO" xlink:type="simple"><ext-link xlink:type="simple" ext-link-type="uri" xlink:href="http://hol.osu.edu/spmInfo.html?id=OSUC%20458239">458239</ext-link></named-content>). <bold>184</bold> Lateral habitus <bold>185</bold> Head and mesosoma, lateral view <bold>186</bold> Dorsal habitus <bold>187</bold> Head and mesosoma, dorsal view <bold>188</bold> Head, anterior view <bold>189</bold> Metasoma, dorsal view. Scale bars in millimeters.</p></caption><graphic xmlns:xlink="http://www.w3.org/1999/xlink" xlink:href="zookeys-648-001-g031.jpg" position="float" orientation="portrait" xlink:type="simple" id="oo_120076.jpg"/></fig></tp:treatment-sec><tp:treatment-sec sec-type="diagnosis" id="SECID0ELJXO"><title>Diagnosis.</title><p>This species is most similar to <italic><tp:taxon-name><tp:taxon-name-part taxon-name-part-type="genus">Calliscelio</tp:taxon-name-part> <tp:taxon-name-part taxon-name-part-type="species">remigio</tp:taxon-name-part></tp:taxon-name></italic> but can be distinguished by its subglobose head and densely and concentrically striate T1 horn on anterior portion in female. In males, it can be separated from <italic><tp:taxon-name><tp:taxon-name-part taxon-name-part-type="genus">Calliscelio</tp:taxon-name-part> <tp:taxon-name-part taxon-name-part-type="species">remigio</tp:taxon-name-part></tp:taxon-name></italic> by the subglobose head and the largely smooth S3.</p></tp:treatment-sec><tp:treatment-sec sec-type="etymology" id="SECID0EHKXO"><title>Etymology.</title><p>The specific epithet is a reference to the high degree of similarity with <italic><tp:taxon-name><tp:taxon-name-part taxon-name-part-type="genus">Calliscelio</tp:taxon-name-part> <tp:taxon-name-part taxon-name-part-type="species">remigio</tp:taxon-name-part></tp:taxon-name></italic> and is intended to be used as a noun in apposition.</p></tp:treatment-sec><tp:treatment-sec sec-type="distribution" id="SECID0EYKXO"><title>Link to distribution map.</title><p>[<ext-link xmlns:xlink="http://www.w3.org/1999/xlink" xlink:type="simple" ext-link-type="uri" xlink:href="http://hol.osu.edu/map-full.html?id=362061">http://hol.osu.edu/map-full.html?id=362061</ext-link>]</p></tp:treatment-sec><tp:treatment-sec sec-type="material" id="SECID0EDLXO"><title>Material examined.</title><p>Holotype, female: <bold>CUBA</bold>: Santiago de Cuba Prov., La Isabelica, environs of Gran Piedra Mountain, 1100m, <named-content xmlns:xlink="http://www.w3.org/1999/xlink" content-type="date" id="NCID0ELLXO" xlink:type="simple">6.XII–7.XII.1995</named-content>, screen sweeping, L. Masner, <named-content xmlns:xlink="http://www.w3.org/1999/xlink" content-type="dwc:institutional_code" xlink:type="simple">OSUC</named-content> <named-content xmlns:xlink="http://www.w3.org/1999/xlink" content-type="voucher code" xlink:title="OSUC" id="NCID0EXLXO" xlink:type="simple"><ext-link xlink:type="simple" ext-link-type="uri" xlink:href="http://hol.osu.edu/spmInfo.html?id=OSUC%20458239">458239</ext-link></named-content> (deposited in <named-content xmlns:xlink="http://www.w3.org/1999/xlink" content-type="dwc:institutional_code" xlink:type="simple">CNCI</named-content>). Paratypes: (<named-content xmlns:xlink="http://www.w3.org/1999/xlink" content-type="specimen-count" id="NCID0EIMXO" xlink:type="simple">9 females</named-content>, <named-content xmlns:xlink="http://www.w3.org/1999/xlink" content-type="specimen-count" id="NCID0EMMXO" xlink:type="simple">5 males</named-content>) <bold>CUBA</bold>: <named-content xmlns:xlink="http://www.w3.org/1999/xlink" content-type="specimen-count" id="NCID0ESMXO" xlink:type="simple">1 female</named-content>, <named-content xmlns:xlink="http://www.w3.org/1999/xlink" content-type="dwc:institutional_code" xlink:type="simple">OSUC</named-content> <named-content xmlns:xlink="http://www.w3.org/1999/xlink" content-type="voucher code" xlink:title="OSUC" id="NCID0E5MXO" xlink:type="simple"><ext-link xlink:type="simple" ext-link-type="uri" xlink:href="http://hol.osu.edu/spmInfo.html?id=OSUC%20458240">458240</ext-link></named-content> (<named-content xmlns:xlink="http://www.w3.org/1999/xlink" content-type="dwc:institutional_code" xlink:type="simple">CNCI</named-content>). <bold>DOMINICAN REPUBLIC</bold>: <named-content xmlns:xlink="http://www.w3.org/1999/xlink" content-type="specimen-count" id="NCID0ERNXO" xlink:type="simple">8 females</named-content>, <named-content xmlns:xlink="http://www.w3.org/1999/xlink" content-type="specimen-count" id="NCID0EVNXO" xlink:type="simple">5 males</named-content>, <named-content xmlns:xlink="http://www.w3.org/1999/xlink" content-type="dwc:institutional_code" xlink:type="simple">CMNH</named-content>-<named-content xmlns:xlink="http://www.w3.org/1999/xlink" content-type="voucher code" xlink:title="CMNH" id="NCID0EBOXO" xlink:type="simple">486,653</named-content>, <named-content xmlns:xlink="http://www.w3.org/1999/xlink" content-type="voucher code" xlink:title="CMNH" id="NCID0EGOXO" xlink:type="simple">490,811</named-content> (<named-content xmlns:xlink="http://www.w3.org/1999/xlink" content-type="dwc:institutional_code" xlink:type="simple">CMNH</named-content>); <named-content xmlns:xlink="http://www.w3.org/1999/xlink" content-type="dwc:institutional_code" xlink:type="simple">OSUC</named-content> <named-content xmlns:xlink="http://www.w3.org/1999/xlink" content-type="voucher code" xlink:title="OSUC" id="NCID0E2OXO" xlink:type="simple"><ext-link xlink:type="simple" ext-link-type="uri" xlink:href="http://hol.osu.edu/spmInfo.html?id=OSUC%20458302">458302</ext-link></named-content>, <named-content xmlns:xlink="http://www.w3.org/1999/xlink" content-type="voucher code" xlink:title="OSUC" id="NCID0EEPXO" xlink:type="simple"><ext-link xlink:type="simple" ext-link-type="uri" xlink:href="http://hol.osu.edu/spmInfo.html?id=OSUC%20458315">458315</ext-link></named-content>–<named-content xmlns:xlink="http://www.w3.org/1999/xlink" content-type="voucher code" xlink:title="OSUC" id="NCID0ENPXO" xlink:type="simple"><ext-link xlink:type="simple" ext-link-type="uri" xlink:href="http://hol.osu.edu/spmInfo.html?id=OSUC%20458324">458324</ext-link></named-content> (<named-content xmlns:xlink="http://www.w3.org/1999/xlink" content-type="dwc:institutional_code" xlink:type="simple">CNCI</named-content>).</p></tp:treatment-sec></tp:taxon-treatment>
