# Supplementary material for: New World species of the genus Calliscelio Ashmead (Hymenoptera, Platygastridae, Scelioninae)
Source: Zookeys. 2017 Jan 30;(648):1–136. doi: 10.3897/zookeys.648.10935 (PMC5345382; doi:10.3897/zookeys.648.10935)
Supplement: XML Treatment for Calliscelio rubriclavus [file zookeys.648.10935-treatment35.xml]

<!DOCTYPE tp:taxon-treatment
  PUBLIC "-//TaxonX//DTD Taxonomic Treatment Publishing DTD v0 20100105//EN" "tax-treatment-NSO.dtd">
<tp:taxon-treatment xmlns:tp="http://www.plazi.org/taxpub"><tp:treatment-meta><kwd-group><label>Taxon classification</label><kwd><named-content content-type="kingdom">Animalia</named-content></kwd><kwd><named-content content-type="order">Hymenoptera</named-content></kwd><kwd><named-content content-type="family">Platygastridae</named-content></kwd></kwd-group><mixed-citation publication-type="journal"><person-group><name><surname>Chen</surname><given-names>Hua-yan</given-names></name><name><surname>Masner</surname><given-names>Lubomír</given-names></name><name><surname>Johnson</surname><given-names>Norman F.</given-names></name></person-group><article-title>New World species of the genus <italic><tp:taxon-name><tp:taxon-name-part taxon-name-part-type="genus">Calliscelio</tp:taxon-name-part></tp:taxon-name></italic> Ashmead (<tp:taxon-name><tp:taxon-name-part taxon-name-part-type="order">Hymenoptera</tp:taxon-name-part></tp:taxon-name>, <tp:taxon-name><tp:taxon-name-part taxon-name-part-type="family">Platygastridae</tp:taxon-name-part></tp:taxon-name>, <tp:taxon-name><tp:taxon-name-part taxon-name-part-type="subfamily">Scelioninae</tp:taxon-name-part></tp:taxon-name>)</article-title><source>Zookeys</source><day>30</day><month>1</month><year>2017</year><volume>2017</volume><issue>648</issue><fpage>1</fpage><lpage>136</lpage><pub-id pub-id-type="doi">10.3897/zookeys.648.10935</pub-id></mixed-citation></tp:treatment-meta><tp:nomenclature><tp:taxon-name>
            <tp:taxon-name-part taxon-name-part-type="genus">Calliscelio</tp:taxon-name-part>
            <tp:taxon-name-part taxon-name-part-type="species">rubriclavus</tp:taxon-name-part>
            <object-id xmlns:xlink="http://www.w3.org/1999/xlink" content-type="zoobank" xlink:type="simple">http://zoobank.org/B78820F5-FCE1-4A15-BC59-12B9A1C1AAE4</object-id>
            <object-id xmlns:xlink="http://www.w3.org/1999/xlink" xlink:type="simple">http://bioguid.osu.edu/xbiod_concepts/4169</object-id>
          </tp:taxon-name><tp:taxon-authority>(Ashmead)</tp:taxon-authority><tp:taxon-status xmlns:xlink="http://www.w3.org/1999/xlink" xlink:type="simple">comb. n.</tp:taxon-status><xref ref-type="fig" rid="F35">Figures 208–213</xref><xref ref-type="fig" rid="F36">, 214–219</xref><xref ref-type="fig" rid="F37">, 220–225</xref><tp:nomenclature-citation-list><tp:nomenclature-citation><tp:taxon-name>
                <tp:taxon-name-part taxon-name-part-type="genus">Acolus</tp:taxon-name-part> <tp:taxon-name-part taxon-name-part-type="species">rubriclavus</tp:taxon-name-part></tp:taxon-name><comment>Ashmead, 1887: 99 (original description).</comment></tp:nomenclature-citation><tp:nomenclature-citation><tp:taxon-name>
                <tp:taxon-name-part taxon-name-part-type="genus">Anteris</tp:taxon-name-part> <tp:taxon-name-part taxon-name-part-type="species">nigriceps</tp:taxon-name-part></tp:taxon-name><comment>Ashmead, 1893: 225, 226 (original description); <xref rid="B50" ref-type="bibr">Muesebeck 1958</xref>: 93 [junior synonym of <tp:taxon-name><tp:taxon-name-part taxon-name-part-type="genus">Ceratoteleia</tp:taxon-name-part> <tp:taxon-name-part taxon-name-part-type="species">marlatti</tp:taxon-name-part></tp:taxon-name> (Ashmead)], <bold>syn. n.</bold><ext-link xmlns:xlink="http://www.w3.org/1999/xlink" xlink:type="simple" ext-link-type="uri" xlink:href="http://zoobank.org/9C37051A-432A-4772-A8EC-C1345A2F32D4">http://zoobank.org/9C37051A-432A-4772-A8EC-C1345A2F32D4</ext-link><ext-link xmlns:xlink="http://www.w3.org/1999/xlink" xlink:type="simple" ext-link-type="uri" xlink:href="http://bioguid.osu.edu/xbiod_concepts/8446">http://bioguid.osu.edu/xbiod_concepts/8446</ext-link></comment></tp:nomenclature-citation><tp:nomenclature-citation><tp:taxon-name>
                <tp:taxon-name-part taxon-name-part-type="genus">Caloteleia</tp:taxon-name-part> <tp:taxon-name-part taxon-name-part-type="species">Marlattii</tp:taxon-name-part></tp:taxon-name><comment>Ashmead, 1893: 212, 214 (original description, keyed); <xref ref-type="bibr" rid="B19">Harrington 1900</xref>: 187 (variation); <xref ref-type="bibr" rid="B10">Brues 1903</xref>: 126 (emendation of male description), <bold>syn. n.</bold><ext-link xmlns:xlink="http://www.w3.org/1999/xlink" xlink:type="simple" ext-link-type="uri" xlink:href="http://zoobank.org/91C406E3-85AA-4C93-8CE5-D160876C5847">http://zoobank.org/91C406E3-85AA-4C93-8CE5-D160876C5847</ext-link><ext-link xmlns:xlink="http://www.w3.org/1999/xlink" xlink:type="simple" ext-link-type="uri" xlink:href="http://bioguid.osu.edu/xbiod_concepts/8445">http://bioguid.osu.edu/xbiod_concepts/8445</ext-link></comment></tp:nomenclature-citation><tp:nomenclature-citation><tp:taxon-name>
                <tp:taxon-name-part taxon-name-part-type="genus">Caloteleia</tp:taxon-name-part> <tp:taxon-name-part taxon-name-part-type="species">rubriclava</tp:taxon-name-part></tp:taxon-name><comment>(Ashmead): <xref ref-type="bibr" rid="B2">Ashmead 1893</xref>: 212, 214 (generic transfer, description, keyed).</comment></tp:nomenclature-citation><tp:nomenclature-citation><tp:taxon-name>
                <tp:taxon-name-part taxon-name-part-type="genus">Caloteleia</tp:taxon-name-part> <tp:taxon-name-part taxon-name-part-type="species">grenadensis</tp:taxon-name-part></tp:taxon-name><comment>Ashmead, 1896: 798 (original description); <xref ref-type="bibr" rid="B5">Ashmead 1900</xref>: 327 (distribution), <bold>syn. n.</bold><ext-link xmlns:xlink="http://www.w3.org/1999/xlink" xlink:type="simple" ext-link-type="uri" xlink:href="http://zoobank.org/E41DB9D7-F6E1-49BA-BB67-4C8A37430374">http://zoobank.org/E41DB9D7-F6E1-49BA-BB67-4C8A37430374</ext-link><ext-link xmlns:xlink="http://www.w3.org/1999/xlink" xlink:type="simple" ext-link-type="uri" xlink:href="http://bioguid.osu.edu/xbiod_concepts/8437">http://bioguid.osu.edu/xbiod_concepts/8437</ext-link></comment></tp:nomenclature-citation><tp:nomenclature-citation><tp:taxon-name>
                <tp:taxon-name-part taxon-name-part-type="genus">Ceratoteleia</tp:taxon-name-part> <tp:taxon-name-part taxon-name-part-type="species">Marlatti</tp:taxon-name-part></tp:taxon-name><comment>(Ashmead): <xref ref-type="bibr" rid="B23">Kieffer 1908</xref>: 121 (generic transfer, emendation).</comment></tp:nomenclature-citation><tp:nomenclature-citation><tp:taxon-name>
                <tp:taxon-name-part taxon-name-part-type="genus">Ceratoteleia</tp:taxon-name-part> <tp:taxon-name-part taxon-name-part-type="species">grenadensis</tp:taxon-name-part></tp:taxon-name><comment>(Ashmead): <xref ref-type="bibr" rid="B23">Kieffer 1908</xref>: 121 (generic transfer); <xref ref-type="bibr" rid="B30">Kieffer 1926</xref>: 501, 505 (description, keyed).</comment></tp:nomenclature-citation><tp:nomenclature-citation><tp:taxon-name>
                <tp:taxon-name-part taxon-name-part-type="genus">Ceratoteleia</tp:taxon-name-part> <tp:taxon-name-part taxon-name-part-type="species">rubriclava</tp:taxon-name-part></tp:taxon-name><comment>(Ashmead): <xref ref-type="bibr" rid="B23">Kieffer 1908</xref>: 121 (generic transfer); <xref ref-type="bibr" rid="B30">Kieffer 1926</xref>: 501, 504 (description, keyed).</comment></tp:nomenclature-citation><tp:nomenclature-citation><tp:taxon-name>
                <tp:taxon-name-part taxon-name-part-type="genus">Prosanteris</tp:taxon-name-part> <tp:taxon-name-part taxon-name-part-type="species">nigriceps</tp:taxon-name-part></tp:taxon-name><comment>(Ashmead): <xref ref-type="bibr" rid="B23">Kieffer 1908</xref>: 136 (generic transfer); <xref ref-type="bibr" rid="B30">Kieffer 1926</xref>: 437, 438 (description, keyed).</comment></tp:nomenclature-citation><tp:nomenclature-citation><tp:taxon-name>
                <tp:taxon-name-part taxon-name-part-type="genus">Caloteleia</tp:taxon-name-part> <tp:taxon-name-part taxon-name-part-type="species">rubriclavus</tp:taxon-name-part></tp:taxon-name><comment>(Ashmead): <xref ref-type="bibr" rid="B11">Brues 1908</xref>: 33 (emendation).</comment></tp:nomenclature-citation><tp:nomenclature-citation><tp:taxon-name>
                <tp:taxon-name-part taxon-name-part-type="genus">Prosanteris</tp:taxon-name-part> (<tp:taxon-name-part taxon-name-part-type="subgenus">Prosanteris</tp:taxon-name-part>) <tp:taxon-name-part taxon-name-part-type="species">nigriceps</tp:taxon-name-part></tp:taxon-name><comment>(Ashmead): <xref ref-type="bibr" rid="B25">Kieffer 1910b</xref>: 87 (subgeneric assignment).</comment></tp:nomenclature-citation><tp:nomenclature-citation><tp:taxon-name>
                <tp:taxon-name-part taxon-name-part-type="genus">Caloteleia</tp:taxon-name-part> <tp:taxon-name-part taxon-name-part-type="species">marlattii</tp:taxon-name-part></tp:taxon-name><comment>(Ashmead): <xref ref-type="bibr" rid="B12">Brues 1916</xref>: 554 (description); <xref ref-type="bibr" rid="B47">Masner and Muesebeck 1968</xref>: 33 (lectotype designation).</comment></tp:nomenclature-citation><tp:nomenclature-citation><tp:taxon-name>
                <tp:taxon-name-part taxon-name-part-type="genus">Macroteleia</tp:taxon-name-part> <tp:taxon-name-part taxon-name-part-type="species">ruskini</tp:taxon-name-part></tp:taxon-name><comment>Girault, 1920: 179 (original description); Muesebeck 1958: 93 [junior synonym of <tp:taxon-name><tp:taxon-name-part taxon-name-part-type="genus">Ceratoteleia</tp:taxon-name-part> <tp:taxon-name-part taxon-name-part-type="species">marlatti</tp:taxon-name-part></tp:taxon-name> (Ashmead)], <bold>syn. n.</bold><ext-link xmlns:xlink="http://www.w3.org/1999/xlink" xlink:type="simple" ext-link-type="uri" xlink:href="http://zoobank.org/94B4FD7F-E840-437B-8E2B-46F87BE377DF">http://zoobank.org/94B4FD7F-E840-437B-8E2B-46F87BE377DF</ext-link><ext-link xmlns:xlink="http://www.w3.org/1999/xlink" xlink:type="simple" ext-link-type="uri" xlink:href="http://bioguid.osu.edu/xbiod_concepts/8447">http://bioguid.osu.edu/xbiod_concepts/8447</ext-link></comment></tp:nomenclature-citation><tp:nomenclature-citation><tp:taxon-name>
                <tp:taxon-name-part taxon-name-part-type="genus">Ceratoteleia</tp:taxon-name-part> <tp:taxon-name-part taxon-name-part-type="species">marlattii</tp:taxon-name-part></tp:taxon-name><comment>(Ashmead): <xref ref-type="bibr" rid="B30">Kieffer 1926</xref>: 501, 504 (description, keyed).</comment></tp:nomenclature-citation><tp:nomenclature-citation><tp:taxon-name>
                <tp:taxon-name-part taxon-name-part-type="genus">Calotelea</tp:taxon-name-part> <tp:taxon-name-part taxon-name-part-type="species">grenadensis</tp:taxon-name-part></tp:taxon-name><comment>(Ashmead): <xref ref-type="bibr" rid="B41">Masner 1965</xref>: 70 (type information).</comment></tp:nomenclature-citation><tp:nomenclature-citation><tp:taxon-name>
                <tp:taxon-name-part taxon-name-part-type="genus">Calotelea</tp:taxon-name-part> <tp:taxon-name-part taxon-name-part-type="species">nigriceps</tp:taxon-name-part></tp:taxon-name><comment>(Ashmead): <xref ref-type="bibr" rid="B47">Masner and Muesebeck 1968</xref>: 33 (type information).</comment></tp:nomenclature-citation><tp:nomenclature-citation><tp:taxon-name>
                <tp:taxon-name-part taxon-name-part-type="genus">Calotelea</tp:taxon-name-part> <tp:taxon-name-part taxon-name-part-type="species">rubriclava</tp:taxon-name-part></tp:taxon-name><comment>(Ashmead): <xref ref-type="bibr" rid="B47">Masner and Muesebeck 1968</xref>: 33 (type information).</comment></tp:nomenclature-citation><tp:nomenclature-citation><tp:taxon-name>
                <tp:taxon-name-part taxon-name-part-type="genus">Calotelea</tp:taxon-name-part> <tp:taxon-name-part taxon-name-part-type="species">ruskini</tp:taxon-name-part></tp:taxon-name><comment>(Girault): <xref ref-type="bibr" rid="B47">Masner and Muesebeck 1968</xref>: 33 (type information, generic transfer).</comment></tp:nomenclature-citation></tp:nomenclature-citation-list></tp:nomenclature><tp:treatment-sec sec-type="description" id="SECID0ESZ1O"><title>Description.</title><p>Body length of female: 1.80–2.55 mm (n=20). Body length of male: 1.60–2.35 mm (n=20). Color of head: black throughout; brown throughout. Color of antennal clava (A7–A12): dark brown to black. Shape of head: subglobose. Central keel of frons: absent. Setation of upper frons: with sparse, short setae. <abbrev xmlns:xlink="http://www.w3.org/1999/xlink" xlink:title="interocular space" id="ABBRID0EYZ1O" xlink:type="simple">IOS</abbrev>/<abbrev xmlns:xlink="http://www.w3.org/1999/xlink" xlink:title="eye height" id="ABBRID0E3Z1O" xlink:type="simple">EH</abbrev>: <abbrev xmlns:xlink="http://www.w3.org/1999/xlink" xlink:title="interocular space" id="ABBRID0EA11O" xlink:type="simple">IOS</abbrev> slightly less than <abbrev xmlns:xlink="http://www.w3.org/1999/xlink" xlink:title="eye height" id="ABBRID0EE11O" xlink:type="simple">EH</abbrev>; <abbrev xmlns:xlink="http://www.w3.org/1999/xlink" xlink:title="interocular space" id="ABBRID0EI11O" xlink:type="simple">IOS</abbrev> slightly greater than <abbrev xmlns:xlink="http://www.w3.org/1999/xlink" xlink:title="eye height" id="ABBRID0EM11O" xlink:type="simple">EH</abbrev>. Sculpture of ventrolateral frons: granulate. Sculpture of frons below median ocellus: granulate. Sculpture of posterior vertex: granulate. Hyperoccipital carina: absent. Occipital carina medially: complete, weakly crenulate throughout. Length of <abbrev xmlns:xlink="http://www.w3.org/1999/xlink" xlink:title="ocular ocellar line" id="ABBRID0EQ11O" xlink:type="simple">OOL</abbrev>: less than 0.5× ocellar diameter; greater than 0.5× ocellar diameter. Sculpture of postgena behind outer orbit: granulate. Ocular setae: absent. A4 in female: distinctly shorter than A3. A5 in female: shorter than A3, as long as wide. Shape of female A6: distinctly wider than long. Form of male antennal flagellomeres: filiform, A11 approximately 2.0× longer than wide. Length of A5 tyloid in male: greater than 0.5× length of A5.</p><p>Color of mesosoma in female: orange throughout; black throughout; variably orange to pale brown. Color of mesosoma in male: orange throughout; variably orange to pale brown; black throughout. Sculpture of dorsal pronotal area: rugose. Sculpture of lateral pronotal area: rugose throughout. Sculpture of netrion: rugose. Notaulus: <!--PageBreak-->percurrent. Sculpture of mesoscutum: granulate; densely punctate. Shape of mesoscutellum: semiellipsoidal. Foveolae of scutoscutellar sulcus between notauli: smaller than those along margin of axilla. Sculpture of mesoscutellum: granulate. Shape of metascutellum: posterior somewhat rounded or straight, approximately 3.0× wider than long. Sculpture of metascutellum in female: rugose. Sculpture of metascutellum in male: rugose. Dorsal propodeum in female: shallowly excavate medially, with lateral <!--PageBreak-->propodeal carinae widely separated. Sculpture of dorsal propodeum in female: rugose. Sculpture of dorsal propodeum in male: rugose. Median keels on propodeum in female: absent. Mesopleural carina: absent. Sculpture of mesepisternum below mesopleural depression: densely punctate. Sculpture of ventral metapleural area: smooth dorsally, densely punctate ventrally. Color of legs: orange throughout; pale brown. Sculpture of hind coxa: smooth.</p><p>Color of fore wing: hyaline. Rs+M: spectral. Setae on R: short, decumbent, hardly exceeding the margin of the wing. Length of R: distinctly shorter than r-rs. Length of R1: approximately as long as r-rs.</p><p>Color of metasoma in female: black; orange throughout; variably orange to pale brown. Color of metasoma in male: orange throughout; variably orange to pale brown; black throughout. Horn on T1 in female: large and distinct. Sculpture of T1 horn dorsally: granulate; rugose. Sculpture of posterior margin of T1 in female: longitudinally striate throughout. Sculpture of T1 in male: longitudinally striate. Development of longitudinal striae on T2 in female: reaching the middle of T2 medially; reaching posterior margin of T2. Sculpture of T3: smooth; largely smooth with submedian longitudinal striae; longitudinally striate throughout. Shape of T6 in female: short, slightly longer than wide. Sculpture of S3: smooth to coriaceous.</p><fig id="F35" position="float" orientation="portrait"><label>Figures 208–213.</label><caption><p>
          <bold>208–209</bold> <italic><tp:taxon-name><tp:taxon-name-part taxon-name-part-type="genus">Acolus</tp:taxon-name-part> <tp:taxon-name-part taxon-name-part-type="species">rubriclavus</tp:taxon-name-part></tp:taxon-name></italic> Ashmead, female, holotype (<named-content xmlns:xlink="http://www.w3.org/1999/xlink" content-type="voucher code" xlink:title="USNMENT" id="NCID0ER21O" xlink:type="simple"><ext-link xlink:type="simple" ext-link-type="uri" xlink:href="http://hol.osu.edu/spmInfo.html?id=USNMENT00989042">USNMENT00989042</ext-link></named-content>). <bold>208</bold> Mesosoma and metasoma, lateral view <bold>209</bold> Mesosoma and metasoma, dorsal view <bold>211</bold>–<bold>213</bold> <italic><tp:taxon-name><tp:taxon-name-part taxon-name-part-type="genus">Anteris</tp:taxon-name-part> <tp:taxon-name-part taxon-name-part-type="species">nigriceps</tp:taxon-name-part></tp:taxon-name></italic> Ashmead, male, syntype (<named-content xmlns:xlink="http://www.w3.org/1999/xlink" content-type="voucher code" xlink:title="USNMENT" id="NCID0EN31O" xlink:type="simple"><ext-link xlink:type="simple" ext-link-type="uri" xlink:href="http://hol.osu.edu/spmInfo.html?id=USNMENT00989028">USNMENT00989028</ext-link></named-content>). <bold>210</bold> Mesosoma and metasoma, lateral view <bold>211</bold> Mesosoma, lateral view <bold>212</bold> Mesosoma and metasoma, dorsal view <bold>213</bold> Mesosoma, dorsal view. Scale bars in millimeters.</p></caption><graphic xmlns:xlink="http://www.w3.org/1999/xlink" xlink:href="zookeys-648-001-g035.jpg" position="float" orientation="portrait" xlink:type="simple" id="oo_120084.jpg"/></fig><fig id="F36" position="float" orientation="portrait"><label>Figures 214–219.</label><caption><p>
          <italic><tp:taxon-name><tp:taxon-name-part taxon-name-part-type="genus">Caloteleia</tp:taxon-name-part> <tp:taxon-name-part taxon-name-part-type="species">grenadensis</tp:taxon-name-part></tp:taxon-name></italic> Ashmead, female, holotype (B.M. TYPE HYM. 9.470). <bold>214</bold> Lateral habitus <bold>215</bold> Head and mesosoma, lateral view <bold>216</bold> Dorsal habitus <bold>217</bold> Head and mesosoma, dorsal view <bold>218</bold> Head, anterior view <bold>219</bold> Specimen labels. Scale bars in millimeters.</p></caption><graphic xmlns:xlink="http://www.w3.org/1999/xlink" xlink:href="zookeys-648-001-g036.jpg" position="float" orientation="portrait" xlink:type="simple" id="oo_120086.jpg"/></fig><fig id="F37" position="float" orientation="portrait"><label>Figures 220–225.</label><caption><p>
          <bold>220–221</bold> <italic><tp:taxon-name><tp:taxon-name-part taxon-name-part-type="genus">Caloteleia</tp:taxon-name-part> <tp:taxon-name-part taxon-name-part-type="species">marlattii</tp:taxon-name-part></tp:taxon-name></italic> Ashmead, male, lectotype (<named-content xmlns:xlink="http://www.w3.org/1999/xlink" content-type="voucher code" xlink:title="USNMENT" id="NCID0E351O" xlink:type="simple"><ext-link xlink:type="simple" ext-link-type="uri" xlink:href="http://hol.osu.edu/spmInfo.html?id=USNMENT00989024">USNMENT00989024</ext-link></named-content>). <bold>220</bold> Lateral habitus <bold>221</bold> Dorsal habitus <bold>222–225</bold> <italic><tp:taxon-name><tp:taxon-name-part taxon-name-part-type="genus">Macroteleia</tp:taxon-name-part> <tp:taxon-name-part taxon-name-part-type="species">ruskini</tp:taxon-name-part></tp:taxon-name></italic> Girault, female, holotype (<named-content xmlns:xlink="http://www.w3.org/1999/xlink" content-type="voucher code" xlink:title="USNMENT" id="NCID0EW61O" xlink:type="simple"><ext-link xlink:type="simple" ext-link-type="uri" xlink:href="http://hol.osu.edu/spmInfo.html?id=USNMENT00989079">USNMENT00989079</ext-link></named-content>) <bold>222</bold> Mesosoma and metasoma, lateral view <bold>223</bold> Mesosoma and metasoma, dorsal view <bold>224</bold> Metasoma, dorsal view <bold>225</bold> Metasoma, ventral view. Scale bars in millimeters.</p></caption><graphic xmlns:xlink="http://www.w3.org/1999/xlink" xlink:href="zookeys-648-001-g037.jpg" position="float" orientation="portrait" xlink:type="simple" id="oo_120087.jpg"/></fig></tp:treatment-sec><tp:treatment-sec sec-type="diagnosis" id="SECID0EMA2O"><title>Diagnosis.</title><p>This species is easily identified by the combination of the following characters: eye bare; occipital carina complete medially; mesopleural carina absent; mesepisternum below mesopleural depression densely punctate; ventral metapleural area densely punctate ventrally; R1 approximately as long as r-rs.</p></tp:treatment-sec><tp:treatment-sec sec-type="distribution" id="SECID0ERA2O"><title>Link to distribution map.</title><p>[<ext-link xmlns:xlink="http://www.w3.org/1999/xlink" xlink:type="simple" ext-link-type="uri" xlink:href="http://hol.osu.edu/map-full.html?id=4169">http://hol.osu.edu/map-full.html?id=4169</ext-link>]</p></tp:treatment-sec><tp:treatment-sec sec-type="material" id="SECID0E3A2O"><title>Material examined.</title><p>Holotype, female, <italic><tp:taxon-name><tp:taxon-name-part taxon-name-part-type="genus">Calliscelio</tp:taxon-name-part> <tp:taxon-name-part taxon-name-part-type="species">grenadensis</tp:taxon-name-part></tp:taxon-name></italic>: <bold>GRENADA</bold>: Saint George Parish, leeward side, Mount Gay Estate, no date, H. H. Smith, B.M. TYPE HYM. 9.470 (deposited in <abbrev xmlns:xlink="http://www.w3.org/1999/xlink" xlink:title="The Natural History Museum, London, UK" id="ABBRID0EPB2O" xlink:type="simple">BMNH</abbrev>). Lectotype, male, <italic>C. <tp:taxon-name><tp:taxon-name-part taxon-name-part-type="genus">Marlattii</tp:taxon-name-part></tp:taxon-name></italic>: <bold>UNITED STATES</bold>: Riley Co., V, Marlatt, <named-content xmlns:xlink="http://www.w3.org/1999/xlink" content-type="voucher code" xlink:title="USNMENT" id="NCID0E4B2O" xlink:type="simple"><ext-link xlink:type="simple" ext-link-type="uri" xlink:href="http://hol.osu.edu/spmInfo.html?id=USNMENT00989024">USNMENT00989024</ext-link></named-content> (deposited in <named-content xmlns:xlink="http://www.w3.org/1999/xlink" content-type="dwc:institutional_code" xlink:type="simple">USNM</named-content>). Syntype, male, <italic><tp:taxon-name><tp:taxon-name-part taxon-name-part-type="genus">Anteris</tp:taxon-name-part> <tp:taxon-name-part taxon-name-part-type="species">nigriceps</tp:taxon-name-part></tp:taxon-name></italic>: <bold>UNITED STATES</bold>: VA, Arlington Co., Arlington, no date, <named-content xmlns:xlink="http://www.w3.org/1999/xlink" content-type="voucher code" xlink:title="USNMENT" id="NCID0E2C2O" xlink:type="simple"><ext-link xlink:type="simple" ext-link-type="uri" xlink:href="http://hol.osu.edu/spmInfo.html?id=USNMENT00989028">USNMENT00989028</ext-link></named-content> (deposited in <named-content xmlns:xlink="http://www.w3.org/1999/xlink" content-type="dwc:institutional_code" xlink:type="simple">USNM</named-content>). Holotype, female, <italic><tp:taxon-name><tp:taxon-name-part taxon-name-part-type="genus">Acolus</tp:taxon-name-part> <tp:taxon-name-part taxon-name-part-type="species">rubriclavus</tp:taxon-name-part></tp:taxon-name></italic>: <bold>UNITED STATES</bold>: FL, Duval Co., Jacksonville, ocean beach, Jacksonville Beach (San Pablo), no date, Ashmead, <named-content xmlns:xlink="http://www.w3.org/1999/xlink" content-type="voucher code" xlink:title="USNMENT" id="NCID0EZD2O" xlink:type="simple"><ext-link xlink:type="simple" ext-link-type="uri" xlink:href="http://hol.osu.edu/spmInfo.html?id=USNMENT00989042">USNMENT00989042</ext-link></named-content> (deposited in <named-content xmlns:xlink="http://www.w3.org/1999/xlink" content-type="dwc:institutional_code" xlink:type="simple">USNM</named-content>). Holotype, female, <italic><tp:taxon-name><tp:taxon-name-part taxon-name-part-type="genus">Macroteleia</tp:taxon-name-part> <tp:taxon-name-part taxon-name-part-type="species">ruskini</tp:taxon-name-part></tp:taxon-name></italic>: <bold>UNITED STATES</bold>: IL, no date, <named-content xmlns:xlink="http://www.w3.org/1999/xlink" content-type="voucher code" xlink:title="USNMENT" id="NCID0EXE2O" xlink:type="simple"><ext-link xlink:type="simple" ext-link-type="uri" xlink:href="http://hol.osu.edu/spmInfo.html?id=USNMENT00989079">USNMENT00989079</ext-link></named-content> (deposited in <named-content xmlns:xlink="http://www.w3.org/1999/xlink" content-type="dwc:institutional_code" xlink:type="simple">USNM</named-content>). Other material: (<named-content xmlns:xlink="http://www.w3.org/1999/xlink" content-type="specimen-count" id="NCID0EIF2O" xlink:type="simple">1106 females</named-content>, <named-content xmlns:xlink="http://www.w3.org/1999/xlink" content-type="specimen-count" id="NCID0EMF2O" xlink:type="simple">610 males</named-content>) <bold>ARGENTINA</bold>: <named-content xmlns:xlink="http://www.w3.org/1999/xlink" content-type="specimen-count" id="NCID0ESF2O" xlink:type="simple">11 females</named-content>, <named-content xmlns:xlink="http://www.w3.org/1999/xlink" content-type="specimen-count" id="NCID0EWF2O" xlink:type="simple">2 males</named-content>, <named-content xmlns:xlink="http://www.w3.org/1999/xlink" content-type="dwc:institutional_code" xlink:type="simple">OSUC</named-content> <named-content xmlns:xlink="http://www.w3.org/1999/xlink" content-type="voucher code" xlink:title="OSUC" id="NCID0ECG2O" xlink:type="simple"><ext-link xlink:type="simple" ext-link-type="uri" xlink:href="http://hol.osu.edu/spmInfo.html?id=OSUC%20534125">534125</ext-link></named-content>–<named-content xmlns:xlink="http://www.w3.org/1999/xlink" content-type="voucher code" xlink:title="OSUC" id="NCID0ELG2O" xlink:type="simple"><ext-link xlink:type="simple" ext-link-type="uri" xlink:href="http://hol.osu.edu/spmInfo.html?id=OSUC%20534131">534131</ext-link></named-content>, <named-content xmlns:xlink="http://www.w3.org/1999/xlink" content-type="voucher code" xlink:title="OSUC" id="NCID0EUG2O" xlink:type="simple"><ext-link xlink:type="simple" ext-link-type="uri" xlink:href="http://hol.osu.edu/spmInfo.html?id=OSUC%20534437">534437</ext-link></named-content> (<named-content xmlns:xlink="http://www.w3.org/1999/xlink" content-type="dwc:institutional_code" xlink:type="simple">CNCI</named-content>); <named-content xmlns:xlink="http://www.w3.org/1999/xlink" content-type="dwc:institutional_code" xlink:type="simple">OSUC</named-content> <named-content xmlns:xlink="http://www.w3.org/1999/xlink" content-type="voucher code" xlink:title="OSUC" id="NCID0ENH2O" xlink:type="simple"><ext-link xlink:type="simple" ext-link-type="uri" xlink:href="http://hol.osu.edu/spmInfo.html?id=OSUC%20322989">322989</ext-link></named-content>, <named-content xmlns:xlink="http://www.w3.org/1999/xlink" content-type="voucher code" xlink:title="OSUC" id="NCID0EWH2O" xlink:type="simple"><ext-link xlink:type="simple" ext-link-type="uri" xlink:href="http://hol.osu.edu/spmInfo.html?id=OSUC%2063153">63153</ext-link></named-content>, <named-content xmlns:xlink="http://www.w3.org/1999/xlink" content-type="voucher code" xlink:title="OSUC" id="NCID0E6H2O" xlink:type="simple"><ext-link xlink:type="simple" ext-link-type="uri" xlink:href="http://hol.osu.edu/spmInfo.html?id=OSUC%2063155">63155</ext-link></named-content> (<named-content xmlns:xlink="http://www.w3.org/1999/xlink" content-type="dwc:institutional_code" xlink:type="simple">OSUC</named-content>); <named-content xmlns:xlink="http://www.w3.org/1999/xlink" content-type="dwc:institutional_code" xlink:type="simple">OSUC</named-content> <named-content xmlns:xlink="http://www.w3.org/1999/xlink" content-type="voucher code" xlink:title="OSUC" id="NCID0EYI2O" xlink:type="simple"><ext-link xlink:type="simple" ext-link-type="uri" xlink:href="http://hol.osu.edu/spmInfo.html?id=OSUC%20577255">577255</ext-link></named-content>–<named-content xmlns:xlink="http://www.w3.org/1999/xlink" content-type="voucher code" xlink:title="OSUC" id="NCID0EBJ2O" xlink:type="simple"><ext-link xlink:type="simple" ext-link-type="uri" xlink:href="http://hol.osu.edu/spmInfo.html?id=OSUC%20577256">577256</ext-link></named-content> (<named-content xmlns:xlink="http://www.w3.org/1999/xlink" content-type="dwc:institutional_code" xlink:type="simple">UCRC</named-content>). <bold>BAHAMAS</bold>: <named-content xmlns:xlink="http://www.w3.org/1999/xlink" content-type="specimen-count" id="NCID0EUJ2O" xlink:type="simple">2 females</named-content>, <named-content xmlns:xlink="http://www.w3.org/1999/xlink" content-type="specimen-count" id="NCID0EYJ2O" xlink:type="simple">2 males</named-content>, <named-content xmlns:xlink="http://www.w3.org/1999/xlink" content-type="dwc:institutional_code" xlink:type="simple">OSUC</named-content> <named-content xmlns:xlink="http://www.w3.org/1999/xlink" content-type="voucher code" xlink:title="OSUC" id="NCID0EEK2O" xlink:type="simple"><ext-link xlink:type="simple" ext-link-type="uri" xlink:href="http://hol.osu.edu/spmInfo.html?id=OSUC%20458330">458330</ext-link></named-content>–<named-content xmlns:xlink="http://www.w3.org/1999/xlink" content-type="voucher code" xlink:title="OSUC" id="NCID0ENK2O" xlink:type="simple"><ext-link xlink:type="simple" ext-link-type="uri" xlink:href="http://hol.osu.edu/spmInfo.html?id=OSUC%20458331">458331</ext-link></named-content>, <named-content xmlns:xlink="http://www.w3.org/1999/xlink" content-type="voucher code" xlink:title="OSUC" id="NCID0EWK2O" xlink:type="simple"><ext-link xlink:type="simple" ext-link-type="uri" xlink:href="http://hol.osu.edu/spmInfo.html?id=OSUC%20458383">458383</ext-link></named-content>, <named-content xmlns:xlink="http://www.w3.org/1999/xlink" content-type="voucher code" xlink:title="OSUC" id="NCID0E6K2O" xlink:type="simple"><ext-link xlink:type="simple" ext-link-type="uri" xlink:href="http://hol.osu.edu/spmInfo.html?id=OSUC%20534560">534560</ext-link></named-content> (<named-content xmlns:xlink="http://www.w3.org/1999/xlink" content-type="dwc:institutional_code" xlink:type="simple">CNCI</named-content>). <bold>BELIZE</bold>: <named-content xmlns:xlink="http://www.w3.org/1999/xlink" content-type="specimen-count" id="NCID0ESL2O" xlink:type="simple">9 females</named-content>, <named-content xmlns:xlink="http://www.w3.org/1999/xlink" content-type="specimen-count" id="NCID0EWL2O" xlink:type="simple">3 males</named-content>, <named-content xmlns:xlink="http://www.w3.org/1999/xlink" content-type="dwc:institutional_code" xlink:type="simple">OSUC</named-content> <named-content xmlns:xlink="http://www.w3.org/1999/xlink" content-type="voucher code" xlink:title="OSUC" id="NCID0ECM2O" xlink:type="simple"><ext-link xlink:type="simple" ext-link-type="uri" xlink:href="http://hol.osu.edu/spmInfo.html?id=OSUC%20534193">534193</ext-link></named-content>–<named-content xmlns:xlink="http://www.w3.org/1999/xlink" content-type="voucher code" xlink:title="OSUC" id="NCID0ELM2O" xlink:type="simple"><ext-link xlink:type="simple" ext-link-type="uri" xlink:href="http://hol.osu.edu/spmInfo.html?id=OSUC%20534197">534197</ext-link></named-content>, <named-content xmlns:xlink="http://www.w3.org/1999/xlink" content-type="voucher code" xlink:title="OSUC" id="NCID0EUM2O" xlink:type="simple"><ext-link xlink:type="simple" ext-link-type="uri" xlink:href="http://hol.osu.edu/spmInfo.html?id=OSUC%20534203">534203</ext-link></named-content>, <named-content xmlns:xlink="http://www.w3.org/1999/xlink" content-type="voucher code" xlink:title="OSUC" id="NCID0E4M2O" xlink:type="simple"><ext-link xlink:type="simple" ext-link-type="uri" xlink:href="http://hol.osu.edu/spmInfo.html?id=OSUC%20534214">534214</ext-link></named-content>–<named-content xmlns:xlink="http://www.w3.org/1999/xlink" content-type="voucher code" xlink:title="OSUC" id="NCID0EGN2O" xlink:type="simple"><ext-link xlink:type="simple" ext-link-type="uri" xlink:href="http://hol.osu.edu/spmInfo.html?id=OSUC%20534218">534218</ext-link></named-content>, <named-content xmlns:xlink="http://www.w3.org/1999/xlink" content-type="voucher code" xlink:title="OSUC" id="NCID0EPN2O" xlink:type="simple"><ext-link xlink:type="simple" ext-link-type="uri" xlink:href="http://hol.osu.edu/spmInfo.html?id=OSUC%20534222">534222</ext-link></named-content> (<named-content xmlns:xlink="http://www.w3.org/1999/xlink" content-type="dwc:institutional_code" xlink:type="simple">CNCI</named-content>). <bold>BOLIVIA</bold>: <named-content xmlns:xlink="http://www.w3.org/1999/xlink" content-type="specimen-count" id="NCID0ECO2O" xlink:type="simple">1 female</named-content>, <named-content xmlns:xlink="http://www.w3.org/1999/xlink" content-type="dwc:institutional_code" xlink:type="simple">OSUC</named-content> <named-content xmlns:xlink="http://www.w3.org/1999/xlink" content-type="voucher code" xlink:title="OSUC" id="NCID0EOO2O" xlink:type="simple"><ext-link xlink:type="simple" ext-link-type="uri" xlink:href="http://hol.osu.edu/spmInfo.html?id=OSUC%20534164">534164</ext-link></named-content> (<named-content xmlns:xlink="http://www.w3.org/1999/xlink" content-type="dwc:institutional_code" xlink:type="simple">CNCI</named-content>). <bold>BONAIRE</bold>: <named-content xmlns:xlink="http://www.w3.org/1999/xlink" content-type="specimen-count" id="NCID0EBP2O" xlink:type="simple">2 females</named-content>, <named-content xmlns:xlink="http://www.w3.org/1999/xlink" content-type="dwc:institutional_code" xlink:type="simple">OSUC</named-content> <named-content xmlns:xlink="http://www.w3.org/1999/xlink" content-type="voucher code" xlink:title="OSUC" id="NCID0ENP2O" xlink:type="simple"><ext-link xlink:type="simple" ext-link-type="uri" xlink:href="http://hol.osu.edu/spmInfo.html?id=OSUC%20458377">458377</ext-link></named-content>, <named-content xmlns:xlink="http://www.w3.org/1999/xlink" content-type="voucher code" xlink:title="OSUC" id="NCID0EWP2O" xlink:type="simple"><ext-link xlink:type="simple" ext-link-type="uri" xlink:href="http://hol.osu.edu/spmInfo.html?id=OSUC%20458382">458382</ext-link></named-content> (<named-content xmlns:xlink="http://www.w3.org/1999/xlink" content-type="dwc:institutional_code" xlink:type="simple">CNCI</named-content>). <bold>BRAZIL</bold>: <named-content xmlns:xlink="http://www.w3.org/1999/xlink" content-type="specimen-count" id="NCID0EJQ2O" xlink:type="simple">48 females</named-content>, <named-content xmlns:xlink="http://www.w3.org/1999/xlink" content-type="specimen-count" id="NCID0ENQ2O" xlink:type="simple">15 males</named-content>, <named-content xmlns:xlink="http://www.w3.org/1999/xlink" content-type="dwc:institutional_code" xlink:type="simple">OSUC</named-content> <named-content xmlns:xlink="http://www.w3.org/1999/xlink" content-type="voucher code" xlink:title="OSUC" id="NCID0EZQ2O" xlink:type="simple"><ext-link xlink:type="simple" ext-link-type="uri" xlink:href="http://hol.osu.edu/spmInfo.html?id=OSUC%20534527">534527</ext-link></named-content>, <named-content xmlns:xlink="http://www.w3.org/1999/xlink" content-type="voucher code" xlink:title="OSUC" id="NCID0ECR2O" xlink:type="simple"><ext-link xlink:type="simple" ext-link-type="uri" xlink:href="http://hol.osu.edu/spmInfo.html?id=OSUC%20553607">553607</ext-link></named-content>, <named-content xmlns:xlink="http://www.w3.org/1999/xlink" content-type="voucher code" xlink:title="OSUC" id="NCID0ELR2O" xlink:type="simple"><ext-link xlink:type="simple" ext-link-type="uri" xlink:href="http://hol.osu.edu/spmInfo.html?id=OSUC%20557180">557180</ext-link></named-content>–<named-content xmlns:xlink="http://www.w3.org/1999/xlink" content-type="voucher code" xlink:title="OSUC" id="NCID0EUR2O" xlink:type="simple"><ext-link xlink:type="simple" ext-link-type="uri" xlink:href="http://hol.osu.edu/spmInfo.html?id=OSUC%20557181">557181</ext-link></named-content>, <named-content xmlns:xlink="http://www.w3.org/1999/xlink" content-type="voucher code" xlink:title="OSUC" id="NCID0E4R2O" xlink:type="simple"><ext-link xlink:type="simple" ext-link-type="uri" xlink:href="http://hol.osu.edu/spmInfo.html?id=OSUC%20557197">557197</ext-link></named-content>, <named-content xmlns:xlink="http://www.w3.org/1999/xlink" content-type="voucher code" xlink:title="OSUC" id="NCID0EGS2O" xlink:type="simple"><ext-link xlink:type="simple" ext-link-type="uri" xlink:href="http://hol.osu.edu/spmInfo.html?id=OSUC%20557220">557220</ext-link></named-content>, <named-content xmlns:xlink="http://www.w3.org/1999/xlink" content-type="voucher code" xlink:title="OSUC" id="NCID0EPS2O" xlink:type="simple"><ext-link xlink:type="simple" ext-link-type="uri" xlink:href="http://hol.osu.edu/spmInfo.html?id=OSUC%20557246">557246</ext-link></named-content>, <named-content xmlns:xlink="http://www.w3.org/1999/xlink" content-type="voucher code" xlink:title="OSUC" id="NCID0EYS2O" xlink:type="simple"><ext-link xlink:type="simple" ext-link-type="uri" xlink:href="http://hol.osu.edu/spmInfo.html?id=OSUC%20557248">557248</ext-link></named-content>, <named-content xmlns:xlink="http://www.w3.org/1999/xlink" content-type="voucher code" xlink:title="OSUC" id="NCID0EBT2O" xlink:type="simple"><ext-link xlink:type="simple" ext-link-type="uri" xlink:href="http://hol.osu.edu/spmInfo.html?id=OSUC%20557282">557282</ext-link></named-content>–<named-content xmlns:xlink="http://www.w3.org/1999/xlink" content-type="voucher code" xlink:title="OSUC" id="NCID0EKT2O" xlink:type="simple"><ext-link xlink:type="simple" ext-link-type="uri" xlink:href="http://hol.osu.edu/spmInfo.html?id=OSUC%20557283">557283</ext-link></named-content>, <named-content xmlns:xlink="http://www.w3.org/1999/xlink" content-type="voucher code" xlink:title="OSUC" id="NCID0ETT2O" xlink:type="simple"><ext-link xlink:type="simple" ext-link-type="uri" xlink:href="http://hol.osu.edu/spmInfo.html?id=OSUC%20557337">557337</ext-link></named-content>, <named-content xmlns:xlink="http://www.w3.org/1999/xlink" content-type="voucher code" xlink:title="OSUC" id="NCID0E3T2O" xlink:type="simple"><ext-link xlink:type="simple" ext-link-type="uri" xlink:href="http://hol.osu.edu/spmInfo.html?id=OSUC%20557342">557342</ext-link></named-content>, <named-content xmlns:xlink="http://www.w3.org/1999/xlink" content-type="voucher code" xlink:title="OSUC" id="NCID0EFU2O" xlink:type="simple"><ext-link xlink:type="simple" ext-link-type="uri" xlink:href="http://hol.osu.edu/spmInfo.html?id=OSUC%20557349">557349</ext-link></named-content>, <named-content xmlns:xlink="http://www.w3.org/1999/xlink" content-type="voucher code" xlink:title="OSUC" id="NCID0EOU2O" xlink:type="simple"><ext-link xlink:type="simple" ext-link-type="uri" xlink:href="http://hol.osu.edu/spmInfo.html?id=OSUC%20557361">557361</ext-link></named-content>, <named-content xmlns:xlink="http://www.w3.org/1999/xlink" content-type="voucher code" xlink:title="OSUC" id="NCID0EXU2O" xlink:type="simple"><ext-link xlink:type="simple" ext-link-type="uri" xlink:href="http://hol.osu.edu/spmInfo.html?id=OSUC%20557375">557375</ext-link></named-content> (<named-content xmlns:xlink="http://www.w3.org/1999/xlink" content-type="dwc:institutional_code" xlink:type="simple">CNCI</named-content>); <named-content xmlns:xlink="http://www.w3.org/1999/xlink" content-type="dwc:institutional_code" xlink:type="simple">OSUC</named-content> <named-content xmlns:xlink="http://www.w3.org/1999/xlink" content-type="voucher code" xlink:title="OSUC" id="NCID0EQV2O" xlink:type="simple"><ext-link xlink:type="simple" ext-link-type="uri" xlink:href="http://hol.osu.edu/spmInfo.html?id=OSUC%20111348">111348</ext-link></named-content>, <named-content xmlns:xlink="http://www.w3.org/1999/xlink" content-type="voucher code" xlink:title="OSUC" id="NCID0EZV2O" xlink:type="simple"><ext-link xlink:type="simple" ext-link-type="uri" xlink:href="http://hol.osu.edu/spmInfo.html?id=OSUC%20111698">111698</ext-link></named-content>–<named-content xmlns:xlink="http://www.w3.org/1999/xlink" content-type="voucher code" xlink:title="OSUC" id="NCID0ECW2O" xlink:type="simple"><ext-link xlink:type="simple" ext-link-type="uri" xlink:href="http://hol.osu.edu/spmInfo.html?id=OSUC%20111700">111700</ext-link></named-content>, <named-content xmlns:xlink="http://www.w3.org/1999/xlink" content-type="voucher code" xlink:title="OSUC" id="NCID0ELW2O" xlink:type="simple"><ext-link xlink:type="simple" ext-link-type="uri" xlink:href="http://hol.osu.edu/spmInfo.html?id=OSUC%20111704">111704</ext-link></named-content>–<named-content xmlns:xlink="http://www.w3.org/1999/xlink" content-type="voucher code" xlink:title="OSUC" id="NCID0EUW2O" xlink:type="simple"><ext-link xlink:type="simple" ext-link-type="uri" xlink:href="http://hol.osu.edu/spmInfo.html?id=OSUC%20111705">111705</ext-link></named-content>, <named-content xmlns:xlink="http://www.w3.org/1999/xlink" content-type="voucher code" xlink:title="OSUC" id="NCID0E4W2O" xlink:type="simple"><ext-link xlink:type="simple" ext-link-type="uri" xlink:href="http://hol.osu.edu/spmInfo.html?id=OSUC%20111714">111714</ext-link></named-content>, <named-content xmlns:xlink="http://www.w3.org/1999/xlink" content-type="voucher code" xlink:title="OSUC" id="NCID0EGX2O" xlink:type="simple"><ext-link xlink:type="simple" ext-link-type="uri" xlink:href="http://hol.osu.edu/spmInfo.html?id=OSUC%20111810">111810</ext-link></named-content>, <named-content xmlns:xlink="http://www.w3.org/1999/xlink" content-type="voucher code" xlink:title="OSUC" id="NCID0EPX2O" xlink:type="simple"><ext-link xlink:type="simple" ext-link-type="uri" xlink:href="http://hol.osu.edu/spmInfo.html?id=OSUC%20111938">111938</ext-link></named-content>, <named-content xmlns:xlink="http://www.w3.org/1999/xlink" content-type="voucher code" xlink:title="OSUC" id="NCID0EYX2O" xlink:type="simple"><ext-link xlink:type="simple" ext-link-type="uri" xlink:href="http://hol.osu.edu/spmInfo.html?id=OSUC%20111957">111957</ext-link></named-content>, <named-content xmlns:xlink="http://www.w3.org/1999/xlink" content-type="voucher code" xlink:title="OSUC" id="NCID0EBY2O" xlink:type="simple"><ext-link xlink:type="simple" ext-link-type="uri" xlink:href="http://hol.osu.edu/spmInfo.html?id=OSUC%20112073">112073</ext-link></named-content>, <named-content xmlns:xlink="http://www.w3.org/1999/xlink" content-type="voucher code" xlink:title="OSUC" id="NCID0EKY2O" xlink:type="simple"><ext-link xlink:type="simple" ext-link-type="uri" xlink:href="http://hol.osu.edu/spmInfo.html?id=OSUC%20112184">112184</ext-link></named-content>–<named-content xmlns:xlink="http://www.w3.org/1999/xlink" content-type="voucher code" xlink:title="OSUC" id="NCID0ETY2O" xlink:type="simple"><ext-link xlink:type="simple" ext-link-type="uri" xlink:href="http://hol.osu.edu/spmInfo.html?id=OSUC%20112185">112185</ext-link></named-content>, <named-content xmlns:xlink="http://www.w3.org/1999/xlink" content-type="voucher code" xlink:title="OSUC" id="NCID0E3Y2O" xlink:type="simple"><ext-link xlink:type="simple" ext-link-type="uri" xlink:href="http://hol.osu.edu/spmInfo.html?id=OSUC%20112189">112189</ext-link></named-content>–<named-content xmlns:xlink="http://www.w3.org/1999/xlink" content-type="voucher code" xlink:title="OSUC" id="NCID0EFZ2O" xlink:type="simple"><ext-link xlink:type="simple" ext-link-type="uri" xlink:href="http://hol.osu.edu/spmInfo.html?id=OSUC%20112190">112190</ext-link></named-content>, <named-content xmlns:xlink="http://www.w3.org/1999/xlink" content-type="voucher code" xlink:title="OSUC" id="NCID0EOZ2O" xlink:type="simple"><ext-link xlink:type="simple" ext-link-type="uri" xlink:href="http://hol.osu.edu/spmInfo.html?id=OSUC%20112194">112194</ext-link></named-content>, <named-content xmlns:xlink="http://www.w3.org/1999/xlink" content-type="voucher code" xlink:title="OSUC" id="NCID0EXZ2O" xlink:type="simple"><ext-link xlink:type="simple" ext-link-type="uri" xlink:href="http://hol.osu.edu/spmInfo.html?id=OSUC%20112792">112792</ext-link></named-content>, <named-content xmlns:xlink="http://www.w3.org/1999/xlink" content-type="voucher code" xlink:title="OSUC" id="NCID0EA12O" xlink:type="simple"><ext-link xlink:type="simple" ext-link-type="uri" xlink:href="http://hol.osu.edu/spmInfo.html?id=OSUC%20112797">112797</ext-link></named-content>, <named-content xmlns:xlink="http://www.w3.org/1999/xlink" content-type="voucher code" xlink:title="OSUC" id="NCID0EJ12O" xlink:type="simple"><ext-link xlink:type="simple" ext-link-type="uri" xlink:href="http://hol.osu.edu/spmInfo.html?id=OSUC%20113088">113088</ext-link></named-content>, <named-content xmlns:xlink="http://www.w3.org/1999/xlink" content-type="voucher code" xlink:title="OSUC" id="NCID0ES12O" xlink:type="simple"><ext-link xlink:type="simple" ext-link-type="uri" xlink:href="http://hol.osu.edu/spmInfo.html?id=OSUC%2011925">11925</ext-link></named-content>, <named-content xmlns:xlink="http://www.w3.org/1999/xlink" content-type="voucher code" xlink:title="OSUC" id="NCID0E212O" xlink:type="simple"><ext-link xlink:type="simple" ext-link-type="uri" xlink:href="http://hol.osu.edu/spmInfo.html?id=OSUC%20130662">130662</ext-link></named-content>, <named-content xmlns:xlink="http://www.w3.org/1999/xlink" content-type="voucher code" xlink:title="OSUC" id="NCID0EE22O" xlink:type="simple"><ext-link xlink:type="simple" ext-link-type="uri" xlink:href="http://hol.osu.edu/spmInfo.html?id=OSUC%20130709">130709</ext-link></named-content>, <named-content xmlns:xlink="http://www.w3.org/1999/xlink" content-type="voucher code" xlink:title="OSUC" id="NCID0EN22O" xlink:type="simple"><ext-link xlink:type="simple" ext-link-type="uri" xlink:href="http://hol.osu.edu/spmInfo.html?id=OSUC%20130719">130719</ext-link></named-content>, <named-content xmlns:xlink="http://www.w3.org/1999/xlink" content-type="voucher code" xlink:title="OSUC" id="NCID0EW22O" xlink:type="simple"><ext-link xlink:type="simple" ext-link-type="uri" xlink:href="http://hol.osu.edu/spmInfo.html?id=OSUC%20130755">130755</ext-link></named-content>, <named-content xmlns:xlink="http://www.w3.org/1999/xlink" content-type="voucher code" xlink:title="OSUC" id="NCID0E622O" xlink:type="simple"><ext-link xlink:type="simple" ext-link-type="uri" xlink:href="http://hol.osu.edu/spmInfo.html?id=OSUC%20130849">130849</ext-link></named-content>, <named-content xmlns:xlink="http://www.w3.org/1999/xlink" content-type="voucher code" xlink:title="OSUC" id="NCID0EI32O" xlink:type="simple"><ext-link xlink:type="simple" ext-link-type="uri" xlink:href="http://hol.osu.edu/spmInfo.html?id=OSUC%20131119">131119</ext-link></named-content>, <named-content xmlns:xlink="http://www.w3.org/1999/xlink" content-type="voucher code" xlink:title="OSUC" id="NCID0ER32O" xlink:type="simple"><ext-link xlink:type="simple" ext-link-type="uri" xlink:href="http://hol.osu.edu/spmInfo.html?id=OSUC%20131431">131431</ext-link></named-content>, <named-content xmlns:xlink="http://www.w3.org/1999/xlink" content-type="voucher code" xlink:title="OSUC" id="NCID0E132O" xlink:type="simple"><ext-link xlink:type="simple" ext-link-type="uri" xlink:href="http://hol.osu.edu/spmInfo.html?id=OSUC%20132407">132407</ext-link></named-content>, <named-content xmlns:xlink="http://www.w3.org/1999/xlink" content-type="voucher code" xlink:title="OSUC" id="NCID0ED42O" xlink:type="simple"><ext-link xlink:type="simple" ext-link-type="uri" xlink:href="http://hol.osu.edu/spmInfo.html?id=OSUC%20132409">132409</ext-link></named-content>, <named-content xmlns:xlink="http://www.w3.org/1999/xlink" content-type="voucher code" xlink:title="OSUC" id="NCID0EM42O" xlink:type="simple"><ext-link xlink:type="simple" ext-link-type="uri" xlink:href="http://hol.osu.edu/spmInfo.html?id=OSUC%20132411">132411</ext-link></named-content>, <named-content xmlns:xlink="http://www.w3.org/1999/xlink" content-type="voucher code" xlink:title="OSUC" id="NCID0EV42O" xlink:type="simple"><ext-link xlink:type="simple" ext-link-type="uri" xlink:href="http://hol.osu.edu/spmInfo.html?id=OSUC%20132413">132413</ext-link></named-content>, <!--PageBreak--><named-content xmlns:xlink="http://www.w3.org/1999/xlink" content-type="voucher code" xlink:title="OSUC" id="NCID0E642O" xlink:type="simple"><ext-link xlink:type="simple" ext-link-type="uri" xlink:href="http://hol.osu.edu/spmInfo.html?id=OSUC%20132420">132420</ext-link></named-content>–<named-content xmlns:xlink="http://www.w3.org/1999/xlink" content-type="voucher code" xlink:title="OSUC" id="NCID0EI52O" xlink:type="simple"><ext-link xlink:type="simple" ext-link-type="uri" xlink:href="http://hol.osu.edu/spmInfo.html?id=OSUC%20132421">132421</ext-link></named-content>, <named-content xmlns:xlink="http://www.w3.org/1999/xlink" content-type="voucher code" xlink:title="OSUC" id="NCID0ER52O" xlink:type="simple"><ext-link xlink:type="simple" ext-link-type="uri" xlink:href="http://hol.osu.edu/spmInfo.html?id=OSUC%20132433">132433</ext-link></named-content>, <named-content xmlns:xlink="http://www.w3.org/1999/xlink" content-type="voucher code" xlink:title="OSUC" id="NCID0E152O" xlink:type="simple"><ext-link xlink:type="simple" ext-link-type="uri" xlink:href="http://hol.osu.edu/spmInfo.html?id=OSUC%20132446">132446</ext-link></named-content>, <named-content xmlns:xlink="http://www.w3.org/1999/xlink" content-type="voucher code" xlink:title="OSUC" id="NCID0ED62O" xlink:type="simple"><ext-link xlink:type="simple" ext-link-type="uri" xlink:href="http://hol.osu.edu/spmInfo.html?id=OSUC%20133028">133028</ext-link></named-content>, <named-content xmlns:xlink="http://www.w3.org/1999/xlink" content-type="voucher code" xlink:title="OSUC" id="NCID0EM62O" xlink:type="simple"><ext-link xlink:type="simple" ext-link-type="uri" xlink:href="http://hol.osu.edu/spmInfo.html?id=OSUC%20133046">133046</ext-link></named-content>, <named-content xmlns:xlink="http://www.w3.org/1999/xlink" content-type="voucher code" xlink:title="OSUC" id="NCID0EV62O" xlink:type="simple"><ext-link xlink:type="simple" ext-link-type="uri" xlink:href="http://hol.osu.edu/spmInfo.html?id=OSUC%20133050">133050</ext-link></named-content>, <named-content xmlns:xlink="http://www.w3.org/1999/xlink" content-type="voucher code" xlink:title="OSUC" id="NCID0E562O" xlink:type="simple"><ext-link xlink:type="simple" ext-link-type="uri" xlink:href="http://hol.osu.edu/spmInfo.html?id=OSUC%20133067">133067</ext-link></named-content>, <named-content xmlns:xlink="http://www.w3.org/1999/xlink" content-type="voucher code" xlink:title="OSUC" id="NCID0EHA3O" xlink:type="simple"><ext-link xlink:type="simple" ext-link-type="uri" xlink:href="http://hol.osu.edu/spmInfo.html?id=OSUC%20133130">133130</ext-link></named-content>, <named-content xmlns:xlink="http://www.w3.org/1999/xlink" content-type="voucher code" xlink:title="OSUC" id="NCID0EQA3O" xlink:type="simple"><ext-link xlink:type="simple" ext-link-type="uri" xlink:href="http://hol.osu.edu/spmInfo.html?id=OSUC%20134362">134362</ext-link></named-content>, <named-content xmlns:xlink="http://www.w3.org/1999/xlink" content-type="voucher code" xlink:title="OSUC" id="NCID0EZA3O" xlink:type="simple"><ext-link xlink:type="simple" ext-link-type="uri" xlink:href="http://hol.osu.edu/spmInfo.html?id=OSUC%20137997">137997</ext-link></named-content>, <named-content xmlns:xlink="http://www.w3.org/1999/xlink" content-type="voucher code" xlink:title="OSUC" id="NCID0ECB3O" xlink:type="simple"><ext-link xlink:type="simple" ext-link-type="uri" xlink:href="http://hol.osu.edu/spmInfo.html?id=OSUC%20138091">138091</ext-link></named-content>, <named-content xmlns:xlink="http://www.w3.org/1999/xlink" content-type="voucher code" xlink:title="OSUC" id="NCID0ELB3O" xlink:type="simple"><ext-link xlink:type="simple" ext-link-type="uri" xlink:href="http://hol.osu.edu/spmInfo.html?id=OSUC%20232034">232034</ext-link></named-content>, <named-content xmlns:xlink="http://www.w3.org/1999/xlink" content-type="voucher code" xlink:title="OSUC" id="NCID0EUB3O" xlink:type="simple"><ext-link xlink:type="simple" ext-link-type="uri" xlink:href="http://hol.osu.edu/spmInfo.html?id=OSUC%20367498">367498</ext-link></named-content>, <named-content xmlns:xlink="http://www.w3.org/1999/xlink" content-type="voucher code" xlink:title="OSUC" id="NCID0E4B3O" xlink:type="simple"><ext-link xlink:type="simple" ext-link-type="uri" xlink:href="http://hol.osu.edu/spmInfo.html?id=OSUC%20374725">374725</ext-link></named-content>, 413, <named-content xmlns:xlink="http://www.w3.org/1999/xlink" content-type="voucher code" xlink:title="OSUC" id="NCID0EGC3O" xlink:type="simple"><ext-link xlink:type="simple" ext-link-type="uri" xlink:href="http://hol.osu.edu/spmInfo.html?id=OSUC%20583202">583202</ext-link></named-content> (<named-content xmlns:xlink="http://www.w3.org/1999/xlink" content-type="dwc:institutional_code" xlink:type="simple">OSUC</named-content>). <bold>CANADA</bold>: <named-content xmlns:xlink="http://www.w3.org/1999/xlink" content-type="specimen-count" id="NCID0EZC3O" xlink:type="simple">156 females</named-content>, <named-content xmlns:xlink="http://www.w3.org/1999/xlink" content-type="specimen-count" id="NCID0E4C3O" xlink:type="simple">68 males</named-content>, <named-content xmlns:xlink="http://www.w3.org/1999/xlink" content-type="dwc:institutional_code" xlink:type="simple">OSUC</named-content> <named-content xmlns:xlink="http://www.w3.org/1999/xlink" content-type="voucher code" xlink:title="OSUC" id="NCID0EJD3O" xlink:type="simple"><ext-link xlink:type="simple" ext-link-type="uri" xlink:href="http://hol.osu.edu/spmInfo.html?id=OSUC%20531695">531695</ext-link></named-content>–<named-content xmlns:xlink="http://www.w3.org/1999/xlink" content-type="voucher code" xlink:title="OSUC" id="NCID0ESD3O" xlink:type="simple"><ext-link xlink:type="simple" ext-link-type="uri" xlink:href="http://hol.osu.edu/spmInfo.html?id=OSUC%20531708">531708</ext-link></named-content>, <named-content xmlns:xlink="http://www.w3.org/1999/xlink" content-type="voucher code" xlink:title="OSUC" id="NCID0E2D3O" xlink:type="simple"><ext-link xlink:type="simple" ext-link-type="uri" xlink:href="http://hol.osu.edu/spmInfo.html?id=OSUC%20531710">531710</ext-link></named-content>–<named-content xmlns:xlink="http://www.w3.org/1999/xlink" content-type="voucher code" xlink:title="OSUC" id="NCID0EEE3O" xlink:type="simple"><ext-link xlink:type="simple" ext-link-type="uri" xlink:href="http://hol.osu.edu/spmInfo.html?id=OSUC%20531720">531720</ext-link></named-content>, <named-content xmlns:xlink="http://www.w3.org/1999/xlink" content-type="voucher code" xlink:title="OSUC" id="NCID0ENE3O" xlink:type="simple"><ext-link xlink:type="simple" ext-link-type="uri" xlink:href="http://hol.osu.edu/spmInfo.html?id=OSUC%20531725">531725</ext-link></named-content>, <named-content xmlns:xlink="http://www.w3.org/1999/xlink" content-type="voucher code" xlink:title="OSUC" id="NCID0EWE3O" xlink:type="simple"><ext-link xlink:type="simple" ext-link-type="uri" xlink:href="http://hol.osu.edu/spmInfo.html?id=OSUC%20531728">531728</ext-link></named-content>–<named-content xmlns:xlink="http://www.w3.org/1999/xlink" content-type="voucher code" xlink:title="OSUC" id="NCID0E6E3O" xlink:type="simple"><ext-link xlink:type="simple" ext-link-type="uri" xlink:href="http://hol.osu.edu/spmInfo.html?id=OSUC%20531733">531733</ext-link></named-content>, <named-content xmlns:xlink="http://www.w3.org/1999/xlink" content-type="voucher code" xlink:title="OSUC" id="NCID0EIF3O" xlink:type="simple"><ext-link xlink:type="simple" ext-link-type="uri" xlink:href="http://hol.osu.edu/spmInfo.html?id=OSUC%20531802">531802</ext-link></named-content>–<named-content xmlns:xlink="http://www.w3.org/1999/xlink" content-type="voucher code" xlink:title="OSUC" id="NCID0ERF3O" xlink:type="simple"><ext-link xlink:type="simple" ext-link-type="uri" xlink:href="http://hol.osu.edu/spmInfo.html?id=OSUC%20531865">531865</ext-link></named-content>, <named-content xmlns:xlink="http://www.w3.org/1999/xlink" content-type="voucher code" xlink:title="OSUC" id="NCID0E1F3O" xlink:type="simple"><ext-link xlink:type="simple" ext-link-type="uri" xlink:href="http://hol.osu.edu/spmInfo.html?id=OSUC%20531867">531867</ext-link></named-content>–<named-content xmlns:xlink="http://www.w3.org/1999/xlink" content-type="voucher code" xlink:title="OSUC" id="NCID0EDG3O" xlink:type="simple"><ext-link xlink:type="simple" ext-link-type="uri" xlink:href="http://hol.osu.edu/spmInfo.html?id=OSUC%20531872">531872</ext-link></named-content>, <named-content xmlns:xlink="http://www.w3.org/1999/xlink" content-type="voucher code" xlink:title="OSUC" id="NCID0EMG3O" xlink:type="simple"><ext-link xlink:type="simple" ext-link-type="uri" xlink:href="http://hol.osu.edu/spmInfo.html?id=OSUC%20531874">531874</ext-link></named-content>–<named-content xmlns:xlink="http://www.w3.org/1999/xlink" content-type="voucher code" xlink:title="OSUC" id="NCID0EVG3O" xlink:type="simple"><ext-link xlink:type="simple" ext-link-type="uri" xlink:href="http://hol.osu.edu/spmInfo.html?id=OSUC%20531917">531917</ext-link></named-content>, <named-content xmlns:xlink="http://www.w3.org/1999/xlink" content-type="voucher code" xlink:title="OSUC" id="NCID0E5G3O" xlink:type="simple"><ext-link xlink:type="simple" ext-link-type="uri" xlink:href="http://hol.osu.edu/spmInfo.html?id=OSUC%20532076">532076</ext-link></named-content>, <named-content xmlns:xlink="http://www.w3.org/1999/xlink" content-type="voucher code" xlink:title="OSUC" id="NCID0EHH3O" xlink:type="simple"><ext-link xlink:type="simple" ext-link-type="uri" xlink:href="http://hol.osu.edu/spmInfo.html?id=OSUC%20532103">532103</ext-link></named-content>, <named-content xmlns:xlink="http://www.w3.org/1999/xlink" content-type="voucher code" xlink:title="OSUC" id="NCID0EQH3O" xlink:type="simple"><ext-link xlink:type="simple" ext-link-type="uri" xlink:href="http://hol.osu.edu/spmInfo.html?id=OSUC%20532123">532123</ext-link></named-content>–<named-content xmlns:xlink="http://www.w3.org/1999/xlink" content-type="voucher code" xlink:title="OSUC" id="NCID0EZH3O" xlink:type="simple"><ext-link xlink:type="simple" ext-link-type="uri" xlink:href="http://hol.osu.edu/spmInfo.html?id=OSUC%20532129">532129</ext-link></named-content>, <named-content xmlns:xlink="http://www.w3.org/1999/xlink" content-type="voucher code" xlink:title="OSUC" id="NCID0ECI3O" xlink:type="simple"><ext-link xlink:type="simple" ext-link-type="uri" xlink:href="http://hol.osu.edu/spmInfo.html?id=OSUC%20534491">534491</ext-link></named-content>–<named-content xmlns:xlink="http://www.w3.org/1999/xlink" content-type="voucher code" xlink:title="OSUC" id="NCID0ELI3O" xlink:type="simple"><ext-link xlink:type="simple" ext-link-type="uri" xlink:href="http://hol.osu.edu/spmInfo.html?id=OSUC%20534493">534493</ext-link></named-content>, <named-content xmlns:xlink="http://www.w3.org/1999/xlink" content-type="voucher code" xlink:title="OSUC" id="NCID0EUI3O" xlink:type="simple"><ext-link xlink:type="simple" ext-link-type="uri" xlink:href="http://hol.osu.edu/spmInfo.html?id=OSUC%20534495">534495</ext-link></named-content>–<named-content xmlns:xlink="http://www.w3.org/1999/xlink" content-type="voucher code" xlink:title="OSUC" id="NCID0E4I3O" xlink:type="simple"><ext-link xlink:type="simple" ext-link-type="uri" xlink:href="http://hol.osu.edu/spmInfo.html?id=OSUC%20534498">534498</ext-link></named-content>, <named-content xmlns:xlink="http://www.w3.org/1999/xlink" content-type="voucher code" xlink:title="OSUC" id="NCID0EGJ3O" xlink:type="simple"><ext-link xlink:type="simple" ext-link-type="uri" xlink:href="http://hol.osu.edu/spmInfo.html?id=OSUC%20534500">534500</ext-link></named-content>, <named-content xmlns:xlink="http://www.w3.org/1999/xlink" content-type="voucher code" xlink:title="OSUC" id="NCID0EPJ3O" xlink:type="simple"><ext-link xlink:type="simple" ext-link-type="uri" xlink:href="http://hol.osu.edu/spmInfo.html?id=OSUC%20534504">534504</ext-link></named-content>–<named-content xmlns:xlink="http://www.w3.org/1999/xlink" content-type="voucher code" xlink:title="OSUC" id="NCID0EYJ3O" xlink:type="simple"><ext-link xlink:type="simple" ext-link-type="uri" xlink:href="http://hol.osu.edu/spmInfo.html?id=OSUC%20534507">534507</ext-link></named-content>, <named-content xmlns:xlink="http://www.w3.org/1999/xlink" content-type="voucher code" xlink:title="OSUC" id="NCID0EBK3O" xlink:type="simple"><ext-link xlink:type="simple" ext-link-type="uri" xlink:href="http://hol.osu.edu/spmInfo.html?id=OSUC%20534509">534509</ext-link></named-content>–<named-content xmlns:xlink="http://www.w3.org/1999/xlink" content-type="voucher code" xlink:title="OSUC" id="NCID0EKK3O" xlink:type="simple"><ext-link xlink:type="simple" ext-link-type="uri" xlink:href="http://hol.osu.edu/spmInfo.html?id=OSUC%20534512">534512</ext-link></named-content>, <named-content xmlns:xlink="http://www.w3.org/1999/xlink" content-type="voucher code" xlink:title="OSUC" id="NCID0ETK3O" xlink:type="simple"><ext-link xlink:type="simple" ext-link-type="uri" xlink:href="http://hol.osu.edu/spmInfo.html?id=OSUC%20554065">554065</ext-link></named-content>–<named-content xmlns:xlink="http://www.w3.org/1999/xlink" content-type="voucher code" xlink:title="OSUC" id="NCID0E3K3O" xlink:type="simple"><ext-link xlink:type="simple" ext-link-type="uri" xlink:href="http://hol.osu.edu/spmInfo.html?id=OSUC%20554117">554117</ext-link></named-content> (<named-content xmlns:xlink="http://www.w3.org/1999/xlink" content-type="dwc:institutional_code" xlink:type="simple">CNCI</named-content>). <bold>CHILE</bold>: <named-content xmlns:xlink="http://www.w3.org/1999/xlink" content-type="specimen-count" id="NCID0EPL3O" xlink:type="simple">16 females</named-content>, <named-content xmlns:xlink="http://www.w3.org/1999/xlink" content-type="dwc:institutional_code" xlink:type="simple">OSUC</named-content> <named-content xmlns:xlink="http://www.w3.org/1999/xlink" content-type="voucher code" xlink:title="OSUC" id="NCID0E2L3O" xlink:type="simple"><ext-link xlink:type="simple" ext-link-type="uri" xlink:href="http://hol.osu.edu/spmInfo.html?id=OSUC%20458265">458265</ext-link></named-content>, <named-content xmlns:xlink="http://www.w3.org/1999/xlink" content-type="voucher code" xlink:title="OSUC" id="NCID0EEM3O" xlink:type="simple"><ext-link xlink:type="simple" ext-link-type="uri" xlink:href="http://hol.osu.edu/spmInfo.html?id=OSUC%20534444">534444</ext-link></named-content>–<named-content xmlns:xlink="http://www.w3.org/1999/xlink" content-type="voucher code" xlink:title="OSUC" id="NCID0ENM3O" xlink:type="simple"><ext-link xlink:type="simple" ext-link-type="uri" xlink:href="http://hol.osu.edu/spmInfo.html?id=OSUC%20534445">534445</ext-link></named-content>, <named-content xmlns:xlink="http://www.w3.org/1999/xlink" content-type="voucher code" xlink:title="OSUC" id="NCID0EWM3O" xlink:type="simple"><ext-link xlink:type="simple" ext-link-type="uri" xlink:href="http://hol.osu.edu/spmInfo.html?id=OSUC%20534447">534447</ext-link></named-content>, <named-content xmlns:xlink="http://www.w3.org/1999/xlink" content-type="voucher code" xlink:title="OSUC" id="NCID0E6M3O" xlink:type="simple"><ext-link xlink:type="simple" ext-link-type="uri" xlink:href="http://hol.osu.edu/spmInfo.html?id=OSUC%20534449">534449</ext-link></named-content>, <named-content xmlns:xlink="http://www.w3.org/1999/xlink" content-type="voucher code" xlink:title="OSUC" id="NCID0EIN3O" xlink:type="simple"><ext-link xlink:type="simple" ext-link-type="uri" xlink:href="http://hol.osu.edu/spmInfo.html?id=OSUC%20534451">534451</ext-link></named-content>–<named-content xmlns:xlink="http://www.w3.org/1999/xlink" content-type="voucher code" xlink:title="OSUC" id="NCID0ERN3O" xlink:type="simple"><ext-link xlink:type="simple" ext-link-type="uri" xlink:href="http://hol.osu.edu/spmInfo.html?id=OSUC%20534452">534452</ext-link></named-content>, <named-content xmlns:xlink="http://www.w3.org/1999/xlink" content-type="voucher code" xlink:title="OSUC" id="NCID0E1N3O" xlink:type="simple"><ext-link xlink:type="simple" ext-link-type="uri" xlink:href="http://hol.osu.edu/spmInfo.html?id=OSUC%20534454">534454</ext-link></named-content>, <named-content xmlns:xlink="http://www.w3.org/1999/xlink" content-type="voucher code" xlink:title="OSUC" id="NCID0EDO3O" xlink:type="simple"><ext-link xlink:type="simple" ext-link-type="uri" xlink:href="http://hol.osu.edu/spmInfo.html?id=OSUC%20534456">534456</ext-link></named-content>–<named-content xmlns:xlink="http://www.w3.org/1999/xlink" content-type="voucher code" xlink:title="OSUC" id="NCID0EMO3O" xlink:type="simple"><ext-link xlink:type="simple" ext-link-type="uri" xlink:href="http://hol.osu.edu/spmInfo.html?id=OSUC%20534458">534458</ext-link></named-content> (<named-content xmlns:xlink="http://www.w3.org/1999/xlink" content-type="dwc:institutional_code" xlink:type="simple">CNCI</named-content>); <named-content xmlns:xlink="http://www.w3.org/1999/xlink" content-type="dwc:institutional_code" xlink:type="simple">OSUC</named-content> <named-content xmlns:xlink="http://www.w3.org/1999/xlink" content-type="voucher code" xlink:title="OSUC" id="NCID0EFP3O" xlink:type="simple"><ext-link xlink:type="simple" ext-link-type="uri" xlink:href="http://hol.osu.edu/spmInfo.html?id=OSUC%20441184">441184</ext-link></named-content>–<named-content xmlns:xlink="http://www.w3.org/1999/xlink" content-type="voucher code" xlink:title="OSUC" id="NCID0EOP3O" xlink:type="simple"><ext-link xlink:type="simple" ext-link-type="uri" xlink:href="http://hol.osu.edu/spmInfo.html?id=OSUC%20441187">441187</ext-link></named-content> (<named-content xmlns:xlink="http://www.w3.org/1999/xlink" content-type="dwc:institutional_code" xlink:type="simple">INHS</named-content>); <named-content xmlns:xlink="http://www.w3.org/1999/xlink" content-type="dwc:institutional_code" xlink:type="simple">OSUC</named-content> <named-content xmlns:xlink="http://www.w3.org/1999/xlink" content-type="voucher code" xlink:title="OSUC" id="NCID0EHQ3O" xlink:type="simple"><ext-link xlink:type="simple" ext-link-type="uri" xlink:href="http://hol.osu.edu/spmInfo.html?id=OSUC%20576993">576993</ext-link></named-content> (<named-content xmlns:xlink="http://www.w3.org/1999/xlink" content-type="dwc:institutional_code" xlink:type="simple">OSUC</named-content>). <bold>COLOMBIA</bold>: <named-content xmlns:xlink="http://www.w3.org/1999/xlink" content-type="specimen-count" id="NCID0E1Q3O" xlink:type="simple">2 <!--PageBreak-->females</named-content>, <named-content xmlns:xlink="http://www.w3.org/1999/xlink" content-type="specimen-count" id="NCID0EBR3O" xlink:type="simple">3 males</named-content>, <named-content xmlns:xlink="http://www.w3.org/1999/xlink" content-type="dwc:institutional_code" xlink:type="simple">OSUC</named-content> <named-content xmlns:xlink="http://www.w3.org/1999/xlink" content-type="voucher code" xlink:title="OSUC" id="NCID0ENR3O" xlink:type="simple"><ext-link xlink:type="simple" ext-link-type="uri" xlink:href="http://hol.osu.edu/spmInfo.html?id=OSUC%20557535">557535</ext-link></named-content>, <named-content xmlns:xlink="http://www.w3.org/1999/xlink" content-type="voucher code" xlink:title="OSUC" id="NCID0EWR3O" xlink:type="simple"><ext-link xlink:type="simple" ext-link-type="uri" xlink:href="http://hol.osu.edu/spmInfo.html?id=OSUC%20557537">557537</ext-link></named-content>–<named-content xmlns:xlink="http://www.w3.org/1999/xlink" content-type="voucher code" xlink:title="OSUC" id="NCID0E6R3O" xlink:type="simple"><ext-link xlink:type="simple" ext-link-type="uri" xlink:href="http://hol.osu.edu/spmInfo.html?id=OSUC%20557539">557539</ext-link></named-content>, <named-content xmlns:xlink="http://www.w3.org/1999/xlink" content-type="voucher code" xlink:title="OSUC" id="NCID0EIS3O" xlink:type="simple"><ext-link xlink:type="simple" ext-link-type="uri" xlink:href="http://hol.osu.edu/spmInfo.html?id=OSUC%20557550">557550</ext-link></named-content> (<named-content xmlns:xlink="http://www.w3.org/1999/xlink" content-type="dwc:institutional_code" xlink:type="simple">CNCI</named-content>). <bold>COSTA RICA</bold>: <named-content xmlns:xlink="http://www.w3.org/1999/xlink" content-type="specimen-count" id="NCID0E2S3O" xlink:type="simple">24 females</named-content>, <named-content xmlns:xlink="http://www.w3.org/1999/xlink" content-type="specimen-count" id="NCID0E6S3O" xlink:type="simple">3 males</named-content>, <named-content xmlns:xlink="http://www.w3.org/1999/xlink" content-type="dwc:institutional_code" xlink:type="simple">OSUC</named-content> <named-content xmlns:xlink="http://www.w3.org/1999/xlink" content-type="voucher code" xlink:title="OSUC" id="NCID0ELT3O" xlink:type="simple"><ext-link xlink:type="simple" ext-link-type="uri" xlink:href="http://hol.osu.edu/spmInfo.html?id=OSUC%20232068">232068</ext-link></named-content>–<named-content xmlns:xlink="http://www.w3.org/1999/xlink" content-type="voucher code" xlink:title="OSUC" id="NCID0EUT3O" xlink:type="simple"><ext-link xlink:type="simple" ext-link-type="uri" xlink:href="http://hol.osu.edu/spmInfo.html?id=OSUC%20232069">232069</ext-link></named-content>, <named-content xmlns:xlink="http://www.w3.org/1999/xlink" content-type="voucher code" xlink:title="OSUC" id="NCID0E4T3O" xlink:type="simple"><ext-link xlink:type="simple" ext-link-type="uri" xlink:href="http://hol.osu.edu/spmInfo.html?id=OSUC%20532463">532463</ext-link></named-content>, <named-content xmlns:xlink="http://www.w3.org/1999/xlink" content-type="voucher code" xlink:title="OSUC" id="NCID0EGU3O" xlink:type="simple"><ext-link xlink:type="simple" ext-link-type="uri" xlink:href="http://hol.osu.edu/spmInfo.html?id=OSUC%20532468">532468</ext-link></named-content>, <named-content xmlns:xlink="http://www.w3.org/1999/xlink" content-type="voucher code" xlink:title="OSUC" id="NCID0EPU3O" xlink:type="simple"><ext-link xlink:type="simple" ext-link-type="uri" xlink:href="http://hol.osu.edu/spmInfo.html?id=OSUC%20532494">532494</ext-link></named-content>, <named-content xmlns:xlink="http://www.w3.org/1999/xlink" content-type="voucher code" xlink:title="OSUC" id="NCID0EYU3O" xlink:type="simple"><ext-link xlink:type="simple" ext-link-type="uri" xlink:href="http://hol.osu.edu/spmInfo.html?id=OSUC%20532537">532537</ext-link></named-content>, <named-content xmlns:xlink="http://www.w3.org/1999/xlink" content-type="voucher code" xlink:title="OSUC" id="NCID0EBV3O" xlink:type="simple"><ext-link xlink:type="simple" ext-link-type="uri" xlink:href="http://hol.osu.edu/spmInfo.html?id=OSUC%20532539">532539</ext-link></named-content>, <named-content xmlns:xlink="http://www.w3.org/1999/xlink" content-type="voucher code" xlink:title="OSUC" id="NCID0EKV3O" xlink:type="simple"><ext-link xlink:type="simple" ext-link-type="uri" xlink:href="http://hol.osu.edu/spmInfo.html?id=OSUC%20532569">532569</ext-link></named-content>, <named-content xmlns:xlink="http://www.w3.org/1999/xlink" content-type="voucher code" xlink:title="OSUC" id="NCID0ETV3O" xlink:type="simple"><ext-link xlink:type="simple" ext-link-type="uri" xlink:href="http://hol.osu.edu/spmInfo.html?id=OSUC%20532656">532656</ext-link></named-content>–<named-content xmlns:xlink="http://www.w3.org/1999/xlink" content-type="voucher code" xlink:title="OSUC" id="NCID0E3V3O" xlink:type="simple"><ext-link xlink:type="simple" ext-link-type="uri" xlink:href="http://hol.osu.edu/spmInfo.html?id=OSUC%20532658">532658</ext-link></named-content>, <named-content xmlns:xlink="http://www.w3.org/1999/xlink" content-type="voucher code" xlink:title="OSUC" id="NCID0EFW3O" xlink:type="simple"><ext-link xlink:type="simple" ext-link-type="uri" xlink:href="http://hol.osu.edu/spmInfo.html?id=OSUC%20532664">532664</ext-link></named-content>, <named-content xmlns:xlink="http://www.w3.org/1999/xlink" content-type="voucher code" xlink:title="OSUC" id="NCID0EOW3O" xlink:type="simple"><ext-link xlink:type="simple" ext-link-type="uri" xlink:href="http://hol.osu.edu/spmInfo.html?id=OSUC%20532711">532711</ext-link></named-content>–<named-content xmlns:xlink="http://www.w3.org/1999/xlink" content-type="voucher code" xlink:title="OSUC" id="NCID0EXW3O" xlink:type="simple"><ext-link xlink:type="simple" ext-link-type="uri" xlink:href="http://hol.osu.edu/spmInfo.html?id=OSUC%20532716">532716</ext-link></named-content>, <named-content xmlns:xlink="http://www.w3.org/1999/xlink" content-type="voucher code" xlink:title="OSUC" id="NCID0EAX3O" xlink:type="simple"><ext-link xlink:type="simple" ext-link-type="uri" xlink:href="http://hol.osu.edu/spmInfo.html?id=OSUC%20532726">532726</ext-link></named-content>, <named-content xmlns:xlink="http://www.w3.org/1999/xlink" content-type="voucher code" xlink:title="OSUC" id="NCID0EJX3O" xlink:type="simple"><ext-link xlink:type="simple" ext-link-type="uri" xlink:href="http://hol.osu.edu/spmInfo.html?id=OSUC%20532765">532765</ext-link></named-content>–<named-content xmlns:xlink="http://www.w3.org/1999/xlink" content-type="voucher code" xlink:title="OSUC" id="NCID0ESX3O" xlink:type="simple"><ext-link xlink:type="simple" ext-link-type="uri" xlink:href="http://hol.osu.edu/spmInfo.html?id=OSUC%20532766">532766</ext-link></named-content>, <named-content xmlns:xlink="http://www.w3.org/1999/xlink" content-type="voucher code" xlink:title="OSUC" id="NCID0E2X3O" xlink:type="simple"><ext-link xlink:type="simple" ext-link-type="uri" xlink:href="http://hol.osu.edu/spmInfo.html?id=OSUC%20532769">532769</ext-link></named-content>, <named-content xmlns:xlink="http://www.w3.org/1999/xlink" content-type="voucher code" xlink:title="OSUC" id="NCID0EEY3O" xlink:type="simple"><ext-link xlink:type="simple" ext-link-type="uri" xlink:href="http://hol.osu.edu/spmInfo.html?id=OSUC%20532777">532777</ext-link></named-content>–<named-content xmlns:xlink="http://www.w3.org/1999/xlink" content-type="voucher code" xlink:title="OSUC" id="NCID0ENY3O" xlink:type="simple"><ext-link xlink:type="simple" ext-link-type="uri" xlink:href="http://hol.osu.edu/spmInfo.html?id=OSUC%20532778">532778</ext-link></named-content>, <named-content xmlns:xlink="http://www.w3.org/1999/xlink" content-type="voucher code" xlink:title="OSUC" id="NCID0EWY3O" xlink:type="simple"><ext-link xlink:type="simple" ext-link-type="uri" xlink:href="http://hol.osu.edu/spmInfo.html?id=OSUC%20532792">532792</ext-link></named-content>, <named-content xmlns:xlink="http://www.w3.org/1999/xlink" content-type="voucher code" xlink:title="OSUC" id="NCID0E6Y3O" xlink:type="simple"><ext-link xlink:type="simple" ext-link-type="uri" xlink:href="http://hol.osu.edu/spmInfo.html?id=OSUC%20532925">532925</ext-link></named-content> (<named-content xmlns:xlink="http://www.w3.org/1999/xlink" content-type="dwc:institutional_code" xlink:type="simple">CNCI</named-content>); <named-content xmlns:xlink="http://www.w3.org/1999/xlink" content-type="dwc:institutional_code" xlink:type="simple">OSUC</named-content> <named-content xmlns:xlink="http://www.w3.org/1999/xlink" content-type="voucher code" xlink:title="OSUC" id="NCID0EYZ3O" xlink:type="simple"><ext-link xlink:type="simple" ext-link-type="uri" xlink:href="http://hol.osu.edu/spmInfo.html?id=OSUC%20245767">245767</ext-link></named-content> (<named-content xmlns:xlink="http://www.w3.org/1999/xlink" content-type="dwc:institutional_code" xlink:type="simple">OSUC</named-content>). <bold>CUBA</bold>: <named-content xmlns:xlink="http://www.w3.org/1999/xlink" content-type="specimen-count" id="NCID0EL13O" xlink:type="simple">20 females</named-content>, <named-content xmlns:xlink="http://www.w3.org/1999/xlink" content-type="specimen-count" id="NCID0EP13O" xlink:type="simple">3 males</named-content>, <named-content xmlns:xlink="http://www.w3.org/1999/xlink" content-type="dwc:institutional_code" xlink:type="simple">OSUC</named-content> <named-content xmlns:xlink="http://www.w3.org/1999/xlink" content-type="voucher code" xlink:title="OSUC" id="NCID0E213O" xlink:type="simple"><ext-link xlink:type="simple" ext-link-type="uri" xlink:href="http://hol.osu.edu/spmInfo.html?id=OSUC%20458199">458199</ext-link></named-content>, <named-content xmlns:xlink="http://www.w3.org/1999/xlink" content-type="voucher code" xlink:title="OSUC" id="NCID0EE23O" xlink:type="simple"><ext-link xlink:type="simple" ext-link-type="uri" xlink:href="http://hol.osu.edu/spmInfo.html?id=OSUC%20458201">458201</ext-link></named-content>–<named-content xmlns:xlink="http://www.w3.org/1999/xlink" content-type="voucher code" xlink:title="OSUC" id="NCID0EN23O" xlink:type="simple"><ext-link xlink:type="simple" ext-link-type="uri" xlink:href="http://hol.osu.edu/spmInfo.html?id=OSUC%20458202">458202</ext-link></named-content>, <named-content xmlns:xlink="http://www.w3.org/1999/xlink" content-type="voucher code" xlink:title="OSUC" id="NCID0EW23O" xlink:type="simple"><ext-link xlink:type="simple" ext-link-type="uri" xlink:href="http://hol.osu.edu/spmInfo.html?id=OSUC%20458204">458204</ext-link></named-content>–<named-content xmlns:xlink="http://www.w3.org/1999/xlink" content-type="voucher code" xlink:title="OSUC" id="NCID0E623O" xlink:type="simple"><ext-link xlink:type="simple" ext-link-type="uri" xlink:href="http://hol.osu.edu/spmInfo.html?id=OSUC%20458205">458205</ext-link></named-content>, <named-content xmlns:xlink="http://www.w3.org/1999/xlink" content-type="voucher code" xlink:title="OSUC" id="NCID0EI33O" xlink:type="simple"><ext-link xlink:type="simple" ext-link-type="uri" xlink:href="http://hol.osu.edu/spmInfo.html?id=OSUC%20458207">458207</ext-link></named-content>–<named-content xmlns:xlink="http://www.w3.org/1999/xlink" content-type="voucher code" xlink:title="OSUC" id="NCID0ER33O" xlink:type="simple"><ext-link xlink:type="simple" ext-link-type="uri" xlink:href="http://hol.osu.edu/spmInfo.html?id=OSUC%20458211">458211</ext-link></named-content>, <named-content xmlns:xlink="http://www.w3.org/1999/xlink" content-type="voucher code" xlink:title="OSUC" id="NCID0E133O" xlink:type="simple"><ext-link xlink:type="simple" ext-link-type="uri" xlink:href="http://hol.osu.edu/spmInfo.html?id=OSUC%20458367">458367</ext-link></named-content>–<named-content xmlns:xlink="http://www.w3.org/1999/xlink" content-type="voucher code" xlink:title="OSUC" id="NCID0ED43O" xlink:type="simple"><ext-link xlink:type="simple" ext-link-type="uri" xlink:href="http://hol.osu.edu/spmInfo.html?id=OSUC%20458375">458375</ext-link></named-content>, <named-content xmlns:xlink="http://www.w3.org/1999/xlink" content-type="voucher code" xlink:title="OSUC" id="NCID0EM43O" xlink:type="simple"><ext-link xlink:type="simple" ext-link-type="uri" xlink:href="http://hol.osu.edu/spmInfo.html?id=OSUC%20458378">458378</ext-link></named-content>, <named-content xmlns:xlink="http://www.w3.org/1999/xlink" content-type="voucher code" xlink:title="OSUC" id="NCID0EV43O" xlink:type="simple"><ext-link xlink:type="simple" ext-link-type="uri" xlink:href="http://hol.osu.edu/spmInfo.html?id=OSUC%20534558">534558</ext-link></named-content>, <named-content xmlns:xlink="http://www.w3.org/1999/xlink" content-type="voucher code" xlink:title="OSUC" id="NCID0E543O" xlink:type="simple"><ext-link xlink:type="simple" ext-link-type="uri" xlink:href="http://hol.osu.edu/spmInfo.html?id=OSUC%20534597">534597</ext-link></named-content>–<named-content xmlns:xlink="http://www.w3.org/1999/xlink" content-type="voucher code" xlink:title="OSUC" id="NCID0EH53O" xlink:type="simple"><ext-link xlink:type="simple" ext-link-type="uri" xlink:href="http://hol.osu.edu/spmInfo.html?id=OSUC%20534598">534598</ext-link></named-content> (<named-content xmlns:xlink="http://www.w3.org/1999/xlink" content-type="dwc:institutional_code" xlink:type="simple">CNCI</named-content>). <bold>DOMINICAN REPUBLIC</bold>: <named-content xmlns:xlink="http://www.w3.org/1999/xlink" content-type="specimen-count" id="NCID0E153O" xlink:type="simple">38 females</named-content>, <named-content xmlns:xlink="http://www.w3.org/1999/xlink" content-type="dwc:institutional_code" xlink:type="simple">CMNH</named-content>-<named-content xmlns:xlink="http://www.w3.org/1999/xlink" content-type="voucher code" xlink:title="CMNH" id="NCID0EG63O" xlink:type="simple">486,514</named-content>, <named-content xmlns:xlink="http://www.w3.org/1999/xlink" content-type="voucher code" xlink:title="CMNH" id="NCID0EL63O" xlink:type="simple">490,550</named-content>, <named-content xmlns:xlink="http://www.w3.org/1999/xlink" content-type="voucher code" xlink:title="CMNH" id="NCID0EQ63O" xlink:type="simple">490,915</named-content> (<named-content xmlns:xlink="http://www.w3.org/1999/xlink" content-type="dwc:institutional_code" xlink:type="simple">CMNH</named-content>); <named-content xmlns:xlink="http://www.w3.org/1999/xlink" content-type="dwc:institutional_code" xlink:type="simple">OSUC</named-content> <named-content xmlns:xlink="http://www.w3.org/1999/xlink" content-type="voucher code" xlink:title="OSUC" id="NCID0EFA4O" xlink:type="simple"><ext-link xlink:type="simple" ext-link-type="uri" xlink:href="http://hol.osu.edu/spmInfo.html?id=OSUC%20458178">458178</ext-link></named-content>, <named-content xmlns:xlink="http://www.w3.org/1999/xlink" content-type="voucher code" xlink:title="OSUC" id="NCID0EOA4O" xlink:type="simple"><ext-link xlink:type="simple" ext-link-type="uri" xlink:href="http://hol.osu.edu/spmInfo.html?id=OSUC%20458180">458180</ext-link></named-content>–<named-content xmlns:xlink="http://www.w3.org/1999/xlink" content-type="voucher code" xlink:title="OSUC" id="NCID0EXA4O" xlink:type="simple"><ext-link xlink:type="simple" ext-link-type="uri" xlink:href="http://hol.osu.edu/spmInfo.html?id=OSUC%20458182">458182</ext-link></named-content>, <named-content xmlns:xlink="http://www.w3.org/1999/xlink" content-type="voucher code" xlink:title="OSUC" id="NCID0EAB4O" xlink:type="simple"><ext-link xlink:type="simple" ext-link-type="uri" xlink:href="http://hol.osu.edu/spmInfo.html?id=OSUC%20458184">458184</ext-link></named-content>, <named-content xmlns:xlink="http://www.w3.org/1999/xlink" content-type="voucher code" xlink:title="OSUC" id="NCID0EJB4O" xlink:type="simple"><ext-link xlink:type="simple" ext-link-type="uri" xlink:href="http://hol.osu.edu/spmInfo.html?id=OSUC%20458186">458186</ext-link></named-content>, <named-content xmlns:xlink="http://www.w3.org/1999/xlink" content-type="voucher code" xlink:title="OSUC" id="NCID0ESB4O" xlink:type="simple"><ext-link xlink:type="simple" ext-link-type="uri" xlink:href="http://hol.osu.edu/spmInfo.html?id=OSUC%20458188">458188</ext-link></named-content>–<named-content xmlns:xlink="http://www.w3.org/1999/xlink" content-type="voucher code" xlink:title="OSUC" id="NCID0E2B4O" xlink:type="simple"><ext-link xlink:type="simple" ext-link-type="uri" xlink:href="http://hol.osu.edu/spmInfo.html?id=OSUC%20458190">458190</ext-link></named-content>, <named-content xmlns:xlink="http://www.w3.org/1999/xlink" content-type="voucher code" xlink:title="OSUC" id="NCID0EEC4O" xlink:type="simple"><ext-link xlink:type="simple" ext-link-type="uri" xlink:href="http://hol.osu.edu/spmInfo.html?id=OSUC%20458192">458192</ext-link></named-content>, <named-content xmlns:xlink="http://www.w3.org/1999/xlink" content-type="voucher code" xlink:title="OSUC" id="NCID0ENC4O" xlink:type="simple"><ext-link xlink:type="simple" ext-link-type="uri" xlink:href="http://hol.osu.edu/spmInfo.html?id=OSUC%20458194">458194</ext-link></named-content>, <named-content xmlns:xlink="http://www.w3.org/1999/xlink" content-type="voucher code" xlink:title="OSUC" id="NCID0EWC4O" xlink:type="simple"><ext-link xlink:type="simple" ext-link-type="uri" xlink:href="http://hol.osu.edu/spmInfo.html?id=OSUC%20458329">458329</ext-link></named-content>, <named-content xmlns:xlink="http://www.w3.org/1999/xlink" content-type="voucher code" xlink:title="OSUC" id="NCID0E6C4O" xlink:type="simple"><ext-link xlink:type="simple" ext-link-type="uri" xlink:href="http://hol.osu.edu/spmInfo.html?id=OSUC%20458358">458358</ext-link></named-content>–<named-content xmlns:xlink="http://www.w3.org/1999/xlink" content-type="voucher code" xlink:title="OSUC" id="NCID0EID4O" xlink:type="simple"><ext-link xlink:type="simple" ext-link-type="uri" xlink:href="http://hol.osu.edu/spmInfo.html?id=OSUC%20458366">458366</ext-link></named-content>, <named-content xmlns:xlink="http://www.w3.org/1999/xlink" content-type="voucher code" xlink:title="OSUC" id="NCID0ERD4O" xlink:type="simple"><ext-link xlink:type="simple" ext-link-type="uri" xlink:href="http://hol.osu.edu/spmInfo.html?id=OSUC%20458376">458376</ext-link></named-content>, <named-content xmlns:xlink="http://www.w3.org/1999/xlink" content-type="voucher code" xlink:title="OSUC" id="NCID0E1D4O" xlink:type="simple"><ext-link xlink:type="simple" ext-link-type="uri" xlink:href="http://hol.osu.edu/spmInfo.html?id=OSUC%20458381">458381</ext-link></named-content>, <named-content xmlns:xlink="http://www.w3.org/1999/xlink" content-type="voucher code" xlink:title="OSUC" id="NCID0EDE4O" xlink:type="simple"><ext-link xlink:type="simple" ext-link-type="uri" xlink:href="http://hol.osu.edu/spmInfo.html?id=OSUC%20534362">534362</ext-link></named-content>–<named-content xmlns:xlink="http://www.w3.org/1999/xlink" content-type="voucher code" xlink:title="OSUC" id="NCID0EME4O" xlink:type="simple"><ext-link xlink:type="simple" ext-link-type="uri" xlink:href="http://hol.osu.edu/spmInfo.html?id=OSUC%20534371">534371</ext-link></named-content>, <named-content xmlns:xlink="http://www.w3.org/1999/xlink" content-type="voucher code" xlink:title="OSUC" id="NCID0EVE4O" xlink:type="simple"><ext-link xlink:type="simple" ext-link-type="uri" xlink:href="http://hol.osu.edu/spmInfo.html?id=OSUC%20534374">534374</ext-link></named-content>, <named-content xmlns:xlink="http://www.w3.org/1999/xlink" content-type="voucher code" xlink:title="OSUC" id="NCID0E5E4O" xlink:type="simple"><ext-link xlink:type="simple" ext-link-type="uri" xlink:href="http://hol.osu.edu/spmInfo.html?id=OSUC%20534381">534381</ext-link></named-content> (<named-content xmlns:xlink="http://www.w3.org/1999/xlink" content-type="dwc:institutional_code" xlink:type="simple">CNCI</named-content>). <bold>ECUADOR</bold>: <named-content xmlns:xlink="http://www.w3.org/1999/xlink" content-type="specimen-count" id="NCID0ERF4O" xlink:type="simple">15 females</named-content>, <named-content xmlns:xlink="http://www.w3.org/1999/xlink" content-type="dwc:institutional_code" xlink:type="simple">OSUC</named-content> <named-content xmlns:xlink="http://www.w3.org/1999/xlink" content-type="voucher code" xlink:title="OSUC" id="NCID0E4F4O" xlink:type="simple"><ext-link xlink:type="simple" ext-link-type="uri" xlink:href="http://hol.osu.edu/spmInfo.html?id=OSUC%20458519">458519</ext-link></named-content>, <named-content xmlns:xlink="http://www.w3.org/1999/xlink" content-type="voucher code" xlink:title="OSUC" id="NCID0EGG4O" xlink:type="simple"><ext-link xlink:type="simple" ext-link-type="uri" xlink:href="http://hol.osu.edu/spmInfo.html?id=OSUC%20458521">458521</ext-link></named-content>–<named-content xmlns:xlink="http://www.w3.org/1999/xlink" content-type="voucher code" xlink:title="OSUC" id="NCID0EPG4O" xlink:type="simple"><ext-link xlink:type="simple" ext-link-type="uri" xlink:href="http://hol.osu.edu/spmInfo.html?id=OSUC%20458523">458523</ext-link></named-content>, <named-content xmlns:xlink="http://www.w3.org/1999/xlink" content-type="voucher code" xlink:title="OSUC" id="NCID0EYG4O" xlink:type="simple"><ext-link xlink:type="simple" ext-link-type="uri" xlink:href="http://hol.osu.edu/spmInfo.html?id=OSUC%20458528">458528</ext-link></named-content>, <named-content xmlns:xlink="http://www.w3.org/1999/xlink" content-type="voucher code" xlink:title="OSUC" id="NCID0EBH4O" xlink:type="simple"><ext-link xlink:type="simple" ext-link-type="uri" xlink:href="http://hol.osu.edu/spmInfo.html?id=OSUC%20553368">553368</ext-link></named-content>, <named-content xmlns:xlink="http://www.w3.org/1999/xlink" content-type="voucher code" xlink:title="OSUC" id="NCID0EKH4O" xlink:type="simple"><ext-link xlink:type="simple" ext-link-type="uri" xlink:href="http://hol.osu.edu/spmInfo.html?id=OSUC%20553431">553431</ext-link></named-content>, <named-content xmlns:xlink="http://www.w3.org/1999/xlink" content-type="voucher code" xlink:title="OSUC" id="NCID0ETH4O" xlink:type="simple"><ext-link xlink:type="simple" ext-link-type="uri" xlink:href="http://hol.osu.edu/spmInfo.html?id=OSUC%20553433">553433</ext-link></named-content>, <named-content xmlns:xlink="http://www.w3.org/1999/xlink" content-type="voucher code" xlink:title="OSUC" id="NCID0E3H4O" xlink:type="simple"><ext-link xlink:type="simple" ext-link-type="uri" xlink:href="http://hol.osu.edu/spmInfo.html?id=OSUC%20553601">553601</ext-link></named-content>–<named-content xmlns:xlink="http://www.w3.org/1999/xlink" content-type="voucher code" xlink:title="OSUC" id="NCID0EFI4O" xlink:type="simple"><ext-link xlink:type="simple" ext-link-type="uri" xlink:href="http://hol.osu.edu/spmInfo.html?id=OSUC%20553602">553602</ext-link></named-content>, <named-content xmlns:xlink="http://www.w3.org/1999/xlink" content-type="voucher code" xlink:title="OSUC" id="NCID0EOI4O" xlink:type="simple"><ext-link xlink:type="simple" ext-link-type="uri" xlink:href="http://hol.osu.edu/spmInfo.html?id=OSUC%20553624">553624</ext-link></named-content>, <named-content xmlns:xlink="http://www.w3.org/1999/xlink" content-type="voucher code" xlink:title="OSUC" id="NCID0EXI4O" xlink:type="simple"><ext-link xlink:type="simple" ext-link-type="uri" xlink:href="http://hol.osu.edu/spmInfo.html?id=OSUC%20553726">553726</ext-link></named-content>–<named-content xmlns:xlink="http://www.w3.org/1999/xlink" content-type="voucher code" xlink:title="OSUC" id="NCID0EAJ4O" xlink:type="simple"><ext-link xlink:type="simple" ext-link-type="uri" xlink:href="http://hol.osu.edu/spmInfo.html?id=OSUC%20553729">553729</ext-link></named-content> (<named-content xmlns:xlink="http://www.w3.org/1999/xlink" content-type="dwc:institutional_code" xlink:type="simple">CNCI</named-content>). <bold>FRENCH GUIANA</bold>: <named-content xmlns:xlink="http://www.w3.org/1999/xlink" content-type="specimen-count" id="NCID0ETJ4O" xlink:type="simple">4 females</named-content>, <named-content xmlns:xlink="http://www.w3.org/1999/xlink" content-type="dwc:institutional_code" xlink:type="simple">OSUC</named-content> <named-content xmlns:xlink="http://www.w3.org/1999/xlink" content-type="voucher code" xlink:title="OSUC" id="NCID0E6J4O" xlink:type="simple"><ext-link xlink:type="simple" ext-link-type="uri" xlink:href="http://hol.osu.edu/spmInfo.html?id=OSUC%20546113">546113</ext-link></named-content>–<named-content xmlns:xlink="http://www.w3.org/1999/xlink" content-type="voucher code" xlink:title="OSUC" id="NCID0EIK4O" xlink:type="simple"><ext-link xlink:type="simple" ext-link-type="uri" xlink:href="http://hol.osu.edu/spmInfo.html?id=OSUC%20546116">546116</ext-link></named-content> (<named-content xmlns:xlink="http://www.w3.org/1999/xlink" content-type="dwc:institutional_code" xlink:type="simple">CNCI</named-content>). <bold>GUATEMALA</bold>: <named-content xmlns:xlink="http://www.w3.org/1999/xlink" content-type="specimen-count" id="NCID0E2K4O" xlink:type="simple">2 females</named-content>, <named-content xmlns:xlink="http://www.w3.org/1999/xlink" content-type="specimen-count" id="NCID0E6K4O" xlink:type="simple">2 males</named-content>, <named-content xmlns:xlink="http://www.w3.org/1999/xlink" content-type="dwc:institutional_code" xlink:type="simple">OSUC</named-content> <named-content xmlns:xlink="http://www.w3.org/1999/xlink" content-type="voucher code" xlink:title="OSUC" id="NCID0ELL4O" xlink:type="simple"><ext-link xlink:type="simple" ext-link-type="uri" xlink:href="http://hol.osu.edu/spmInfo.html?id=OSUC%20534430">534430</ext-link></named-content>–<named-content xmlns:xlink="http://www.w3.org/1999/xlink" content-type="voucher code" xlink:title="OSUC" id="NCID0EUL4O" xlink:type="simple"><ext-link xlink:type="simple" ext-link-type="uri" xlink:href="http://hol.osu.edu/spmInfo.html?id=OSUC%20534433">534433</ext-link></named-content> (<named-content xmlns:xlink="http://www.w3.org/1999/xlink" content-type="dwc:institutional_code" xlink:type="simple">CNCI</named-content>). <bold>HAITI</bold>: <named-content xmlns:xlink="http://www.w3.org/1999/xlink" content-type="specimen-count" id="NCID0EHM4O" xlink:type="simple">2 females</named-content>, <named-content xmlns:xlink="http://www.w3.org/1999/xlink" content-type="dwc:institutional_code" xlink:type="simple">OSUC</named-content> <named-content xmlns:xlink="http://www.w3.org/1999/xlink" content-type="voucher code" xlink:title="OSUC" id="NCID0ETM4O" xlink:type="simple"><ext-link xlink:type="simple" ext-link-type="uri" xlink:href="http://hol.osu.edu/spmInfo.html?id=OSUC%20534548">534548</ext-link></named-content>–<named-content xmlns:xlink="http://www.w3.org/1999/xlink" content-type="voucher code" xlink:title="OSUC" id="NCID0E3M4O" xlink:type="simple"><ext-link xlink:type="simple" ext-link-type="uri" xlink:href="http://hol.osu.edu/spmInfo.html?id=OSUC%20534549">534549</ext-link></named-content> (<named-content xmlns:xlink="http://www.w3.org/1999/xlink" content-type="dwc:institutional_code" xlink:type="simple">CNCI</named-content>). <bold>HONDURAS</bold>: <named-content xmlns:xlink="http://www.w3.org/1999/xlink" content-type="specimen-count" id="NCID0EPN4O" xlink:type="simple">37 females</named-content>, <named-content xmlns:xlink="http://www.w3.org/1999/xlink" content-type="specimen-count" id="NCID0ETN4O" xlink:type="simple">2 males</named-content>, <named-content xmlns:xlink="http://www.w3.org/1999/xlink" content-type="dwc:institutional_code" xlink:type="simple">OSUC</named-content> <named-content xmlns:xlink="http://www.w3.org/1999/xlink" content-type="voucher code" xlink:title="OSUC" id="NCID0E6N4O" xlink:type="simple"><ext-link xlink:type="simple" ext-link-type="uri" xlink:href="http://hol.osu.edu/spmInfo.html?id=OSUC%20534145">534145</ext-link></named-content> (<named-content xmlns:xlink="http://www.w3.org/1999/xlink" content-type="dwc:institutional_code" xlink:type="simple">CNCI</named-content>); <named-content xmlns:xlink="http://www.w3.org/1999/xlink" content-type="dwc:institutional_code" xlink:type="simple">OSUC</named-content> <named-content xmlns:xlink="http://www.w3.org/1999/xlink" content-type="voucher code" xlink:title="OSUC" id="NCID0EYO4O" xlink:type="simple"><ext-link xlink:type="simple" ext-link-type="uri" xlink:href="http://hol.osu.edu/spmInfo.html?id=OSUC%20399364">399364</ext-link></named-content>–<named-content xmlns:xlink="http://www.w3.org/1999/xlink" content-type="voucher code" xlink:title="OSUC" id="NCID0EBP4O" xlink:type="simple"><ext-link xlink:type="simple" ext-link-type="uri" xlink:href="http://hol.osu.edu/spmInfo.html?id=OSUC%20399366">399366</ext-link></named-content>, <named-content xmlns:xlink="http://www.w3.org/1999/xlink" content-type="voucher code" xlink:title="OSUC" id="NCID0EKP4O" xlink:type="simple"><ext-link xlink:type="simple" ext-link-type="uri" xlink:href="http://hol.osu.edu/spmInfo.html?id=OSUC%20399368">399368</ext-link></named-content>–<named-content xmlns:xlink="http://www.w3.org/1999/xlink" content-type="voucher code" xlink:title="OSUC" id="NCID0ETP4O" xlink:type="simple"><ext-link xlink:type="simple" ext-link-type="uri" xlink:href="http://hol.osu.edu/spmInfo.html?id=OSUC%20399372">399372</ext-link></named-content>, <named-content xmlns:xlink="http://www.w3.org/1999/xlink" content-type="voucher code" xlink:title="OSUC" id="NCID0E3P4O" xlink:type="simple"><ext-link xlink:type="simple" ext-link-type="uri" xlink:href="http://hol.osu.edu/spmInfo.html?id=OSUC%20399374">399374</ext-link></named-content>–<named-content xmlns:xlink="http://www.w3.org/1999/xlink" content-type="voucher code" xlink:title="OSUC" id="NCID0EFQ4O" xlink:type="simple"><ext-link xlink:type="simple" ext-link-type="uri" xlink:href="http://hol.osu.edu/spmInfo.html?id=OSUC%20399377">399377</ext-link></named-content>, <named-content xmlns:xlink="http://www.w3.org/1999/xlink" content-type="voucher code" xlink:title="OSUC" id="NCID0EOQ4O" xlink:type="simple"><ext-link xlink:type="simple" ext-link-type="uri" xlink:href="http://hol.osu.edu/spmInfo.html?id=OSUC%20399379">399379</ext-link></named-content>–<named-content xmlns:xlink="http://www.w3.org/1999/xlink" content-type="voucher code" xlink:title="OSUC" id="NCID0EXQ4O" xlink:type="simple"><ext-link xlink:type="simple" ext-link-type="uri" xlink:href="http://hol.osu.edu/spmInfo.html?id=OSUC%20399382">399382</ext-link></named-content>, <named-content xmlns:xlink="http://www.w3.org/1999/xlink" content-type="voucher code" xlink:title="OSUC" id="NCID0EAR4O" xlink:type="simple"><ext-link xlink:type="simple" ext-link-type="uri" xlink:href="http://hol.osu.edu/spmInfo.html?id=OSUC%20399386">399386</ext-link></named-content>–<named-content xmlns:xlink="http://www.w3.org/1999/xlink" content-type="voucher code" xlink:title="OSUC" id="NCID0EJR4O" xlink:type="simple"><ext-link xlink:type="simple" ext-link-type="uri" xlink:href="http://hol.osu.edu/spmInfo.html?id=OSUC%20399387">399387</ext-link></named-content>, <named-content xmlns:xlink="http://www.w3.org/1999/xlink" content-type="voucher code" xlink:title="OSUC" id="NCID0ESR4O" xlink:type="simple"><ext-link xlink:type="simple" ext-link-type="uri" xlink:href="http://hol.osu.edu/spmInfo.html?id=OSUC%20399391">399391</ext-link></named-content>, <named-content xmlns:xlink="http://www.w3.org/1999/xlink" content-type="voucher code" xlink:title="OSUC" id="NCID0E2R4O" xlink:type="simple"><ext-link xlink:type="simple" ext-link-type="uri" xlink:href="http://hol.osu.edu/spmInfo.html?id=OSUC%20399393">399393</ext-link></named-content>, <named-content xmlns:xlink="http://www.w3.org/1999/xlink" content-type="voucher code" xlink:title="OSUC" id="NCID0EES4O" xlink:type="simple"><ext-link xlink:type="simple" ext-link-type="uri" xlink:href="http://hol.osu.edu/spmInfo.html?id=OSUC%20399395">399395</ext-link></named-content>, <named-content xmlns:xlink="http://www.w3.org/1999/xlink" content-type="voucher code" xlink:title="OSUC" id="NCID0ENS4O" xlink:type="simple"><ext-link xlink:type="simple" ext-link-type="uri" xlink:href="http://hol.osu.edu/spmInfo.html?id=OSUC%20399397">399397</ext-link></named-content>–<named-content xmlns:xlink="http://www.w3.org/1999/xlink" content-type="voucher code" xlink:title="OSUC" id="NCID0EWS4O" xlink:type="simple"><ext-link xlink:type="simple" ext-link-type="uri" xlink:href="http://hol.osu.edu/spmInfo.html?id=OSUC%20399399">399399</ext-link></named-content>, <named-content xmlns:xlink="http://www.w3.org/1999/xlink" content-type="voucher code" xlink:title="OSUC" id="NCID0E6S4O" xlink:type="simple"><ext-link xlink:type="simple" ext-link-type="uri" xlink:href="http://hol.osu.edu/spmInfo.html?id=OSUC%20399401">399401</ext-link></named-content>–<named-content xmlns:xlink="http://www.w3.org/1999/xlink" content-type="voucher code" xlink:title="OSUC" id="NCID0EIT4O" xlink:type="simple"><ext-link xlink:type="simple" ext-link-type="uri" xlink:href="http://hol.osu.edu/spmInfo.html?id=OSUC%20399404">399404</ext-link></named-content>, <named-content xmlns:xlink="http://www.w3.org/1999/xlink" content-type="voucher code" xlink:title="OSUC" id="NCID0ERT4O" xlink:type="simple"><ext-link xlink:type="simple" ext-link-type="uri" xlink:href="http://hol.osu.edu/spmInfo.html?id=OSUC%20399407">399407</ext-link></named-content>, <named-content xmlns:xlink="http://www.w3.org/1999/xlink" content-type="voucher code" xlink:title="OSUC" id="NCID0E1T4O" xlink:type="simple"><ext-link xlink:type="simple" ext-link-type="uri" xlink:href="http://hol.osu.edu/spmInfo.html?id=OSUC%20399409">399409</ext-link></named-content>, <named-content xmlns:xlink="http://www.w3.org/1999/xlink" content-type="voucher code" xlink:title="OSUC" id="NCID0EDU4O" xlink:type="simple"><ext-link xlink:type="simple" ext-link-type="uri" xlink:href="http://hol.osu.edu/spmInfo.html?id=OSUC%20401745">401745</ext-link></named-content>, <named-content xmlns:xlink="http://www.w3.org/1999/xlink" content-type="voucher code" xlink:title="OSUC" id="NCID0EMU4O" xlink:type="simple"><ext-link xlink:type="simple" ext-link-type="uri" xlink:href="http://hol.osu.edu/spmInfo.html?id=OSUC%20410436">410436</ext-link></named-content>–<named-content xmlns:xlink="http://www.w3.org/1999/xlink" content-type="voucher code" xlink:title="OSUC" id="NCID0EVU4O" xlink:type="simple"><ext-link xlink:type="simple" ext-link-type="uri" xlink:href="http://hol.osu.edu/spmInfo.html?id=OSUC%20410438">410438</ext-link></named-content>, <named-content xmlns:xlink="http://www.w3.org/1999/xlink" content-type="voucher code" xlink:title="OSUC" id="NCID0E5U4O" xlink:type="simple"><ext-link xlink:type="simple" ext-link-type="uri" xlink:href="http://hol.osu.edu/spmInfo.html?id=OSUC%20410441">410441</ext-link></named-content>, <named-content xmlns:xlink="http://www.w3.org/1999/xlink" content-type="voucher code" xlink:title="OSUC" id="NCID0EHV4O" xlink:type="simple"><ext-link xlink:type="simple" ext-link-type="uri" xlink:href="http://hol.osu.edu/spmInfo.html?id=OSUC%20410444">410444</ext-link></named-content>–<named-content xmlns:xlink="http://www.w3.org/1999/xlink" content-type="voucher code" xlink:title="OSUC" id="NCID0EQV4O" xlink:type="simple"><ext-link xlink:type="simple" ext-link-type="uri" xlink:href="http://hol.osu.edu/spmInfo.html?id=OSUC%20410445">410445</ext-link></named-content>, <named-content xmlns:xlink="http://www.w3.org/1999/xlink" content-type="voucher code" xlink:title="OSUC" id="NCID0EZV4O" xlink:type="simple"><ext-link xlink:type="simple" ext-link-type="uri" xlink:href="http://hol.osu.edu/spmInfo.html?id=OSUC%20410448">410448</ext-link></named-content> (<named-content xmlns:xlink="http://www.w3.org/1999/xlink" content-type="dwc:institutional_code" xlink:type="simple">MZLU</named-content>). <bold>JAMAICA</bold>: <named-content xmlns:xlink="http://www.w3.org/1999/xlink" content-type="specimen-count" id="NCID0EMW4O" xlink:type="simple">6 females</named-content>, <named-content xmlns:xlink="http://www.w3.org/1999/xlink" content-type="dwc:institutional_code" xlink:type="simple">OSUC</named-content> <named-content xmlns:xlink="http://www.w3.org/1999/xlink" content-type="voucher code" xlink:title="OSUC" id="NCID0EYW4O" xlink:type="simple"><ext-link xlink:type="simple" ext-link-type="uri" xlink:href="http://hol.osu.edu/spmInfo.html?id=OSUC%20458196">458196</ext-link></named-content>–<named-content xmlns:xlink="http://www.w3.org/1999/xlink" content-type="voucher code" xlink:title="OSUC" id="NCID0EBX4O" xlink:type="simple"><ext-link xlink:type="simple" ext-link-type="uri" xlink:href="http://hol.osu.edu/spmInfo.html?id=OSUC%20458197">458197</ext-link></named-content>, <named-content xmlns:xlink="http://www.w3.org/1999/xlink" content-type="voucher code" xlink:title="OSUC" id="NCID0EKX4O" xlink:type="simple"><ext-link xlink:type="simple" ext-link-type="uri" xlink:href="http://hol.osu.edu/spmInfo.html?id=OSUC%20458379">458379</ext-link></named-content>–<named-content xmlns:xlink="http://www.w3.org/1999/xlink" content-type="voucher code" xlink:title="OSUC" id="NCID0ETX4O" xlink:type="simple"><ext-link xlink:type="simple" ext-link-type="uri" xlink:href="http://hol.osu.edu/spmInfo.html?id=OSUC%20458380">458380</ext-link></named-content>, <named-content xmlns:xlink="http://www.w3.org/1999/xlink" content-type="voucher code" xlink:title="OSUC" id="NCID0E3X4O" xlink:type="simple"><ext-link xlink:type="simple" ext-link-type="uri" xlink:href="http://hol.osu.edu/spmInfo.html?id=OSUC%20534617">534617</ext-link></named-content>–<named-content xmlns:xlink="http://www.w3.org/1999/xlink" content-type="voucher code" xlink:title="OSUC" id="NCID0EFY4O" xlink:type="simple"><ext-link xlink:type="simple" ext-link-type="uri" xlink:href="http://hol.osu.edu/spmInfo.html?id=OSUC%20534618">534618</ext-link></named-content> (<named-content xmlns:xlink="http://www.w3.org/1999/xlink" content-type="dwc:institutional_code" xlink:type="simple">CNCI</named-content>). <bold>KENYA</bold>: <named-content xmlns:xlink="http://www.w3.org/1999/xlink" content-type="specimen-count" id="NCID0EYY4O" xlink:type="simple">1 female</named-content>, <named-content xmlns:xlink="http://www.w3.org/1999/xlink" content-type="dwc:institutional_code" xlink:type="simple">OSUC</named-content> <named-content xmlns:xlink="http://www.w3.org/1999/xlink" content-type="voucher code" xlink:title="OSUC" id="NCID0EEZ4O" xlink:type="simple"><ext-link xlink:type="simple" ext-link-type="uri" xlink:href="http://hol.osu.edu/spmInfo.html?id=OSUC%2056760">56760</ext-link></named-content> (<named-content xmlns:xlink="http://www.w3.org/1999/xlink" content-type="dwc:institutional_code" xlink:type="simple">OSUC</named-content>). <bold>MEXICO</bold>: <named-content xmlns:xlink="http://www.w3.org/1999/xlink" content-type="specimen-count" id="NCID0EXZ4O" xlink:type="simple">62 females</named-content>, <named-content xmlns:xlink="http://www.w3.org/1999/xlink" content-type="specimen-count" id="NCID0E2Z4O" xlink:type="simple">44 males</named-content>, <named-content xmlns:xlink="http://www.w3.org/1999/xlink" content-type="dwc:institutional_code" xlink:type="simple">OSUC</named-content> <named-content xmlns:xlink="http://www.w3.org/1999/xlink" content-type="voucher code" xlink:title="OSUC" id="NCID0EH14O" xlink:type="simple"><ext-link xlink:type="simple" ext-link-type="uri" xlink:href="http://hol.osu.edu/spmInfo.html?id=OSUC%20531739">531739</ext-link></named-content>, <named-content xmlns:xlink="http://www.w3.org/1999/xlink" content-type="voucher code" xlink:title="OSUC" id="NCID0EQ14O" xlink:type="simple"><ext-link xlink:type="simple" ext-link-type="uri" xlink:href="http://hol.osu.edu/spmInfo.html?id=OSUC%20533998">533998</ext-link></named-content>–<named-content xmlns:xlink="http://www.w3.org/1999/xlink" content-type="voucher code" xlink:title="OSUC" id="NCID0EZ14O" xlink:type="simple"><ext-link xlink:type="simple" ext-link-type="uri" xlink:href="http://hol.osu.edu/spmInfo.html?id=OSUC%20534000">534000</ext-link></named-content>, <named-content xmlns:xlink="http://www.w3.org/1999/xlink" content-type="voucher code" xlink:title="OSUC" id="NCID0EC24O" xlink:type="simple"><ext-link xlink:type="simple" ext-link-type="uri" xlink:href="http://hol.osu.edu/spmInfo.html?id=OSUC%20534004">534004</ext-link></named-content>–<named-content xmlns:xlink="http://www.w3.org/1999/xlink" content-type="voucher code" xlink:title="OSUC" id="NCID0EL24O" xlink:type="simple"><ext-link xlink:type="simple" ext-link-type="uri" xlink:href="http://hol.osu.edu/spmInfo.html?id=OSUC%20534012">534012</ext-link></named-content>, <named-content xmlns:xlink="http://www.w3.org/1999/xlink" content-type="voucher code" xlink:title="OSUC" id="NCID0EU24O" xlink:type="simple"><ext-link xlink:type="simple" ext-link-type="uri" xlink:href="http://hol.osu.edu/spmInfo.html?id=OSUC%20534014">534014</ext-link></named-content>, <named-content xmlns:xlink="http://www.w3.org/1999/xlink" content-type="voucher code" xlink:title="OSUC" id="NCID0E424O" xlink:type="simple"><ext-link xlink:type="simple" ext-link-type="uri" xlink:href="http://hol.osu.edu/spmInfo.html?id=OSUC%20534024">534024</ext-link></named-content>, <named-content xmlns:xlink="http://www.w3.org/1999/xlink" content-type="voucher code" xlink:title="OSUC" id="NCID0EG34O" xlink:type="simple"><ext-link xlink:type="simple" ext-link-type="uri" xlink:href="http://hol.osu.edu/spmInfo.html?id=OSUC%20534464">534464</ext-link></named-content>, <named-content xmlns:xlink="http://www.w3.org/1999/xlink" content-type="voucher code" xlink:title="OSUC" id="NCID0EP34O" xlink:type="simple"><ext-link xlink:type="simple" ext-link-type="uri" xlink:href="http://hol.osu.edu/spmInfo.html?id=OSUC%20534472">534472</ext-link></named-content>–<named-content xmlns:xlink="http://www.w3.org/1999/xlink" content-type="voucher code" xlink:title="OSUC" id="NCID0EY34O" xlink:type="simple"><ext-link xlink:type="simple" ext-link-type="uri" xlink:href="http://hol.osu.edu/spmInfo.html?id=OSUC%20534475">534475</ext-link></named-content>, <named-content xmlns:xlink="http://www.w3.org/1999/xlink" content-type="voucher code" xlink:title="OSUC" id="NCID0EB44O" xlink:type="simple"><ext-link xlink:type="simple" ext-link-type="uri" xlink:href="http://hol.osu.edu/spmInfo.html?id=OSUC%20534490">534490</ext-link></named-content> (<named-content xmlns:xlink="http://www.w3.org/1999/xlink" content-type="dwc:institutional_code" xlink:type="simple">CNCI</named-content>); <named-content xmlns:xlink="http://www.w3.org/1999/xlink" content-type="dwc:institutional_code" xlink:type="simple">OSUC</named-content> <named-content xmlns:xlink="http://www.w3.org/1999/xlink" content-type="voucher code" xlink:title="OSUC" id="NCID0E144O" xlink:type="simple"><ext-link xlink:type="simple" ext-link-type="uri" xlink:href="http://hol.osu.edu/spmInfo.html?id=OSUC%20410663">410663</ext-link></named-content>–<named-content xmlns:xlink="http://www.w3.org/1999/xlink" content-type="voucher code" xlink:title="OSUC" id="NCID0ED54O" xlink:type="simple"><ext-link xlink:type="simple" ext-link-type="uri" xlink:href="http://hol.osu.edu/spmInfo.html?id=OSUC%20410680">410680</ext-link></named-content>, <named-content xmlns:xlink="http://www.w3.org/1999/xlink" content-type="voucher code" xlink:title="OSUC" id="NCID0EM54O" xlink:type="simple"><ext-link xlink:type="simple" ext-link-type="uri" xlink:href="http://hol.osu.edu/spmInfo.html?id=OSUC%20411743">411743</ext-link></named-content>, <named-content xmlns:xlink="http://www.w3.org/1999/xlink" content-type="voucher code" xlink:title="OSUC" id="NCID0EV54O" xlink:type="simple"><ext-link xlink:type="simple" ext-link-type="uri" xlink:href="http://hol.osu.edu/spmInfo.html?id=OSUC%20414931">414931</ext-link></named-content>–<named-content xmlns:xlink="http://www.w3.org/1999/xlink" content-type="voucher code" xlink:title="OSUC" id="NCID0E554O" xlink:type="simple"><ext-link xlink:type="simple" ext-link-type="uri" xlink:href="http://hol.osu.edu/spmInfo.html?id=OSUC%20414932">414932</ext-link></named-content>, <named-content xmlns:xlink="http://www.w3.org/1999/xlink" content-type="voucher code" xlink:title="OSUC" id="NCID0EH64O" xlink:type="simple"><ext-link xlink:type="simple" ext-link-type="uri" xlink:href="http://hol.osu.edu/spmInfo.html?id=OSUC%2049274">49274</ext-link></named-content>, <named-content xmlns:xlink="http://www.w3.org/1999/xlink" content-type="voucher code" xlink:title="OSUC" id="NCID0EQ64O" xlink:type="simple"><ext-link xlink:type="simple" ext-link-type="uri" xlink:href="http://hol.osu.edu/spmInfo.html?id=OSUC%2049276">49276</ext-link></named-content>, <named-content xmlns:xlink="http://www.w3.org/1999/xlink" content-type="voucher code" xlink:title="OSUC" id="NCID0EZ64O" xlink:type="simple"><ext-link xlink:type="simple" ext-link-type="uri" xlink:href="http://hol.osu.edu/spmInfo.html?id=OSUC%2055926">55926</ext-link></named-content>, <named-content xmlns:xlink="http://www.w3.org/1999/xlink" content-type="voucher code" xlink:title="OSUC" id="NCID0ECA5O" xlink:type="simple"><ext-link xlink:type="simple" ext-link-type="uri" xlink:href="http://hol.osu.edu/spmInfo.html?id=OSUC%20583141">583141</ext-link></named-content>–<named-content xmlns:xlink="http://www.w3.org/1999/xlink" content-type="voucher code" xlink:title="OSUC" id="NCID0ELA5O" xlink:type="simple"><ext-link xlink:type="simple" ext-link-type="uri" xlink:href="http://hol.osu.edu/spmInfo.html?id=OSUC%20583201">583201</ext-link></named-content> (<named-content xmlns:xlink="http://www.w3.org/1999/xlink" content-type="dwc:institutional_code" xlink:type="simple">OSUC</named-content>). <bold>NICARAGUA</bold>: <named-content xmlns:xlink="http://www.w3.org/1999/xlink" content-type="specimen-count" id="NCID0E5A5O" xlink:type="simple">2 females</named-content>, <named-content xmlns:xlink="http://www.w3.org/1999/xlink" content-type="dwc:institutional_code" xlink:type="simple">OSUC</named-content> <named-content xmlns:xlink="http://www.w3.org/1999/xlink" content-type="voucher code" xlink:title="OSUC" id="NCID0EKB5O" xlink:type="simple"><ext-link xlink:type="simple" ext-link-type="uri" xlink:href="http://hol.osu.edu/spmInfo.html?id=OSUC%20534556">534556</ext-link></named-content>–<named-content xmlns:xlink="http://www.w3.org/1999/xlink" content-type="voucher code" xlink:title="OSUC" id="NCID0ETB5O" xlink:type="simple"><ext-link xlink:type="simple" ext-link-type="uri" xlink:href="http://hol.osu.edu/spmInfo.html?id=OSUC%20534557">534557</ext-link></named-content> (<named-content xmlns:xlink="http://www.w3.org/1999/xlink" content-type="dwc:institutional_code" xlink:type="simple">CNCI</named-content>). <bold>PANAMA</bold>: <named-content xmlns:xlink="http://www.w3.org/1999/xlink" content-type="specimen-count" id="NCID0EGC5O" xlink:type="simple">16 females</named-content>, <named-content xmlns:xlink="http://www.w3.org/1999/xlink" content-type="dwc:institutional_code" xlink:type="simple">OSUC</named-content> <named-content xmlns:xlink="http://www.w3.org/1999/xlink" content-type="voucher code" xlink:title="OSUC" id="NCID0ESC5O" xlink:type="simple"><ext-link xlink:type="simple" ext-link-type="uri" xlink:href="http://hol.osu.edu/spmInfo.html?id=OSUC%20553860">553860</ext-link></named-content>–<named-content xmlns:xlink="http://www.w3.org/1999/xlink" content-type="voucher code" xlink:title="OSUC" id="NCID0E2C5O" xlink:type="simple"><ext-link xlink:type="simple" ext-link-type="uri" xlink:href="http://hol.osu.edu/spmInfo.html?id=OSUC%20553871">553871</ext-link></named-content>, <named-content xmlns:xlink="http://www.w3.org/1999/xlink" content-type="voucher code" xlink:title="OSUC" id="NCID0EED5O" xlink:type="simple"><ext-link xlink:type="simple" ext-link-type="uri" xlink:href="http://hol.osu.edu/spmInfo.html?id=OSUC%20553873">553873</ext-link></named-content>–<named-content xmlns:xlink="http://www.w3.org/1999/xlink" content-type="voucher code" xlink:title="OSUC" id="NCID0END5O" xlink:type="simple"><ext-link xlink:type="simple" ext-link-type="uri" xlink:href="http://hol.osu.edu/spmInfo.html?id=OSUC%20553874">553874</ext-link></named-content>, <named-content xmlns:xlink="http://www.w3.org/1999/xlink" content-type="voucher code" xlink:title="OSUC" id="NCID0EWD5O" xlink:type="simple"><ext-link xlink:type="simple" ext-link-type="uri" xlink:href="http://hol.osu.edu/spmInfo.html?id=OSUC%20553913">553913</ext-link></named-content>–<named-content xmlns:xlink="http://www.w3.org/1999/xlink" content-type="voucher code" xlink:title="OSUC" id="NCID0E6D5O" xlink:type="simple"><ext-link xlink:type="simple" ext-link-type="uri" xlink:href="http://hol.osu.edu/spmInfo.html?id=OSUC%20553914">553914</ext-link></named-content> (<named-content xmlns:xlink="http://www.w3.org/1999/xlink" content-type="dwc:institutional_code" xlink:type="simple">CNCI</named-content>). <bold>PARAGUAY</bold>: <named-content xmlns:xlink="http://www.w3.org/1999/xlink" content-type="specimen-count" id="NCID0ESE5O" xlink:type="simple">53 females</named-content>, <named-content xmlns:xlink="http://www.w3.org/1999/xlink" content-type="specimen-count" id="NCID0EWE5O" xlink:type="simple">8 males</named-content>, <named-content xmlns:xlink="http://www.w3.org/1999/xlink" content-type="dwc:institutional_code" xlink:type="simple">OSUC</named-content> <named-content xmlns:xlink="http://www.w3.org/1999/xlink" content-type="voucher code" xlink:title="OSUC" id="NCID0ECF5O" xlink:type="simple"><ext-link xlink:type="simple" ext-link-type="uri" xlink:href="http://hol.osu.edu/spmInfo.html?id=OSUC%20150605">150605</ext-link></named-content>, <named-content xmlns:xlink="http://www.w3.org/1999/xlink" content-type="voucher code" xlink:title="OSUC" id="NCID0ELF5O" xlink:type="simple"><ext-link xlink:type="simple" ext-link-type="uri" xlink:href="http://hol.osu.edu/spmInfo.html?id=OSUC%20150607">150607</ext-link></named-content>, <named-content xmlns:xlink="http://www.w3.org/1999/xlink" content-type="voucher code" xlink:title="OSUC" id="NCID0EUF5O" xlink:type="simple"><ext-link xlink:type="simple" ext-link-type="uri" xlink:href="http://hol.osu.edu/spmInfo.html?id=OSUC%20228804">228804</ext-link></named-content>–<named-content xmlns:xlink="http://www.w3.org/1999/xlink" content-type="voucher code" xlink:title="OSUC" id="NCID0E4F5O" xlink:type="simple"><ext-link xlink:type="simple" ext-link-type="uri" xlink:href="http://hol.osu.edu/spmInfo.html?id=OSUC%20228807">228807</ext-link></named-content>, <named-content xmlns:xlink="http://www.w3.org/1999/xlink" content-type="voucher code" xlink:title="OSUC" id="NCID0EGG5O" xlink:type="simple"><ext-link xlink:type="simple" ext-link-type="uri" xlink:href="http://hol.osu.edu/spmInfo.html?id=OSUC%20276658">276658</ext-link></named-content>–<named-content xmlns:xlink="http://www.w3.org/1999/xlink" content-type="voucher code" xlink:title="OSUC" id="NCID0EPG5O" xlink:type="simple"><ext-link xlink:type="simple" ext-link-type="uri" xlink:href="http://hol.osu.edu/spmInfo.html?id=OSUC%20276659">276659</ext-link></named-content>, <named-content xmlns:xlink="http://www.w3.org/1999/xlink" content-type="voucher code" xlink:title="OSUC" id="NCID0EYG5O" xlink:type="simple"><ext-link xlink:type="simple" ext-link-type="uri" xlink:href="http://hol.osu.edu/spmInfo.html?id=OSUC%20278828">278828</ext-link></named-content>, <named-content xmlns:xlink="http://www.w3.org/1999/xlink" content-type="voucher code" xlink:title="OSUC" id="NCID0EBH5O" xlink:type="simple"><ext-link xlink:type="simple" ext-link-type="uri" xlink:href="http://hol.osu.edu/spmInfo.html?id=OSUC%20322986">322986</ext-link></named-content>, <named-content xmlns:xlink="http://www.w3.org/1999/xlink" content-type="voucher code" xlink:title="OSUC" id="NCID0EKH5O" xlink:type="simple"><ext-link xlink:type="simple" ext-link-type="uri" xlink:href="http://hol.osu.edu/spmInfo.html?id=OSUC%20322994">322994</ext-link></named-content>, <named-content xmlns:xlink="http://www.w3.org/1999/xlink" content-type="voucher code" xlink:title="OSUC" id="NCID0ETH5O" xlink:type="simple"><ext-link xlink:type="simple" ext-link-type="uri" xlink:href="http://hol.osu.edu/spmInfo.html?id=OSUC%20322996">322996</ext-link></named-content>–<named-content xmlns:xlink="http://www.w3.org/1999/xlink" content-type="voucher code" xlink:title="OSUC" id="NCID0E3H5O" xlink:type="simple"><ext-link xlink:type="simple" ext-link-type="uri" xlink:href="http://hol.osu.edu/spmInfo.html?id=OSUC%20322997">322997</ext-link></named-content>, <named-content xmlns:xlink="http://www.w3.org/1999/xlink" content-type="voucher code" xlink:title="OSUC" id="NCID0EFI5O" xlink:type="simple"><ext-link xlink:type="simple" ext-link-type="uri" xlink:href="http://hol.osu.edu/spmInfo.html?id=OSUC%20323036">323036</ext-link></named-content>–<named-content xmlns:xlink="http://www.w3.org/1999/xlink" content-type="voucher code" xlink:title="OSUC" id="NCID0EOI5O" xlink:type="simple"><ext-link xlink:type="simple" ext-link-type="uri" xlink:href="http://hol.osu.edu/spmInfo.html?id=OSUC%20323037">323037</ext-link></named-content>, <named-content xmlns:xlink="http://www.w3.org/1999/xlink" content-type="voucher code" xlink:title="OSUC" id="NCID0EXI5O" xlink:type="simple"><ext-link xlink:type="simple" ext-link-type="uri" xlink:href="http://hol.osu.edu/spmInfo.html?id=OSUC%20323039">323039</ext-link></named-content>–<named-content xmlns:xlink="http://www.w3.org/1999/xlink" content-type="voucher code" xlink:title="OSUC" id="NCID0EAJ5O" xlink:type="simple"><ext-link xlink:type="simple" ext-link-type="uri" xlink:href="http://hol.osu.edu/spmInfo.html?id=OSUC%20323044">323044</ext-link></named-content>, <named-content xmlns:xlink="http://www.w3.org/1999/xlink" content-type="voucher code" xlink:title="OSUC" id="NCID0EJJ5O" xlink:type="simple"><ext-link xlink:type="simple" ext-link-type="uri" xlink:href="http://hol.osu.edu/spmInfo.html?id=OSUC%20323046">323046</ext-link></named-content>–<named-content xmlns:xlink="http://www.w3.org/1999/xlink" content-type="voucher code" xlink:title="OSUC" id="NCID0ESJ5O" xlink:type="simple"><ext-link xlink:type="simple" ext-link-type="uri" xlink:href="http://hol.osu.edu/spmInfo.html?id=OSUC%20323047">323047</ext-link></named-content>, <named-content xmlns:xlink="http://www.w3.org/1999/xlink" content-type="voucher code" xlink:title="OSUC" id="NCID0E2J5O" xlink:type="simple"><ext-link xlink:type="simple" ext-link-type="uri" xlink:href="http://hol.osu.edu/spmInfo.html?id=OSUC%20323049">323049</ext-link></named-content>–<named-content xmlns:xlink="http://www.w3.org/1999/xlink" content-type="voucher code" xlink:title="OSUC" id="NCID0EEK5O" xlink:type="simple"><ext-link xlink:type="simple" ext-link-type="uri" xlink:href="http://hol.osu.edu/spmInfo.html?id=OSUC%20323053">323053</ext-link></named-content>, <named-content xmlns:xlink="http://www.w3.org/1999/xlink" content-type="voucher code" xlink:title="OSUC" id="NCID0ENK5O" xlink:type="simple"><ext-link xlink:type="simple" ext-link-type="uri" xlink:href="http://hol.osu.edu/spmInfo.html?id=OSUC%20323056">323056</ext-link></named-content>–<named-content xmlns:xlink="http://www.w3.org/1999/xlink" content-type="voucher code" xlink:title="OSUC" id="NCID0EWK5O" xlink:type="simple"><ext-link xlink:type="simple" ext-link-type="uri" xlink:href="http://hol.osu.edu/spmInfo.html?id=OSUC%20323057">323057</ext-link></named-content>, <named-content xmlns:xlink="http://www.w3.org/1999/xlink" content-type="voucher code" xlink:title="OSUC" id="NCID0E6K5O" xlink:type="simple"><ext-link xlink:type="simple" ext-link-type="uri" xlink:href="http://hol.osu.edu/spmInfo.html?id=OSUC%20323061">323061</ext-link></named-content>–<named-content xmlns:xlink="http://www.w3.org/1999/xlink" content-type="voucher code" xlink:title="OSUC" id="NCID0EIL5O" xlink:type="simple"><ext-link xlink:type="simple" ext-link-type="uri" xlink:href="http://hol.osu.edu/spmInfo.html?id=OSUC%20323066">323066</ext-link></named-content>, <named-content xmlns:xlink="http://www.w3.org/1999/xlink" content-type="voucher code" xlink:title="OSUC" id="NCID0ERL5O" xlink:type="simple"><ext-link xlink:type="simple" ext-link-type="uri" xlink:href="http://hol.osu.edu/spmInfo.html?id=OSUC%20323068">323068</ext-link></named-content>–<named-content xmlns:xlink="http://www.w3.org/1999/xlink" content-type="voucher code" xlink:title="OSUC" id="NCID0E1L5O" xlink:type="simple"><ext-link xlink:type="simple" ext-link-type="uri" xlink:href="http://hol.osu.edu/spmInfo.html?id=OSUC%20323070">323070</ext-link></named-content>, <named-content xmlns:xlink="http://www.w3.org/1999/xlink" content-type="voucher code" xlink:title="OSUC" id="NCID0EDM5O" xlink:type="simple"><ext-link xlink:type="simple" ext-link-type="uri" xlink:href="http://hol.osu.edu/spmInfo.html?id=OSUC%20323072">323072</ext-link></named-content>–<named-content xmlns:xlink="http://www.w3.org/1999/xlink" content-type="voucher code" xlink:title="OSUC" id="NCID0EMM5O" xlink:type="simple"><ext-link xlink:type="simple" ext-link-type="uri" xlink:href="http://hol.osu.edu/spmInfo.html?id=OSUC%20323074">323074</ext-link></named-content>, <named-content xmlns:xlink="http://www.w3.org/1999/xlink" content-type="voucher code" xlink:title="OSUC" id="NCID0EVM5O" xlink:type="simple"><ext-link xlink:type="simple" ext-link-type="uri" xlink:href="http://hol.osu.edu/spmInfo.html?id=OSUC%20363636">363636</ext-link></named-content>, <named-content xmlns:xlink="http://www.w3.org/1999/xlink" content-type="voucher code" xlink:title="OSUC" id="NCID0E5M5O" xlink:type="simple"><ext-link xlink:type="simple" ext-link-type="uri" xlink:href="http://hol.osu.edu/spmInfo.html?id=OSUC%20363708">363708</ext-link></named-content>–<named-content xmlns:xlink="http://www.w3.org/1999/xlink" content-type="voucher code" xlink:title="OSUC" id="NCID0EHN5O" xlink:type="simple"><ext-link xlink:type="simple" ext-link-type="uri" xlink:href="http://hol.osu.edu/spmInfo.html?id=OSUC%20363710">363710</ext-link></named-content>, <named-content xmlns:xlink="http://www.w3.org/1999/xlink" content-type="voucher code" xlink:title="OSUC" id="NCID0EQN5O" xlink:type="simple"><ext-link xlink:type="simple" ext-link-type="uri" xlink:href="http://hol.osu.edu/spmInfo.html?id=OSUC%20363713">363713</ext-link></named-content>, <named-content xmlns:xlink="http://www.w3.org/1999/xlink" content-type="voucher code" xlink:title="OSUC" id="NCID0EZN5O" xlink:type="simple"><ext-link xlink:type="simple" ext-link-type="uri" xlink:href="http://hol.osu.edu/spmInfo.html?id=OSUC%20373987">373987</ext-link></named-content>–<named-content xmlns:xlink="http://www.w3.org/1999/xlink" content-type="voucher code" xlink:title="OSUC" id="NCID0ECO5O" xlink:type="simple"><ext-link xlink:type="simple" ext-link-type="uri" xlink:href="http://hol.osu.edu/spmInfo.html?id=OSUC%20373997">373997</ext-link></named-content>, <named-content xmlns:xlink="http://www.w3.org/1999/xlink" content-type="voucher code" xlink:title="OSUC" id="NCID0ELO5O" xlink:type="simple"><ext-link xlink:type="simple" ext-link-type="uri" xlink:href="http://hol.osu.edu/spmInfo.html?id=OSUC%20534682">534682</ext-link></named-content>, <named-content xmlns:xlink="http://www.w3.org/1999/xlink" content-type="voucher code" xlink:title="OSUC" id="NCID0EUO5O" xlink:type="simple"><ext-link xlink:type="simple" ext-link-type="uri" xlink:href="http://hol.osu.edu/spmInfo.html?id=OSUC%20534685">534685</ext-link></named-content>, <named-content xmlns:xlink="http://www.w3.org/1999/xlink" content-type="voucher code" xlink:title="OSUC" id="NCID0E4O5O" xlink:type="simple"><ext-link xlink:type="simple" ext-link-type="uri" xlink:href="http://hol.osu.edu/spmInfo.html?id=OSUC%20577154">577154</ext-link></named-content> (<named-content xmlns:xlink="http://www.w3.org/1999/xlink" content-type="dwc:institutional_code" xlink:type="simple">OSUC</named-content>). <bold>PERU</bold>: <named-content xmlns:xlink="http://www.w3.org/1999/xlink" content-type="specimen-count" id="NCID0EQP5O" xlink:type="simple">2 females</named-content>, <named-content xmlns:xlink="http://www.w3.org/1999/xlink" content-type="specimen-count" id="NCID0EUP5O" xlink:type="simple">1 male</named-content>, <named-content xmlns:xlink="http://www.w3.org/1999/xlink" content-type="dwc:institutional_code" xlink:type="simple">OSUC</named-content> <named-content xmlns:xlink="http://www.w3.org/1999/xlink" content-type="voucher code" xlink:title="OSUC" id="NCID0EAQ5O" xlink:type="simple"><ext-link xlink:type="simple" ext-link-type="uri" xlink:href="http://hol.osu.edu/spmInfo.html?id=OSUC%20554022">554022</ext-link></named-content> (<named-content xmlns:xlink="http://www.w3.org/1999/xlink" content-type="dwc:institutional_code" xlink:type="simple">CNCI</named-content>); <named-content xmlns:xlink="http://www.w3.org/1999/xlink" content-type="dwc:institutional_code" xlink:type="simple">OSUC</named-content> <named-content xmlns:xlink="http://www.w3.org/1999/xlink" content-type="voucher code" xlink:title="OSUC" id="NCID0EZQ5O" xlink:type="simple"><ext-link xlink:type="simple" ext-link-type="uri" xlink:href="http://hol.osu.edu/spmInfo.html?id=OSUC%20583203">583203</ext-link></named-content>–<named-content xmlns:xlink="http://www.w3.org/1999/xlink" content-type="voucher code" xlink:title="OSUC" id="NCID0ECR5O" xlink:type="simple"><ext-link xlink:type="simple" ext-link-type="uri" xlink:href="http://hol.osu.edu/spmInfo.html?id=OSUC%20583204">583204</ext-link></named-content> (<named-content xmlns:xlink="http://www.w3.org/1999/xlink" content-type="dwc:institutional_code" xlink:type="simple">OSUC</named-content>). <bold>SAINT LUCIA</bold>: <named-content xmlns:xlink="http://www.w3.org/1999/xlink" content-type="specimen-count" id="NCID0EVR5O" xlink:type="simple">1 female</named-content>, <named-content xmlns:xlink="http://www.w3.org/1999/xlink" content-type="dwc:institutional_code" xlink:type="simple">OSUC</named-content> <named-content xmlns:xlink="http://www.w3.org/1999/xlink" content-type="voucher code" xlink:title="OSUC" id="NCID0EBS5O" xlink:type="simple"><ext-link xlink:type="simple" ext-link-type="uri" xlink:href="http://hol.osu.edu/spmInfo.html?id=OSUC%20534550">534550</ext-link></named-content> (<named-content xmlns:xlink="http://www.w3.org/1999/xlink" content-type="dwc:institutional_code" xlink:type="simple">CNCI</named-content>). <bold>SOUTH AFRICA</bold>: <named-content xmlns:xlink="http://www.w3.org/1999/xlink" content-type="specimen-count" id="NCID0EUS5O" xlink:type="simple">2 males</named-content>, <named-content xmlns:xlink="http://www.w3.org/1999/xlink" content-type="dwc:institutional_code" xlink:type="simple">OSUC</named-content> <named-content xmlns:xlink="http://www.w3.org/1999/xlink" content-type="voucher code" xlink:title="OSUC" id="NCID0EAT5O" xlink:type="simple"><ext-link xlink:type="simple" ext-link-type="uri" xlink:href="http://hol.osu.edu/spmInfo.html?id=OSUC%20223550">223550</ext-link></named-content>–<named-content xmlns:xlink="http://www.w3.org/1999/xlink" content-type="voucher code" xlink:title="OSUC" id="NCID0EJT5O" xlink:type="simple"><ext-link xlink:type="simple" ext-link-type="uri" xlink:href="http://hol.osu.edu/spmInfo.html?id=OSUC%20223551">223551</ext-link></named-content> (<named-content xmlns:xlink="http://www.w3.org/1999/xlink" content-type="dwc:institutional_code" xlink:type="simple">OSUC</named-content>). <bold>SURINAME</bold>: <named-content xmlns:xlink="http://www.w3.org/1999/xlink" content-type="specimen-count" id="NCID0E3T5O" xlink:type="simple">1 female</named-content>, <named-content xmlns:xlink="http://www.w3.org/1999/xlink" content-type="dwc:institutional_code" xlink:type="simple">OSUC</named-content> <named-content xmlns:xlink="http://www.w3.org/1999/xlink" content-type="voucher code" xlink:title="OSUC" id="NCID0EIU5O" xlink:type="simple"><ext-link xlink:type="simple" ext-link-type="uri" xlink:href="http://hol.osu.edu/spmInfo.html?id=OSUC%20534569">534569</ext-link></named-content> (<named-content xmlns:xlink="http://www.w3.org/1999/xlink" content-type="dwc:institutional_code" xlink:type="simple">CNCI</named-content>). <bold>TRINIDAD AND TOBAGO</bold>: <named-content xmlns:xlink="http://www.w3.org/1999/xlink" content-type="specimen-count" id="NCID0E2U5O" xlink:type="simple">66 females</named-content>, <named-content xmlns:xlink="http://www.w3.org/1999/xlink" content-type="specimen-count" id="NCID0E6U5O" xlink:type="simple">1 male</named-content>, <named-content xmlns:xlink="http://www.w3.org/1999/xlink" content-type="dwc:institutional_code" xlink:type="simple">OSUC</named-content> <named-content xmlns:xlink="http://www.w3.org/1999/xlink" content-type="voucher code" xlink:title="OSUC" id="NCID0ELV5O" xlink:type="simple"><ext-link xlink:type="simple" ext-link-type="uri" xlink:href="http://hol.osu.edu/spmInfo.html?id=OSUC%20545994">545994</ext-link></named-content>–<named-content xmlns:xlink="http://www.w3.org/1999/xlink" content-type="voucher code" xlink:title="OSUC" id="NCID0EUV5O" xlink:type="simple"><ext-link xlink:type="simple" ext-link-type="uri" xlink:href="http://hol.osu.edu/spmInfo.html?id=OSUC%20545996">545996</ext-link></named-content>, <named-content xmlns:xlink="http://www.w3.org/1999/xlink" content-type="voucher code" xlink:title="OSUC" id="NCID0E4V5O" xlink:type="simple"><ext-link xlink:type="simple" ext-link-type="uri" xlink:href="http://hol.osu.edu/spmInfo.html?id=OSUC%20545998">545998</ext-link></named-content>, <named-content xmlns:xlink="http://www.w3.org/1999/xlink" content-type="voucher code" xlink:title="OSUC" id="NCID0EGW5O" xlink:type="simple"><ext-link xlink:type="simple" ext-link-type="uri" xlink:href="http://hol.osu.edu/spmInfo.html?id=OSUC%20546000">546000</ext-link></named-content>, <named-content xmlns:xlink="http://www.w3.org/1999/xlink" content-type="voucher code" xlink:title="OSUC" id="NCID0EPW5O" xlink:type="simple"><ext-link xlink:type="simple" ext-link-type="uri" xlink:href="http://hol.osu.edu/spmInfo.html?id=OSUC%20546004">546004</ext-link></named-content>–<named-content xmlns:xlink="http://www.w3.org/1999/xlink" content-type="voucher code" xlink:title="OSUC" id="NCID0EYW5O" xlink:type="simple"><ext-link xlink:type="simple" ext-link-type="uri" xlink:href="http://hol.osu.edu/spmInfo.html?id=OSUC%20546011">546011</ext-link></named-content>, <named-content xmlns:xlink="http://www.w3.org/1999/xlink" content-type="voucher code" xlink:title="OSUC" id="NCID0EBX5O" xlink:type="simple"><ext-link xlink:type="simple" ext-link-type="uri" xlink:href="http://hol.osu.edu/spmInfo.html?id=OSUC%20546014">546014</ext-link></named-content>–<named-content xmlns:xlink="http://www.w3.org/1999/xlink" content-type="voucher code" xlink:title="OSUC" id="NCID0EKX5O" xlink:type="simple"><ext-link xlink:type="simple" ext-link-type="uri" xlink:href="http://hol.osu.edu/spmInfo.html?id=OSUC%20546022">546022</ext-link></named-content>, <named-content xmlns:xlink="http://www.w3.org/1999/xlink" content-type="voucher code" xlink:title="OSUC" id="NCID0ETX5O" xlink:type="simple"><ext-link xlink:type="simple" ext-link-type="uri" xlink:href="http://hol.osu.edu/spmInfo.html?id=OSUC%20546034">546034</ext-link></named-content>–<named-content xmlns:xlink="http://www.w3.org/1999/xlink" content-type="voucher code" xlink:title="OSUC" id="NCID0E3X5O" xlink:type="simple"><ext-link xlink:type="simple" ext-link-type="uri" xlink:href="http://hol.osu.edu/spmInfo.html?id=OSUC%20546049">546049</ext-link></named-content>, <named-content xmlns:xlink="http://www.w3.org/1999/xlink" content-type="voucher code" xlink:title="OSUC" id="NCID0EFY5O" xlink:type="simple"><ext-link xlink:type="simple" ext-link-type="uri" xlink:href="http://hol.osu.edu/spmInfo.html?id=OSUC%20546053">546053</ext-link></named-content>–<named-content xmlns:xlink="http://www.w3.org/1999/xlink" content-type="voucher code" xlink:title="OSUC" id="NCID0EOY5O" xlink:type="simple"><ext-link xlink:type="simple" ext-link-type="uri" xlink:href="http://hol.osu.edu/spmInfo.html?id=OSUC%20546056">546056</ext-link></named-content>, <named-content xmlns:xlink="http://www.w3.org/1999/xlink" content-type="voucher code" xlink:title="OSUC" id="NCID0EXY5O" xlink:type="simple"><ext-link xlink:type="simple" ext-link-type="uri" xlink:href="http://hol.osu.edu/spmInfo.html?id=OSUC%20546059">546059</ext-link></named-content>, <named-content xmlns:xlink="http://www.w3.org/1999/xlink" content-type="voucher code" xlink:title="OSUC" id="NCID0EAZ5O" xlink:type="simple"><ext-link xlink:type="simple" ext-link-type="uri" xlink:href="http://hol.osu.edu/spmInfo.html?id=OSUC%20546061">546061</ext-link></named-content>–<named-content xmlns:xlink="http://www.w3.org/1999/xlink" content-type="voucher code" xlink:title="OSUC" id="NCID0EJZ5O" xlink:type="simple"><ext-link xlink:type="simple" ext-link-type="uri" xlink:href="http://hol.osu.edu/spmInfo.html?id=OSUC%20546076">546076</ext-link></named-content>, <named-content xmlns:xlink="http://www.w3.org/1999/xlink" content-type="voucher code" xlink:title="OSUC" id="NCID0ESZ5O" xlink:type="simple"><ext-link xlink:type="simple" ext-link-type="uri" xlink:href="http://hol.osu.edu/spmInfo.html?id=OSUC%20546078">546078</ext-link></named-content>–<named-content xmlns:xlink="http://www.w3.org/1999/xlink" content-type="voucher code" xlink:title="OSUC" id="NCID0E2Z5O" xlink:type="simple"><ext-link xlink:type="simple" ext-link-type="uri" xlink:href="http://hol.osu.edu/spmInfo.html?id=OSUC%20546081">546081</ext-link></named-content>, <named-content xmlns:xlink="http://www.w3.org/1999/xlink" content-type="voucher code" xlink:title="OSUC" id="NCID0EE15O" xlink:type="simple"><ext-link xlink:type="simple" ext-link-type="uri" xlink:href="http://hol.osu.edu/spmInfo.html?id=OSUC%20546083">546083</ext-link></named-content>, <named-content xmlns:xlink="http://www.w3.org/1999/xlink" content-type="voucher code" xlink:title="OSUC" id="NCID0EN15O" xlink:type="simple"><ext-link xlink:type="simple" ext-link-type="uri" xlink:href="http://hol.osu.edu/spmInfo.html?id=OSUC%20546087">546087</ext-link></named-content>, <named-content xmlns:xlink="http://www.w3.org/1999/xlink" content-type="voucher code" xlink:title="OSUC" id="NCID0EW15O" xlink:type="simple"><ext-link xlink:type="simple" ext-link-type="uri" xlink:href="http://hol.osu.edu/spmInfo.html?id=OSUC%20546091">546091</ext-link></named-content>–<named-content xmlns:xlink="http://www.w3.org/1999/xlink" content-type="voucher code" xlink:title="OSUC" id="NCID0E615O" xlink:type="simple"><ext-link xlink:type="simple" ext-link-type="uri" xlink:href="http://hol.osu.edu/spmInfo.html?id=OSUC%20546092">546092</ext-link></named-content> (<named-content xmlns:xlink="http://www.w3.org/1999/xlink" content-type="dwc:institutional_code" xlink:type="simple">CNCI</named-content>). <bold>UNITED STATES</bold>: <named-content xmlns:xlink="http://www.w3.org/1999/xlink" content-type="specimen-count" id="NCID0ES25O" xlink:type="simple">484 females</named-content>, <named-content xmlns:xlink="http://www.w3.org/1999/xlink" content-type="specimen-count" id="NCID0EW25O" xlink:type="simple">451 males</named-content>, <named-content xmlns:xlink="http://www.w3.org/1999/xlink" content-type="dwc:institutional_code" xlink:type="simple">OSUC</named-content> <named-content xmlns:xlink="http://www.w3.org/1999/xlink" content-type="voucher code" xlink:title="OSUC" id="NCID0EC35O" xlink:type="simple"><ext-link xlink:type="simple" ext-link-type="uri" xlink:href="http://hol.osu.edu/spmInfo.html?id=OSUC%20531679">531679</ext-link></named-content>–<named-content xmlns:xlink="http://www.w3.org/1999/xlink" content-type="voucher code" xlink:title="OSUC" id="NCID0EL35O" xlink:type="simple"><ext-link xlink:type="simple" ext-link-type="uri" xlink:href="http://hol.osu.edu/spmInfo.html?id=OSUC%20531681">531681</ext-link></named-content>, <named-content xmlns:xlink="http://www.w3.org/1999/xlink" content-type="voucher code" xlink:title="OSUC" id="NCID0EU35O" xlink:type="simple"><ext-link xlink:type="simple" ext-link-type="uri" xlink:href="http://hol.osu.edu/spmInfo.html?id=OSUC%20531683">531683</ext-link></named-content>–<named-content xmlns:xlink="http://www.w3.org/1999/xlink" content-type="voucher code" xlink:title="OSUC" id="NCID0E435O" xlink:type="simple"><ext-link xlink:type="simple" ext-link-type="uri" xlink:href="http://hol.osu.edu/spmInfo.html?id=OSUC%20531685">531685</ext-link></named-content>, <named-content xmlns:xlink="http://www.w3.org/1999/xlink" content-type="voucher code" xlink:title="OSUC" id="NCID0EG45O" xlink:type="simple"><ext-link xlink:type="simple" ext-link-type="uri" xlink:href="http://hol.osu.edu/spmInfo.html?id=OSUC%20531687">531687</ext-link></named-content>–<named-content xmlns:xlink="http://www.w3.org/1999/xlink" content-type="voucher code" xlink:title="OSUC" id="NCID0EP45O" xlink:type="simple"><ext-link xlink:type="simple" ext-link-type="uri" xlink:href="http://hol.osu.edu/spmInfo.html?id=OSUC%20531694">531694</ext-link></named-content>, <named-content xmlns:xlink="http://www.w3.org/1999/xlink" content-type="voucher code" xlink:title="OSUC" id="NCID0EY45O" xlink:type="simple"><ext-link xlink:type="simple" ext-link-type="uri" xlink:href="http://hol.osu.edu/spmInfo.html?id=OSUC%20531709">531709</ext-link></named-content>, <named-content xmlns:xlink="http://www.w3.org/1999/xlink" content-type="voucher code" xlink:title="OSUC" id="NCID0EB55O" xlink:type="simple"><ext-link xlink:type="simple" ext-link-type="uri" xlink:href="http://hol.osu.edu/spmInfo.html?id=OSUC%20531721">531721</ext-link></named-content>–<named-content xmlns:xlink="http://www.w3.org/1999/xlink" content-type="voucher code" xlink:title="OSUC" id="NCID0EK55O" xlink:type="simple"><ext-link xlink:type="simple" ext-link-type="uri" xlink:href="http://hol.osu.edu/spmInfo.html?id=OSUC%20531724">531724</ext-link></named-content>, <named-content xmlns:xlink="http://www.w3.org/1999/xlink" content-type="voucher code" xlink:title="OSUC" id="NCID0ET55O" xlink:type="simple"><ext-link xlink:type="simple" ext-link-type="uri" xlink:href="http://hol.osu.edu/spmInfo.html?id=OSUC%20531738">531738</ext-link></named-content>, <named-content xmlns:xlink="http://www.w3.org/1999/xlink" content-type="voucher code" xlink:title="OSUC" id="NCID0E355O" xlink:type="simple"><ext-link xlink:type="simple" ext-link-type="uri" xlink:href="http://hol.osu.edu/spmInfo.html?id=OSUC%20531740">531740</ext-link></named-content>–<named-content xmlns:xlink="http://www.w3.org/1999/xlink" content-type="voucher code" xlink:title="OSUC" id="NCID0EF65O" xlink:type="simple"><ext-link xlink:type="simple" ext-link-type="uri" xlink:href="http://hol.osu.edu/spmInfo.html?id=OSUC%20531749">531749</ext-link></named-content>, <named-content xmlns:xlink="http://www.w3.org/1999/xlink" content-type="voucher code" xlink:title="OSUC" id="NCID0EO65O" xlink:type="simple"><ext-link xlink:type="simple" ext-link-type="uri" xlink:href="http://hol.osu.edu/spmInfo.html?id=OSUC%20531751">531751</ext-link></named-content>–<named-content xmlns:xlink="http://www.w3.org/1999/xlink" content-type="voucher code" xlink:title="OSUC" id="NCID0EX65O" xlink:type="simple"><ext-link xlink:type="simple" ext-link-type="uri" xlink:href="http://hol.osu.edu/spmInfo.html?id=OSUC%20531775">531775</ext-link></named-content>, <named-content xmlns:xlink="http://www.w3.org/1999/xlink" content-type="voucher code" xlink:title="OSUC" id="NCID0EAA6O" xlink:type="simple"><ext-link xlink:type="simple" ext-link-type="uri" xlink:href="http://hol.osu.edu/spmInfo.html?id=OSUC%20531781">531781</ext-link></named-content>–<named-content xmlns:xlink="http://www.w3.org/1999/xlink" content-type="voucher code" xlink:title="OSUC" id="NCID0EJA6O" xlink:type="simple"><ext-link xlink:type="simple" ext-link-type="uri" xlink:href="http://hol.osu.edu/spmInfo.html?id=OSUC%20531785">531785</ext-link></named-content>, <named-content xmlns:xlink="http://www.w3.org/1999/xlink" content-type="voucher code" xlink:title="OSUC" id="NCID0ESA6O" xlink:type="simple"><ext-link xlink:type="simple" ext-link-type="uri" xlink:href="http://hol.osu.edu/spmInfo.html?id=OSUC%20531787">531787</ext-link></named-content>–<named-content xmlns:xlink="http://www.w3.org/1999/xlink" content-type="voucher code" xlink:title="OSUC" id="NCID0E2A6O" xlink:type="simple"><ext-link xlink:type="simple" ext-link-type="uri" xlink:href="http://hol.osu.edu/spmInfo.html?id=OSUC%20531791">531791</ext-link></named-content>, <named-content xmlns:xlink="http://www.w3.org/1999/xlink" content-type="voucher code" xlink:title="OSUC" id="NCID0EEB6O" xlink:type="simple"><ext-link xlink:type="simple" ext-link-type="uri" xlink:href="http://hol.osu.edu/spmInfo.html?id=OSUC%20531793">531793</ext-link></named-content>–<named-content xmlns:xlink="http://www.w3.org/1999/xlink" content-type="voucher code" xlink:title="OSUC" id="NCID0ENB6O" xlink:type="simple"><ext-link xlink:type="simple" ext-link-type="uri" xlink:href="http://hol.osu.edu/spmInfo.html?id=OSUC%20531801">531801</ext-link></named-content>, <named-content xmlns:xlink="http://www.w3.org/1999/xlink" content-type="voucher code" xlink:title="OSUC" id="NCID0EWB6O" xlink:type="simple"><ext-link xlink:type="simple" ext-link-type="uri" xlink:href="http://hol.osu.edu/spmInfo.html?id=OSUC%20531866">531866</ext-link></named-content>, <named-content xmlns:xlink="http://www.w3.org/1999/xlink" content-type="voucher code" xlink:title="OSUC" id="NCID0E6B6O" xlink:type="simple"><ext-link xlink:type="simple" ext-link-type="uri" xlink:href="http://hol.osu.edu/spmInfo.html?id=OSUC%20531919">531919</ext-link></named-content>–<named-content xmlns:xlink="http://www.w3.org/1999/xlink" content-type="voucher code" xlink:title="OSUC" id="NCID0EIC6O" xlink:type="simple"><ext-link xlink:type="simple" ext-link-type="uri" xlink:href="http://hol.osu.edu/spmInfo.html?id=OSUC%20531939">531939</ext-link></named-content>, <named-content xmlns:xlink="http://www.w3.org/1999/xlink" content-type="voucher code" xlink:title="OSUC" id="NCID0ERC6O" xlink:type="simple"><ext-link xlink:type="simple" ext-link-type="uri" xlink:href="http://hol.osu.edu/spmInfo.html?id=OSUC%20531948">531948</ext-link></named-content>–<named-content xmlns:xlink="http://www.w3.org/1999/xlink" content-type="voucher code" xlink:title="OSUC" id="NCID0E1C6O" xlink:type="simple"><ext-link xlink:type="simple" ext-link-type="uri" xlink:href="http://hol.osu.edu/spmInfo.html?id=OSUC%20531980">531980</ext-link></named-content>, <named-content xmlns:xlink="http://www.w3.org/1999/xlink" content-type="voucher code" xlink:title="OSUC" id="NCID0EDD6O" xlink:type="simple"><ext-link xlink:type="simple" ext-link-type="uri" xlink:href="http://hol.osu.edu/spmInfo.html?id=OSUC%20531982">531982</ext-link></named-content>–<named-content xmlns:xlink="http://www.w3.org/1999/xlink" content-type="voucher code" xlink:title="OSUC" id="NCID0EMD6O" xlink:type="simple"><ext-link xlink:type="simple" ext-link-type="uri" xlink:href="http://hol.osu.edu/spmInfo.html?id=OSUC%20532003">532003</ext-link></named-content>, <named-content xmlns:xlink="http://www.w3.org/1999/xlink" content-type="voucher code" xlink:title="OSUC" id="NCID0EVD6O" xlink:type="simple"><ext-link xlink:type="simple" ext-link-type="uri" xlink:href="http://hol.osu.edu/spmInfo.html?id=OSUC%20532005">532005</ext-link></named-content>–<named-content xmlns:xlink="http://www.w3.org/1999/xlink" content-type="voucher code" xlink:title="OSUC" id="NCID0E5D6O" xlink:type="simple"><ext-link xlink:type="simple" ext-link-type="uri" xlink:href="http://hol.osu.edu/spmInfo.html?id=OSUC%20532034">532034</ext-link></named-content>, <named-content xmlns:xlink="http://www.w3.org/1999/xlink" content-type="voucher code" xlink:title="OSUC" id="NCID0EHE6O" xlink:type="simple"><ext-link xlink:type="simple" ext-link-type="uri" xlink:href="http://hol.osu.edu/spmInfo.html?id=OSUC%20532037">532037</ext-link></named-content>–<named-content xmlns:xlink="http://www.w3.org/1999/xlink" content-type="voucher code" xlink:title="OSUC" id="NCID0EQE6O" xlink:type="simple"><ext-link xlink:type="simple" ext-link-type="uri" xlink:href="http://hol.osu.edu/spmInfo.html?id=OSUC%20532044">532044</ext-link></named-content>, <named-content xmlns:xlink="http://www.w3.org/1999/xlink" content-type="voucher code" xlink:title="OSUC" id="NCID0EZE6O" xlink:type="simple"><ext-link xlink:type="simple" ext-link-type="uri" xlink:href="http://hol.osu.edu/spmInfo.html?id=OSUC%20532046">532046</ext-link></named-content>, <named-content xmlns:xlink="http://www.w3.org/1999/xlink" content-type="voucher code" xlink:title="OSUC" id="NCID0ECF6O" xlink:type="simple"><ext-link xlink:type="simple" ext-link-type="uri" xlink:href="http://hol.osu.edu/spmInfo.html?id=OSUC%20532048">532048</ext-link></named-content>–<named-content xmlns:xlink="http://www.w3.org/1999/xlink" content-type="voucher code" xlink:title="OSUC" id="NCID0ELF6O" xlink:type="simple"><ext-link xlink:type="simple" ext-link-type="uri" xlink:href="http://hol.osu.edu/spmInfo.html?id=OSUC%20532060">532060</ext-link></named-content>, <named-content xmlns:xlink="http://www.w3.org/1999/xlink" content-type="voucher code" xlink:title="OSUC" id="NCID0EUF6O" xlink:type="simple"><ext-link xlink:type="simple" ext-link-type="uri" xlink:href="http://hol.osu.edu/spmInfo.html?id=OSUC%20532062">532062</ext-link></named-content>–<named-content xmlns:xlink="http://www.w3.org/1999/xlink" content-type="voucher code" xlink:title="OSUC" id="NCID0E4F6O" xlink:type="simple"><ext-link xlink:type="simple" ext-link-type="uri" xlink:href="http://hol.osu.edu/spmInfo.html?id=OSUC%20532063">532063</ext-link></named-content>, <named-content xmlns:xlink="http://www.w3.org/1999/xlink" content-type="voucher code" xlink:title="OSUC" id="NCID0EGG6O" xlink:type="simple"><ext-link xlink:type="simple" ext-link-type="uri" xlink:href="http://hol.osu.edu/spmInfo.html?id=OSUC%20532065">532065</ext-link></named-content>, <named-content xmlns:xlink="http://www.w3.org/1999/xlink" content-type="voucher code" xlink:title="OSUC" id="NCID0EPG6O" xlink:type="simple"><ext-link xlink:type="simple" ext-link-type="uri" xlink:href="http://hol.osu.edu/spmInfo.html?id=OSUC%20532067">532067</ext-link></named-content>–<named-content xmlns:xlink="http://www.w3.org/1999/xlink" content-type="voucher code" xlink:title="OSUC" id="NCID0EYG6O" xlink:type="simple"><ext-link xlink:type="simple" ext-link-type="uri" xlink:href="http://hol.osu.edu/spmInfo.html?id=OSUC%20532075">532075</ext-link></named-content>, <named-content xmlns:xlink="http://www.w3.org/1999/xlink" content-type="voucher code" xlink:title="OSUC" id="NCID0EBH6O" xlink:type="simple"><ext-link xlink:type="simple" ext-link-type="uri" xlink:href="http://hol.osu.edu/spmInfo.html?id=OSUC%20532078">532078</ext-link></named-content>–<named-content xmlns:xlink="http://www.w3.org/1999/xlink" content-type="voucher code" xlink:title="OSUC" id="NCID0EKH6O" xlink:type="simple"><ext-link xlink:type="simple" ext-link-type="uri" xlink:href="http://hol.osu.edu/spmInfo.html?id=OSUC%20532099">532099</ext-link></named-content>, <named-content xmlns:xlink="http://www.w3.org/1999/xlink" content-type="voucher code" xlink:title="OSUC" id="NCID0ETH6O" xlink:type="simple"><ext-link xlink:type="simple" ext-link-type="uri" xlink:href="http://hol.osu.edu/spmInfo.html?id=OSUC%20532101">532101</ext-link></named-content>–<named-content xmlns:xlink="http://www.w3.org/1999/xlink" content-type="voucher code" xlink:title="OSUC" id="NCID0E3H6O" xlink:type="simple"><ext-link xlink:type="simple" ext-link-type="uri" xlink:href="http://hol.osu.edu/spmInfo.html?id=OSUC%20532102">532102</ext-link></named-content>, <named-content xmlns:xlink="http://www.w3.org/1999/xlink" content-type="voucher code" xlink:title="OSUC" id="NCID0EFI6O" xlink:type="simple"><ext-link xlink:type="simple" ext-link-type="uri" xlink:href="http://hol.osu.edu/spmInfo.html?id=OSUC%20532104">532104</ext-link></named-content>–<named-content xmlns:xlink="http://www.w3.org/1999/xlink" content-type="voucher code" xlink:title="OSUC" id="NCID0EOI6O" xlink:type="simple"><ext-link xlink:type="simple" ext-link-type="uri" xlink:href="http://hol.osu.edu/spmInfo.html?id=OSUC%20532118">532118</ext-link></named-content>, <named-content xmlns:xlink="http://www.w3.org/1999/xlink" content-type="voucher code" xlink:title="OSUC" id="NCID0EXI6O" xlink:type="simple"><ext-link xlink:type="simple" ext-link-type="uri" xlink:href="http://hol.osu.edu/spmInfo.html?id=OSUC%20532120">532120</ext-link></named-content>, <named-content xmlns:xlink="http://www.w3.org/1999/xlink" content-type="voucher code" xlink:title="OSUC" id="NCID0EAJ6O" xlink:type="simple"><ext-link xlink:type="simple" ext-link-type="uri" xlink:href="http://hol.osu.edu/spmInfo.html?id=OSUC%20532122">532122</ext-link></named-content>, <named-content xmlns:xlink="http://www.w3.org/1999/xlink" content-type="voucher code" xlink:title="OSUC" id="NCID0EJJ6O" xlink:type="simple"><ext-link xlink:type="simple" ext-link-type="uri" xlink:href="http://hol.osu.edu/spmInfo.html?id=OSUC%20532130">532130</ext-link></named-content>, <named-content xmlns:xlink="http://www.w3.org/1999/xlink" content-type="voucher code" xlink:title="OSUC" id="NCID0ESJ6O" xlink:type="simple"><ext-link xlink:type="simple" ext-link-type="uri" xlink:href="http://hol.osu.edu/spmInfo.html?id=OSUC%20532247">532247</ext-link></named-content>–<named-content xmlns:xlink="http://www.w3.org/1999/xlink" content-type="voucher code" xlink:title="OSUC" id="NCID0E2J6O" xlink:type="simple"><ext-link xlink:type="simple" ext-link-type="uri" xlink:href="http://hol.osu.edu/spmInfo.html?id=OSUC%20532303">532303</ext-link></named-content>, <named-content xmlns:xlink="http://www.w3.org/1999/xlink" content-type="voucher code" xlink:title="OSUC" id="NCID0EEK6O" xlink:type="simple"><ext-link xlink:type="simple" ext-link-type="uri" xlink:href="http://hol.osu.edu/spmInfo.html?id=OSUC%20532305">532305</ext-link></named-content>–<named-content xmlns:xlink="http://www.w3.org/1999/xlink" content-type="voucher code" xlink:title="OSUC" id="NCID0ENK6O" xlink:type="simple"><ext-link xlink:type="simple" ext-link-type="uri" xlink:href="http://hol.osu.edu/spmInfo.html?id=OSUC%20532311">532311</ext-link></named-content>, <named-content xmlns:xlink="http://www.w3.org/1999/xlink" content-type="voucher code" xlink:title="OSUC" id="NCID0EWK6O" xlink:type="simple"><ext-link xlink:type="simple" ext-link-type="uri" xlink:href="http://hol.osu.edu/spmInfo.html?id=OSUC%20532313">532313</ext-link></named-content>–<named-content xmlns:xlink="http://www.w3.org/1999/xlink" content-type="voucher code" xlink:title="OSUC" id="NCID0E6K6O" xlink:type="simple"><ext-link xlink:type="simple" ext-link-type="uri" xlink:href="http://hol.osu.edu/spmInfo.html?id=OSUC%20532339">532339</ext-link></named-content>, <named-content xmlns:xlink="http://www.w3.org/1999/xlink" content-type="voucher code" xlink:title="OSUC" id="NCID0EIL6O" xlink:type="simple"><ext-link xlink:type="simple" ext-link-type="uri" xlink:href="http://hol.osu.edu/spmInfo.html?id=OSUC%20532391">532391</ext-link></named-content>–<named-content xmlns:xlink="http://www.w3.org/1999/xlink" content-type="voucher code" xlink:title="OSUC" id="NCID0ERL6O" xlink:type="simple"><ext-link xlink:type="simple" ext-link-type="uri" xlink:href="http://hol.osu.edu/spmInfo.html?id=OSUC%20532399">532399</ext-link></named-content>, <named-content xmlns:xlink="http://www.w3.org/1999/xlink" content-type="voucher code" xlink:title="OSUC" id="NCID0E1L6O" xlink:type="simple"><ext-link xlink:type="simple" ext-link-type="uri" xlink:href="http://hol.osu.edu/spmInfo.html?id=OSUC%20532402">532402</ext-link></named-content>–<named-content xmlns:xlink="http://www.w3.org/1999/xlink" content-type="voucher code" xlink:title="OSUC" id="NCID0EDM6O" xlink:type="simple"><ext-link xlink:type="simple" ext-link-type="uri" xlink:href="http://hol.osu.edu/spmInfo.html?id=OSUC%20532457">532457</ext-link></named-content>, <named-content xmlns:xlink="http://www.w3.org/1999/xlink" content-type="voucher code" xlink:title="OSUC" id="NCID0EMM6O" xlink:type="simple"><ext-link xlink:type="simple" ext-link-type="uri" xlink:href="http://hol.osu.edu/spmInfo.html?id=OSUC%20534501">534501</ext-link></named-content>–<named-content xmlns:xlink="http://www.w3.org/1999/xlink" content-type="voucher code" xlink:title="OSUC" id="NCID0EVM6O" xlink:type="simple"><ext-link xlink:type="simple" ext-link-type="uri" xlink:href="http://hol.osu.edu/spmInfo.html?id=OSUC%20534503">534503</ext-link></named-content>, <named-content xmlns:xlink="http://www.w3.org/1999/xlink" content-type="voucher code" xlink:title="OSUC" id="NCID0E5M6O" xlink:type="simple"><ext-link xlink:type="simple" ext-link-type="uri" xlink:href="http://hol.osu.edu/spmInfo.html?id=OSUC%20534508">534508</ext-link></named-content>, <named-content xmlns:xlink="http://www.w3.org/1999/xlink" content-type="voucher code" xlink:title="OSUC" id="NCID0EHN6O" xlink:type="simple"><ext-link xlink:type="simple" ext-link-type="uri" xlink:href="http://hol.osu.edu/spmInfo.html?id=OSUC%20554118">554118</ext-link></named-content>–<named-content xmlns:xlink="http://www.w3.org/1999/xlink" content-type="voucher code" xlink:title="OSUC" id="NCID0EQN6O" xlink:type="simple"><ext-link xlink:type="simple" ext-link-type="uri" xlink:href="http://hol.osu.edu/spmInfo.html?id=OSUC%20554150">554150</ext-link></named-content> (<named-content xmlns:xlink="http://www.w3.org/1999/xlink" content-type="dwc:institutional_code" xlink:type="simple">CNCI</named-content>); <named-content xmlns:xlink="http://www.w3.org/1999/xlink" content-type="dwc:institutional_code" xlink:type="simple">OSUC</named-content> <named-content xmlns:xlink="http://www.w3.org/1999/xlink" content-type="voucher code" xlink:title="OSUC" id="NCID0EJO6O" xlink:type="simple"><ext-link xlink:type="simple" ext-link-type="uri" xlink:href="http://hol.osu.edu/spmInfo.html?id=OSUC%20332917">332917</ext-link></named-content> (<abbrev xmlns:xlink="http://www.w3.org/1999/xlink" content-type="institution" xlink:title="Mississippi State University, Mississippi State, MS" id="ABBRID0ESO6O" xlink:type="simple">MEMU</abbrev>); <named-content xmlns:xlink="http://www.w3.org/1999/xlink" content-type="dwc:institutional_code" xlink:type="simple">OSUC</named-content> <named-content xmlns:xlink="http://www.w3.org/1999/xlink" content-type="voucher code" xlink:title="OSUC" id="NCID0E6O6O" xlink:type="simple"><ext-link xlink:type="simple" ext-link-type="uri" xlink:href="http://hol.osu.edu/spmInfo.html?id=OSUC%20130442">130442</ext-link></named-content>, <named-content xmlns:xlink="http://www.w3.org/1999/xlink" content-type="voucher code" xlink:title="OSUC" id="NCID0EIP6O" xlink:type="simple"><ext-link xlink:type="simple" ext-link-type="uri" xlink:href="http://hol.osu.edu/spmInfo.html?id=OSUC%20130451">130451</ext-link></named-content>, <named-content xmlns:xlink="http://www.w3.org/1999/xlink" content-type="voucher code" xlink:title="OSUC" id="NCID0ERP6O" xlink:type="simple"><ext-link xlink:type="simple" ext-link-type="uri" xlink:href="http://hol.osu.edu/spmInfo.html?id=OSUC%20130453">130453</ext-link></named-content>, <named-content xmlns:xlink="http://www.w3.org/1999/xlink" content-type="voucher code" xlink:title="OSUC" id="NCID0E1P6O" xlink:type="simple"><ext-link xlink:type="simple" ext-link-type="uri" xlink:href="http://hol.osu.edu/spmInfo.html?id=OSUC%20130460">130460</ext-link></named-content>, <named-content xmlns:xlink="http://www.w3.org/1999/xlink" content-type="voucher code" xlink:title="OSUC" id="NCID0EDQ6O" xlink:type="simple"><ext-link xlink:type="simple" ext-link-type="uri" xlink:href="http://hol.osu.edu/spmInfo.html?id=OSUC%20130462">130462</ext-link></named-content>, <named-content xmlns:xlink="http://www.w3.org/1999/xlink" content-type="voucher code" xlink:title="OSUC" id="NCID0EMQ6O" xlink:type="simple"><ext-link xlink:type="simple" ext-link-type="uri" xlink:href="http://hol.osu.edu/spmInfo.html?id=OSUC%20130465">130465</ext-link></named-content>, <named-content xmlns:xlink="http://www.w3.org/1999/xlink" content-type="voucher code" xlink:title="OSUC" id="NCID0EVQ6O" xlink:type="simple"><ext-link xlink:type="simple" ext-link-type="uri" xlink:href="http://hol.osu.edu/spmInfo.html?id=OSUC%20130474">130474</ext-link></named-content>, <named-content xmlns:xlink="http://www.w3.org/1999/xlink" content-type="voucher code" xlink:title="OSUC" id="NCID0E5Q6O" xlink:type="simple"><ext-link xlink:type="simple" ext-link-type="uri" xlink:href="http://hol.osu.edu/spmInfo.html?id=OSUC%20130477">130477</ext-link></named-content>, <named-content xmlns:xlink="http://www.w3.org/1999/xlink" content-type="voucher code" xlink:title="OSUC" id="NCID0EHR6O" xlink:type="simple"><ext-link xlink:type="simple" ext-link-type="uri" xlink:href="http://hol.osu.edu/spmInfo.html?id=OSUC%20130479">130479</ext-link></named-content>, <named-content xmlns:xlink="http://www.w3.org/1999/xlink" content-type="voucher code" xlink:title="OSUC" id="NCID0EQR6O" xlink:type="simple"><ext-link xlink:type="simple" ext-link-type="uri" xlink:href="http://hol.osu.edu/spmInfo.html?id=OSUC%20130488">130488</ext-link></named-content>, <named-content xmlns:xlink="http://www.w3.org/1999/xlink" content-type="voucher code" xlink:title="OSUC" id="NCID0EZR6O" xlink:type="simple"><ext-link xlink:type="simple" ext-link-type="uri" xlink:href="http://hol.osu.edu/spmInfo.html?id=OSUC%20130491">130491</ext-link></named-content>, <named-content xmlns:xlink="http://www.w3.org/1999/xlink" content-type="voucher code" xlink:title="OSUC" id="NCID0ECS6O" xlink:type="simple"><ext-link xlink:type="simple" ext-link-type="uri" xlink:href="http://hol.osu.edu/spmInfo.html?id=OSUC%20130497">130497</ext-link></named-content>, <named-content xmlns:xlink="http://www.w3.org/1999/xlink" content-type="voucher code" xlink:title="OSUC" id="NCID0ELS6O" xlink:type="simple"><ext-link xlink:type="simple" ext-link-type="uri" xlink:href="http://hol.osu.edu/spmInfo.html?id=OSUC%20130499">130499</ext-link></named-content>–<named-content xmlns:xlink="http://www.w3.org/1999/xlink" content-type="voucher code" xlink:title="OSUC" id="NCID0EUS6O" xlink:type="simple"><ext-link xlink:type="simple" ext-link-type="uri" xlink:href="http://hol.osu.edu/spmInfo.html?id=OSUC%20130500">130500</ext-link></named-content>, <!--PageBreak--><named-content xmlns:xlink="http://www.w3.org/1999/xlink" content-type="voucher code" xlink:title="OSUC" id="NCID0E5S6O" xlink:type="simple"><ext-link xlink:type="simple" ext-link-type="uri" xlink:href="http://hol.osu.edu/spmInfo.html?id=OSUC%20130513">130513</ext-link></named-content>–<named-content xmlns:xlink="http://www.w3.org/1999/xlink" content-type="voucher code" xlink:title="OSUC" id="NCID0EHT6O" xlink:type="simple"><ext-link xlink:type="simple" ext-link-type="uri" xlink:href="http://hol.osu.edu/spmInfo.html?id=OSUC%20130515">130515</ext-link></named-content>, <named-content xmlns:xlink="http://www.w3.org/1999/xlink" content-type="voucher code" xlink:title="OSUC" id="NCID0EQT6O" xlink:type="simple"><ext-link xlink:type="simple" ext-link-type="uri" xlink:href="http://hol.osu.edu/spmInfo.html?id=OSUC%20130544">130544</ext-link></named-content>, <named-content xmlns:xlink="http://www.w3.org/1999/xlink" content-type="voucher code" xlink:title="OSUC" id="NCID0EZT6O" xlink:type="simple"><ext-link xlink:type="simple" ext-link-type="uri" xlink:href="http://hol.osu.edu/spmInfo.html?id=OSUC%20130574">130574</ext-link></named-content>, <named-content xmlns:xlink="http://www.w3.org/1999/xlink" content-type="voucher code" xlink:title="OSUC" id="NCID0ECU6O" xlink:type="simple"><ext-link xlink:type="simple" ext-link-type="uri" xlink:href="http://hol.osu.edu/spmInfo.html?id=OSUC%20142758">142758</ext-link></named-content>–<named-content xmlns:xlink="http://www.w3.org/1999/xlink" content-type="voucher code" xlink:title="OSUC" id="NCID0ELU6O" xlink:type="simple"><ext-link xlink:type="simple" ext-link-type="uri" xlink:href="http://hol.osu.edu/spmInfo.html?id=OSUC%20142787">142787</ext-link></named-content>, <named-content xmlns:xlink="http://www.w3.org/1999/xlink" content-type="voucher code" xlink:title="OSUC" id="NCID0EUU6O" xlink:type="simple"><ext-link xlink:type="simple" ext-link-type="uri" xlink:href="http://hol.osu.edu/spmInfo.html?id=OSUC%20142789">142789</ext-link></named-content>–<named-content xmlns:xlink="http://www.w3.org/1999/xlink" content-type="voucher code" xlink:title="OSUC" id="NCID0E4U6O" xlink:type="simple"><ext-link xlink:type="simple" ext-link-type="uri" xlink:href="http://hol.osu.edu/spmInfo.html?id=OSUC%20142804">142804</ext-link></named-content>, <named-content xmlns:xlink="http://www.w3.org/1999/xlink" content-type="voucher code" xlink:title="OSUC" id="NCID0EGV6O" xlink:type="simple"><ext-link xlink:type="simple" ext-link-type="uri" xlink:href="http://hol.osu.edu/spmInfo.html?id=OSUC%20142806">142806</ext-link></named-content>, <named-content xmlns:xlink="http://www.w3.org/1999/xlink" content-type="voucher code" xlink:title="OSUC" id="NCID0EPV6O" xlink:type="simple"><ext-link xlink:type="simple" ext-link-type="uri" xlink:href="http://hol.osu.edu/spmInfo.html?id=OSUC%20142808">142808</ext-link></named-content>–<named-content xmlns:xlink="http://www.w3.org/1999/xlink" content-type="voucher code" xlink:title="OSUC" id="NCID0EYV6O" xlink:type="simple"><ext-link xlink:type="simple" ext-link-type="uri" xlink:href="http://hol.osu.edu/spmInfo.html?id=OSUC%20142809">142809</ext-link></named-content>, <named-content xmlns:xlink="http://www.w3.org/1999/xlink" content-type="voucher code" xlink:title="OSUC" id="NCID0EBW6O" xlink:type="simple"><ext-link xlink:type="simple" ext-link-type="uri" xlink:href="http://hol.osu.edu/spmInfo.html?id=OSUC%20142811">142811</ext-link></named-content>–<named-content xmlns:xlink="http://www.w3.org/1999/xlink" content-type="voucher code" xlink:title="OSUC" id="NCID0EKW6O" xlink:type="simple"><ext-link xlink:type="simple" ext-link-type="uri" xlink:href="http://hol.osu.edu/spmInfo.html?id=OSUC%20142812">142812</ext-link></named-content>, <named-content xmlns:xlink="http://www.w3.org/1999/xlink" content-type="voucher code" xlink:title="OSUC" id="NCID0ETW6O" xlink:type="simple"><ext-link xlink:type="simple" ext-link-type="uri" xlink:href="http://hol.osu.edu/spmInfo.html?id=OSUC%20182700">182700</ext-link></named-content>, <named-content xmlns:xlink="http://www.w3.org/1999/xlink" content-type="voucher code" xlink:title="OSUC" id="NCID0E3W6O" xlink:type="simple"><ext-link xlink:type="simple" ext-link-type="uri" xlink:href="http://hol.osu.edu/spmInfo.html?id=OSUC%20182725">182725</ext-link></named-content>, <named-content xmlns:xlink="http://www.w3.org/1999/xlink" content-type="voucher code" xlink:title="OSUC" id="NCID0EFX6O" xlink:type="simple"><ext-link xlink:type="simple" ext-link-type="uri" xlink:href="http://hol.osu.edu/spmInfo.html?id=OSUC%20207789">207789</ext-link></named-content>, <named-content xmlns:xlink="http://www.w3.org/1999/xlink" content-type="voucher code" xlink:title="OSUC" id="NCID0EOX6O" xlink:type="simple"><ext-link xlink:type="simple" ext-link-type="uri" xlink:href="http://hol.osu.edu/spmInfo.html?id=OSUC%20207795">207795</ext-link></named-content>–<named-content xmlns:xlink="http://www.w3.org/1999/xlink" content-type="voucher code" xlink:title="OSUC" id="NCID0EXX6O" xlink:type="simple"><ext-link xlink:type="simple" ext-link-type="uri" xlink:href="http://hol.osu.edu/spmInfo.html?id=OSUC%20207796">207796</ext-link></named-content>, <named-content xmlns:xlink="http://www.w3.org/1999/xlink" content-type="voucher code" xlink:title="OSUC" id="NCID0EAY6O" xlink:type="simple"><ext-link xlink:type="simple" ext-link-type="uri" xlink:href="http://hol.osu.edu/spmInfo.html?id=OSUC%20236917">236917</ext-link></named-content>–<named-content xmlns:xlink="http://www.w3.org/1999/xlink" content-type="voucher code" xlink:title="OSUC" id="NCID0EJY6O" xlink:type="simple"><ext-link xlink:type="simple" ext-link-type="uri" xlink:href="http://hol.osu.edu/spmInfo.html?id=OSUC%20236918">236918</ext-link></named-content>, <named-content xmlns:xlink="http://www.w3.org/1999/xlink" content-type="voucher code" xlink:title="OSUC" id="NCID0ESY6O" xlink:type="simple"><ext-link xlink:type="simple" ext-link-type="uri" xlink:href="http://hol.osu.edu/spmInfo.html?id=OSUC%20236920">236920</ext-link></named-content>, <named-content xmlns:xlink="http://www.w3.org/1999/xlink" content-type="voucher code" xlink:title="OSUC" id="NCID0E2Y6O" xlink:type="simple"><ext-link xlink:type="simple" ext-link-type="uri" xlink:href="http://hol.osu.edu/spmInfo.html?id=OSUC%2024231">24231</ext-link></named-content>, <named-content xmlns:xlink="http://www.w3.org/1999/xlink" content-type="voucher code" xlink:title="OSUC" id="NCID0EEZ6O" xlink:type="simple"><ext-link xlink:type="simple" ext-link-type="uri" xlink:href="http://hol.osu.edu/spmInfo.html?id=OSUC%20256432">256432</ext-link></named-content>, <named-content xmlns:xlink="http://www.w3.org/1999/xlink" content-type="voucher code" xlink:title="OSUC" id="NCID0ENZ6O" xlink:type="simple"><ext-link xlink:type="simple" ext-link-type="uri" xlink:href="http://hol.osu.edu/spmInfo.html?id=OSUC%20256450">256450</ext-link></named-content>–<named-content xmlns:xlink="http://www.w3.org/1999/xlink" content-type="voucher code" xlink:title="OSUC" id="NCID0EWZ6O" xlink:type="simple"><ext-link xlink:type="simple" ext-link-type="uri" xlink:href="http://hol.osu.edu/spmInfo.html?id=OSUC%20256451">256451</ext-link></named-content>, <named-content xmlns:xlink="http://www.w3.org/1999/xlink" content-type="voucher code" xlink:title="OSUC" id="NCID0E6Z6O" xlink:type="simple"><ext-link xlink:type="simple" ext-link-type="uri" xlink:href="http://hol.osu.edu/spmInfo.html?id=OSUC%20256513">256513</ext-link></named-content>–<named-content xmlns:xlink="http://www.w3.org/1999/xlink" content-type="voucher code" xlink:title="OSUC" id="NCID0EI16O" xlink:type="simple"><ext-link xlink:type="simple" ext-link-type="uri" xlink:href="http://hol.osu.edu/spmInfo.html?id=OSUC%20256517">256517</ext-link></named-content>, <named-content xmlns:xlink="http://www.w3.org/1999/xlink" content-type="voucher code" xlink:title="OSUC" id="NCID0ER16O" xlink:type="simple"><ext-link xlink:type="simple" ext-link-type="uri" xlink:href="http://hol.osu.edu/spmInfo.html?id=OSUC%20256536">256536</ext-link></named-content>–<named-content xmlns:xlink="http://www.w3.org/1999/xlink" content-type="voucher code" xlink:title="OSUC" id="NCID0E116O" xlink:type="simple"><ext-link xlink:type="simple" ext-link-type="uri" xlink:href="http://hol.osu.edu/spmInfo.html?id=OSUC%20256538">256538</ext-link></named-content>, <named-content xmlns:xlink="http://www.w3.org/1999/xlink" content-type="voucher code" xlink:title="OSUC" id="NCID0ED26O" xlink:type="simple"><ext-link xlink:type="simple" ext-link-type="uri" xlink:href="http://hol.osu.edu/spmInfo.html?id=OSUC%20256557">256557</ext-link></named-content>–<named-content xmlns:xlink="http://www.w3.org/1999/xlink" content-type="voucher code" xlink:title="OSUC" id="NCID0EM26O" xlink:type="simple"><ext-link xlink:type="simple" ext-link-type="uri" xlink:href="http://hol.osu.edu/spmInfo.html?id=OSUC%20256558">256558</ext-link></named-content>, <named-content xmlns:xlink="http://www.w3.org/1999/xlink" content-type="voucher code" xlink:title="OSUC" id="NCID0EV26O" xlink:type="simple"><ext-link xlink:type="simple" ext-link-type="uri" xlink:href="http://hol.osu.edu/spmInfo.html?id=OSUC%20256595">256595</ext-link></named-content>, <named-content xmlns:xlink="http://www.w3.org/1999/xlink" content-type="voucher code" xlink:title="OSUC" id="NCID0E526O" xlink:type="simple"><ext-link xlink:type="simple" ext-link-type="uri" xlink:href="http://hol.osu.edu/spmInfo.html?id=OSUC%20256634">256634</ext-link></named-content>–<named-content xmlns:xlink="http://www.w3.org/1999/xlink" content-type="voucher code" xlink:title="OSUC" id="NCID0EH36O" xlink:type="simple"><ext-link xlink:type="simple" ext-link-type="uri" xlink:href="http://hol.osu.edu/spmInfo.html?id=OSUC%20256644">256644</ext-link></named-content>, <named-content xmlns:xlink="http://www.w3.org/1999/xlink" content-type="voucher code" xlink:title="OSUC" id="NCID0EQ36O" xlink:type="simple"><ext-link xlink:type="simple" ext-link-type="uri" xlink:href="http://hol.osu.edu/spmInfo.html?id=OSUC%20256745">256745</ext-link></named-content>–<named-content xmlns:xlink="http://www.w3.org/1999/xlink" content-type="voucher code" xlink:title="OSUC" id="NCID0EZ36O" xlink:type="simple"><ext-link xlink:type="simple" ext-link-type="uri" xlink:href="http://hol.osu.edu/spmInfo.html?id=OSUC%20256768">256768</ext-link></named-content>, <named-content xmlns:xlink="http://www.w3.org/1999/xlink" content-type="voucher code" xlink:title="OSUC" id="NCID0EC46O" xlink:type="simple"><ext-link xlink:type="simple" ext-link-type="uri" xlink:href="http://hol.osu.edu/spmInfo.html?id=OSUC%20332914">332914</ext-link></named-content>–<named-content xmlns:xlink="http://www.w3.org/1999/xlink" content-type="voucher code" xlink:title="OSUC" id="NCID0EL46O" xlink:type="simple"><ext-link xlink:type="simple" ext-link-type="uri" xlink:href="http://hol.osu.edu/spmInfo.html?id=OSUC%20332916">332916</ext-link></named-content>, <named-content xmlns:xlink="http://www.w3.org/1999/xlink" content-type="voucher code" xlink:title="OSUC" id="NCID0EU46O" xlink:type="simple"><ext-link xlink:type="simple" ext-link-type="uri" xlink:href="http://hol.osu.edu/spmInfo.html?id=OSUC%20336798">336798</ext-link></named-content>–<named-content xmlns:xlink="http://www.w3.org/1999/xlink" content-type="voucher code" xlink:title="OSUC" id="NCID0E446O" xlink:type="simple"><ext-link xlink:type="simple" ext-link-type="uri" xlink:href="http://hol.osu.edu/spmInfo.html?id=OSUC%20336804">336804</ext-link></named-content>, <named-content xmlns:xlink="http://www.w3.org/1999/xlink" content-type="voucher code" xlink:title="OSUC" id="NCID0EG56O" xlink:type="simple"><ext-link xlink:type="simple" ext-link-type="uri" xlink:href="http://hol.osu.edu/spmInfo.html?id=OSUC%20336806">336806</ext-link></named-content>–<named-content xmlns:xlink="http://www.w3.org/1999/xlink" content-type="voucher code" xlink:title="OSUC" id="NCID0EP56O" xlink:type="simple"><ext-link xlink:type="simple" ext-link-type="uri" xlink:href="http://hol.osu.edu/spmInfo.html?id=OSUC%20336812">336812</ext-link></named-content>, <named-content xmlns:xlink="http://www.w3.org/1999/xlink" content-type="voucher code" xlink:title="OSUC" id="NCID0EY56O" xlink:type="simple"><ext-link xlink:type="simple" ext-link-type="uri" xlink:href="http://hol.osu.edu/spmInfo.html?id=OSUC%20336814">336814</ext-link></named-content>–<named-content xmlns:xlink="http://www.w3.org/1999/xlink" content-type="voucher code" xlink:title="OSUC" id="NCID0EB66O" xlink:type="simple"><ext-link xlink:type="simple" ext-link-type="uri" xlink:href="http://hol.osu.edu/spmInfo.html?id=OSUC%20336818">336818</ext-link></named-content>, <named-content xmlns:xlink="http://www.w3.org/1999/xlink" content-type="voucher code" xlink:title="OSUC" id="NCID0EK66O" xlink:type="simple"><ext-link xlink:type="simple" ext-link-type="uri" xlink:href="http://hol.osu.edu/spmInfo.html?id=OSUC%20336966">336966</ext-link></named-content>–<named-content xmlns:xlink="http://www.w3.org/1999/xlink" content-type="voucher code" xlink:title="OSUC" id="NCID0ET66O" xlink:type="simple"><ext-link xlink:type="simple" ext-link-type="uri" xlink:href="http://hol.osu.edu/spmInfo.html?id=OSUC%20336986">336986</ext-link></named-content>, <named-content xmlns:xlink="http://www.w3.org/1999/xlink" content-type="voucher code" xlink:title="OSUC" id="NCID0E366O" xlink:type="simple"><ext-link xlink:type="simple" ext-link-type="uri" xlink:href="http://hol.osu.edu/spmInfo.html?id=OSUC%20336988">336988</ext-link></named-content>–<named-content xmlns:xlink="http://www.w3.org/1999/xlink" content-type="voucher code" xlink:title="OSUC" id="NCID0EGAAQ" xlink:type="simple"><ext-link xlink:type="simple" ext-link-type="uri" xlink:href="http://hol.osu.edu/spmInfo.html?id=OSUC%20337018">337018</ext-link></named-content>, <named-content xmlns:xlink="http://www.w3.org/1999/xlink" content-type="voucher code" xlink:title="OSUC" id="NCID0EPAAQ" xlink:type="simple"><ext-link xlink:type="simple" ext-link-type="uri" xlink:href="http://hol.osu.edu/spmInfo.html?id=OSUC%20397539">397539</ext-link></named-content>–<named-content xmlns:xlink="http://www.w3.org/1999/xlink" content-type="voucher code" xlink:title="OSUC" id="NCID0EYAAQ" xlink:type="simple"><ext-link xlink:type="simple" ext-link-type="uri" xlink:href="http://hol.osu.edu/spmInfo.html?id=OSUC%20397562">397562</ext-link></named-content>, <named-content xmlns:xlink="http://www.w3.org/1999/xlink" content-type="voucher code" xlink:title="OSUC" id="NCID0EBBAQ" xlink:type="simple"><ext-link xlink:type="simple" ext-link-type="uri" xlink:href="http://hol.osu.edu/spmInfo.html?id=OSUC%20397641">397641</ext-link></named-content>–<named-content xmlns:xlink="http://www.w3.org/1999/xlink" content-type="voucher code" xlink:title="OSUC" id="NCID0EKBAQ" xlink:type="simple"><ext-link xlink:type="simple" ext-link-type="uri" xlink:href="http://hol.osu.edu/spmInfo.html?id=OSUC%20397650">397650</ext-link></named-content>, <named-content xmlns:xlink="http://www.w3.org/1999/xlink" content-type="voucher code" xlink:title="OSUC" id="NCID0ETBAQ" xlink:type="simple"><ext-link xlink:type="simple" ext-link-type="uri" xlink:href="http://hol.osu.edu/spmInfo.html?id=OSUC%20410662">410662</ext-link></named-content>, <named-content xmlns:xlink="http://www.w3.org/1999/xlink" content-type="voucher code" xlink:title="OSUC" id="NCID0E3BAQ" xlink:type="simple"><ext-link xlink:type="simple" ext-link-type="uri" xlink:href="http://hol.osu.edu/spmInfo.html?id=OSUC%2055872">55872</ext-link></named-content>–<named-content xmlns:xlink="http://www.w3.org/1999/xlink" content-type="voucher code" xlink:title="OSUC" id="NCID0EFCAQ" xlink:type="simple"><ext-link xlink:type="simple" ext-link-type="uri" xlink:href="http://hol.osu.edu/spmInfo.html?id=OSUC%2055879">55879</ext-link></named-content>, <named-content xmlns:xlink="http://www.w3.org/1999/xlink" content-type="voucher code" xlink:title="OSUC" id="NCID0EOCAQ" xlink:type="simple"><ext-link xlink:type="simple" ext-link-type="uri" xlink:href="http://hol.osu.edu/spmInfo.html?id=OSUC%2055881">55881</ext-link></named-content>–<named-content xmlns:xlink="http://www.w3.org/1999/xlink" content-type="voucher code" xlink:title="OSUC" id="NCID0EXCAQ" xlink:type="simple"><ext-link xlink:type="simple" ext-link-type="uri" xlink:href="http://hol.osu.edu/spmInfo.html?id=OSUC%2055889">55889</ext-link></named-content>, <named-content xmlns:xlink="http://www.w3.org/1999/xlink" content-type="voucher code" xlink:title="OSUC" id="NCID0EADAQ" xlink:type="simple"><ext-link xlink:type="simple" ext-link-type="uri" xlink:href="http://hol.osu.edu/spmInfo.html?id=OSUC%2055891">55891</ext-link></named-content>–<named-content xmlns:xlink="http://www.w3.org/1999/xlink" content-type="voucher code" xlink:title="OSUC" id="NCID0EJDAQ" xlink:type="simple"><ext-link xlink:type="simple" ext-link-type="uri" xlink:href="http://hol.osu.edu/spmInfo.html?id=OSUC%2055906">55906</ext-link></named-content>, <named-content xmlns:xlink="http://www.w3.org/1999/xlink" content-type="voucher code" xlink:title="OSUC" id="NCID0ESDAQ" xlink:type="simple"><ext-link xlink:type="simple" ext-link-type="uri" xlink:href="http://hol.osu.edu/spmInfo.html?id=OSUC%20576987">576987</ext-link></named-content>–<named-content xmlns:xlink="http://www.w3.org/1999/xlink" content-type="voucher code" xlink:title="OSUC" id="NCID0E2DAQ" xlink:type="simple"><ext-link xlink:type="simple" ext-link-type="uri" xlink:href="http://hol.osu.edu/spmInfo.html?id=OSUC%20576989">576989</ext-link></named-content>, <named-content xmlns:xlink="http://www.w3.org/1999/xlink" content-type="voucher code" xlink:title="OSUC" id="NCID0EEEAQ" xlink:type="simple"><ext-link xlink:type="simple" ext-link-type="uri" xlink:href="http://hol.osu.edu/spmInfo.html?id=OSUC%20577075">577075</ext-link></named-content>–<named-content xmlns:xlink="http://www.w3.org/1999/xlink" content-type="voucher code" xlink:title="OSUC" id="NCID0ENEAQ" xlink:type="simple"><ext-link xlink:type="simple" ext-link-type="uri" xlink:href="http://hol.osu.edu/spmInfo.html?id=OSUC%20577089">577089</ext-link></named-content>, <named-content xmlns:xlink="http://www.w3.org/1999/xlink" content-type="voucher code" xlink:title="OSUC" id="NCID0EWEAQ" xlink:type="simple"><ext-link xlink:type="simple" ext-link-type="uri" xlink:href="http://hol.osu.edu/spmInfo.html?id=OSUC%20582301">582301</ext-link></named-content>–<named-content xmlns:xlink="http://www.w3.org/1999/xlink" content-type="voucher code" xlink:title="OSUC" id="NCID0E6EAQ" xlink:type="simple"><ext-link xlink:type="simple" ext-link-type="uri" xlink:href="http://hol.osu.edu/spmInfo.html?id=OSUC%20582320">582320</ext-link></named-content>, <named-content xmlns:xlink="http://www.w3.org/1999/xlink" content-type="voucher code" xlink:title="OSUC" id="NCID0EIFAQ" xlink:type="simple"><ext-link xlink:type="simple" ext-link-type="uri" xlink:href="http://hol.osu.edu/spmInfo.html?id=OSUC%20583121">583121</ext-link></named-content>, <!--PageBreak--><named-content xmlns:xlink="http://www.w3.org/1999/xlink" content-type="voucher code" xlink:title="OSUC" id="NCID0ESFAQ" xlink:type="simple"><ext-link xlink:type="simple" ext-link-type="uri" xlink:href="http://hol.osu.edu/spmInfo.html?id=OSUC%20583123">583123</ext-link></named-content>–<named-content xmlns:xlink="http://www.w3.org/1999/xlink" content-type="voucher code" xlink:title="OSUC" id="NCID0E2FAQ" xlink:type="simple"><ext-link xlink:type="simple" ext-link-type="uri" xlink:href="http://hol.osu.edu/spmInfo.html?id=OSUC%20583126">583126</ext-link></named-content>, <named-content xmlns:xlink="http://www.w3.org/1999/xlink" content-type="voucher code" xlink:title="OSUC" id="NCID0EEGAQ" xlink:type="simple"><ext-link xlink:type="simple" ext-link-type="uri" xlink:href="http://hol.osu.edu/spmInfo.html?id=OSUC%20583128">583128</ext-link></named-content>–<named-content xmlns:xlink="http://www.w3.org/1999/xlink" content-type="voucher code" xlink:title="OSUC" id="NCID0ENGAQ" xlink:type="simple"><ext-link xlink:type="simple" ext-link-type="uri" xlink:href="http://hol.osu.edu/spmInfo.html?id=OSUC%20583140">583140</ext-link></named-content>, <named-content xmlns:xlink="http://www.w3.org/1999/xlink" content-type="voucher code" xlink:title="OSUC" id="NCID0EWGAQ" xlink:type="simple"><ext-link xlink:type="simple" ext-link-type="uri" xlink:href="http://hol.osu.edu/spmInfo.html?id=OSUC%20583315">583315</ext-link></named-content>, <named-content xmlns:xlink="http://www.w3.org/1999/xlink" content-type="voucher code" xlink:title="OSUC" id="NCID0E6GAQ" xlink:type="simple"><ext-link xlink:type="simple" ext-link-type="uri" xlink:href="http://hol.osu.edu/spmInfo.html?id=OSUC%2062475">62475</ext-link></named-content>, <named-content xmlns:xlink="http://www.w3.org/1999/xlink" content-type="voucher code" xlink:title="OSUC" id="NCID0EIHAQ" xlink:type="simple"><ext-link xlink:type="simple" ext-link-type="uri" xlink:href="http://hol.osu.edu/spmInfo.html?id=OSUC%2062495">62495</ext-link></named-content>, <named-content xmlns:xlink="http://www.w3.org/1999/xlink" content-type="voucher code" xlink:title="OSUC" id="NCID0ERHAQ" xlink:type="simple"><ext-link xlink:type="simple" ext-link-type="uri" xlink:href="http://hol.osu.edu/spmInfo.html?id=OSUC%2062498">62498</ext-link></named-content>, <named-content xmlns:xlink="http://www.w3.org/1999/xlink" content-type="voucher code" xlink:title="OSUC" id="NCID0E1HAQ" xlink:type="simple"><ext-link xlink:type="simple" ext-link-type="uri" xlink:href="http://hol.osu.edu/spmInfo.html?id=OSUC%2062593">62593</ext-link></named-content>, <named-content xmlns:xlink="http://www.w3.org/1999/xlink" content-type="voucher code" xlink:title="OSUC" id="NCID0EDIAQ" xlink:type="simple"><ext-link xlink:type="simple" ext-link-type="uri" xlink:href="http://hol.osu.edu/spmInfo.html?id=OSUC%20628906">628906</ext-link></named-content>, <named-content xmlns:xlink="http://www.w3.org/1999/xlink" content-type="voucher code" xlink:title="OSUC" id="NCID0EMIAQ" xlink:type="simple"><ext-link xlink:type="simple" ext-link-type="uri" xlink:href="http://hol.osu.edu/spmInfo.html?id=OSUC%2062893">62893</ext-link></named-content>–<named-content xmlns:xlink="http://www.w3.org/1999/xlink" content-type="voucher code" xlink:title="OSUC" id="NCID0EVIAQ" xlink:type="simple"><ext-link xlink:type="simple" ext-link-type="uri" xlink:href="http://hol.osu.edu/spmInfo.html?id=OSUC%2062894">62894</ext-link></named-content>, <named-content xmlns:xlink="http://www.w3.org/1999/xlink" content-type="voucher code" xlink:title="OSUC" id="NCID0E5IAQ" xlink:type="simple"><ext-link xlink:type="simple" ext-link-type="uri" xlink:href="http://hol.osu.edu/spmInfo.html?id=OSUC%2062906">62906</ext-link></named-content>, <named-content xmlns:xlink="http://www.w3.org/1999/xlink" content-type="voucher code" xlink:title="OSUC" id="NCID0EHJAQ" xlink:type="simple"><ext-link xlink:type="simple" ext-link-type="uri" xlink:href="http://hol.osu.edu/spmInfo.html?id=OSUC%2079811">79811</ext-link></named-content>–<named-content xmlns:xlink="http://www.w3.org/1999/xlink" content-type="voucher code" xlink:title="OSUC" id="NCID0EQJAQ" xlink:type="simple"><ext-link xlink:type="simple" ext-link-type="uri" xlink:href="http://hol.osu.edu/spmInfo.html?id=OSUC%2079812">79812</ext-link></named-content> (<named-content xmlns:xlink="http://www.w3.org/1999/xlink" content-type="dwc:institutional_code" xlink:type="simple">OSUC</named-content>); <named-content xmlns:xlink="http://www.w3.org/1999/xlink" content-type="voucher code" id="NCID0EBKAQ" xlink:type="simple"><named-content content-type="dwc:institutional_code" xlink:type="simple">UCFC</named-content> 0 118 312</named-content>, 539, 545, 653, 906, 972, <named-content xmlns:xlink="http://www.w3.org/1999/xlink" content-type="voucher code" id="NCID0ENKAQ" xlink:type="simple"><named-content content-type="dwc:institutional_code" xlink:type="simple">UCFC</named-content> 0 119 004</named-content>, <named-content xmlns:xlink="http://www.w3.org/1999/xlink" content-type="voucher code" id="NCID0EZKAQ" xlink:type="simple"><named-content content-type="dwc:institutional_code" xlink:type="simple">UCFC</named-content> 0 119 183</named-content>, <named-content xmlns:xlink="http://www.w3.org/1999/xlink" content-type="voucher code" id="NCID0EFLAQ" xlink:type="simple"><named-content content-type="dwc:institutional_code" xlink:type="simple">UCFC</named-content> 0 119 232</named-content>, <named-content xmlns:xlink="http://www.w3.org/1999/xlink" content-type="voucher code" id="NCID0ERLAQ" xlink:type="simple"><named-content content-type="dwc:institutional_code" xlink:type="simple">UCFC</named-content> 0 119 419</named-content>, <named-content xmlns:xlink="http://www.w3.org/1999/xlink" content-type="voucher code" id="NCID0E4LAQ" xlink:type="simple"><named-content content-type="dwc:institutional_code" xlink:type="simple">UCFC</named-content> 0 119 434</named-content>, <named-content xmlns:xlink="http://www.w3.org/1999/xlink" content-type="voucher code" id="NCID0EJMAQ" xlink:type="simple"><named-content content-type="dwc:institutional_code" xlink:type="simple">UCFC</named-content> 0 120 030</named-content>, <named-content xmlns:xlink="http://www.w3.org/1999/xlink" content-type="voucher code" id="NCID0EVMAQ" xlink:type="simple"><named-content content-type="dwc:institutional_code" xlink:type="simple">UCFC</named-content> 0 132 372</named-content>, <named-content xmlns:xlink="http://www.w3.org/1999/xlink" content-type="voucher code" id="NCID0EBNAQ" xlink:type="simple"><named-content content-type="dwc:institutional_code" xlink:type="simple">UCFC</named-content> 0 133 615</named-content>, <named-content xmlns:xlink="http://www.w3.org/1999/xlink" content-type="voucher code" id="NCID0ENNAQ" xlink:type="simple"><named-content content-type="dwc:institutional_code" xlink:type="simple">UCFC</named-content> 0 133 662</named-content>, <named-content xmlns:xlink="http://www.w3.org/1999/xlink" content-type="voucher code" id="NCID0EZNAQ" xlink:type="simple"><named-content content-type="dwc:institutional_code" xlink:type="simple">UCFC</named-content> 0 133 711</named-content>, <named-content xmlns:xlink="http://www.w3.org/1999/xlink" content-type="voucher code" id="NCID0EFOAQ" xlink:type="simple"><named-content content-type="dwc:institutional_code" xlink:type="simple">UCFC</named-content> 0 133 782</named-content>, <named-content xmlns:xlink="http://www.w3.org/1999/xlink" content-type="voucher code" id="NCID0EROAQ" xlink:type="simple"><named-content content-type="dwc:institutional_code" xlink:type="simple">UCFC</named-content> 0 133 892</named-content>, <named-content xmlns:xlink="http://www.w3.org/1999/xlink" content-type="voucher code" id="NCID0E4OAQ" xlink:type="simple"><named-content content-type="dwc:institutional_code" xlink:type="simple">UCFC</named-content> 0 133 948</named-content>, <named-content xmlns:xlink="http://www.w3.org/1999/xlink" content-type="voucher code" id="NCID0EJPAQ" xlink:type="simple"><named-content content-type="dwc:institutional_code" xlink:type="simple">UCFC</named-content> 0 134 479</named-content>, <named-content xmlns:xlink="http://www.w3.org/1999/xlink" content-type="voucher code" id="NCID0EVPAQ" xlink:type="simple"><named-content content-type="dwc:institutional_code" xlink:type="simple">UCFC</named-content> 0 134 588</named-content>, <named-content xmlns:xlink="http://www.w3.org/1999/xlink" content-type="voucher code" id="NCID0EBQAQ" xlink:type="simple"><named-content content-type="dwc:institutional_code" xlink:type="simple">UCFC</named-content> 0 134 768</named-content>, <named-content xmlns:xlink="http://www.w3.org/1999/xlink" content-type="voucher code" id="NCID0ENQAQ" xlink:type="simple"><named-content content-type="dwc:institutional_code" xlink:type="simple">UCFC</named-content> 0 134 851</named-content>, <named-content xmlns:xlink="http://www.w3.org/1999/xlink" content-type="voucher code" id="NCID0EZQAQ" xlink:type="simple"><named-content content-type="dwc:institutional_code" xlink:type="simple">UCFC</named-content> 0 134 882</named-content>, <named-content xmlns:xlink="http://www.w3.org/1999/xlink" content-type="voucher code" id="NCID0EFRAQ" xlink:type="simple"><named-content content-type="dwc:institutional_code" xlink:type="simple">UCFC</named-content> 0 134 902</named-content>, <named-content xmlns:xlink="http://www.w3.org/1999/xlink" content-type="voucher code" id="NCID0ERRAQ" xlink:type="simple"><named-content content-type="dwc:institutional_code" xlink:type="simple">UCFC</named-content> 0 134 963</named-content>, <named-content xmlns:xlink="http://www.w3.org/1999/xlink" content-type="voucher code" id="NCID0E4RAQ" xlink:type="simple"><named-content content-type="dwc:institutional_code" xlink:type="simple">UCFC</named-content> 0 135 895</named-content>, <named-content xmlns:xlink="http://www.w3.org/1999/xlink" content-type="voucher code" id="NCID0EJSAQ" xlink:type="simple"><named-content content-type="dwc:institutional_code" xlink:type="simple">UCFC</named-content> 0 136 236</named-content>, <named-content xmlns:xlink="http://www.w3.org/1999/xlink" content-type="voucher code" id="NCID0EVSAQ" xlink:type="simple"><named-content content-type="dwc:institutional_code" xlink:type="simple">UCFC</named-content> 0 136 271</named-content>, <named-content xmlns:xlink="http://www.w3.org/1999/xlink" content-type="voucher code" id="NCID0EBTAQ" xlink:type="simple"><named-content content-type="dwc:institutional_code" xlink:type="simple">UCFC</named-content> 0 136 716</named-content>, <named-content xmlns:xlink="http://www.w3.org/1999/xlink" content-type="voucher code" id="NCID0ENTAQ" xlink:type="simple"><named-content content-type="dwc:institutional_code" xlink:type="simple">UCFC</named-content> 0 138 064</named-content>, <named-content xmlns:xlink="http://www.w3.org/1999/xlink" content-type="voucher code" id="NCID0EZTAQ" xlink:type="simple"><named-content content-type="dwc:institutional_code" xlink:type="simple">UCFC</named-content> 0 138 130</named-content>, <named-content xmlns:xlink="http://www.w3.org/1999/xlink" content-type="voucher code" id="NCID0EFUAQ" xlink:type="simple"><named-content content-type="dwc:institutional_code" xlink:type="simple">UCFC</named-content> 0 138 265</named-content>, <named-content xmlns:xlink="http://www.w3.org/1999/xlink" content-type="voucher code" id="NCID0ERUAQ" xlink:type="simple"><named-content content-type="dwc:institutional_code" xlink:type="simple">UCFC</named-content> 0 138 491</named-content>, <named-content xmlns:xlink="http://www.w3.org/1999/xlink" content-type="voucher code" id="NCID0E4UAQ" xlink:type="simple"><named-content content-type="dwc:institutional_code" xlink:type="simple">UCFC</named-content> 0 138 502</named-content>, <named-content xmlns:xlink="http://www.w3.org/1999/xlink" content-type="voucher code" id="NCID0EJVAQ" xlink:type="simple"><named-content content-type="dwc:institutional_code" xlink:type="simple">UCFC</named-content> 0 138 634</named-content>, <named-content xmlns:xlink="http://www.w3.org/1999/xlink" content-type="voucher code" id="NCID0EVVAQ" xlink:type="simple"><named-content content-type="dwc:institutional_code" xlink:type="simple">UCFC</named-content> 0 138 639</named-content>, <named-content xmlns:xlink="http://www.w3.org/1999/xlink" content-type="voucher code" id="NCID0EBWAQ" xlink:type="simple"><named-content content-type="dwc:institutional_code" xlink:type="simple">UCFC</named-content> 0 138 772</named-content>, <named-content xmlns:xlink="http://www.w3.org/1999/xlink" content-type="voucher code" id="NCID0ENWAQ" xlink:type="simple"><named-content content-type="dwc:institutional_code" xlink:type="simple">UCFC</named-content> 0 138 795</named-content>, <named-content xmlns:xlink="http://www.w3.org/1999/xlink" content-type="voucher code" id="NCID0EZWAQ" xlink:type="simple"><named-content content-type="dwc:institutional_code" xlink:type="simple">UCFC</named-content> 0 138 873</named-content>, <named-content xmlns:xlink="http://www.w3.org/1999/xlink" content-type="voucher code" id="NCID0EFXAQ" xlink:type="simple"><named-content content-type="dwc:institutional_code" xlink:type="simple">UCFC</named-content> 0 138 898</named-content>, <named-content xmlns:xlink="http://www.w3.org/1999/xlink" content-type="voucher code" id="NCID0ERXAQ" xlink:type="simple"><named-content content-type="dwc:institutional_code" xlink:type="simple">UCFC</named-content> 0 138 975</named-content>, <named-content xmlns:xlink="http://www.w3.org/1999/xlink" content-type="voucher code" id="NCID0E4XAQ" xlink:type="simple"><named-content content-type="dwc:institutional_code" xlink:type="simple">UCFC</named-content> 0 139 191</named-content>, <named-content xmlns:xlink="http://www.w3.org/1999/xlink" content-type="voucher code" id="NCID0EJYAQ" xlink:type="simple"><named-content content-type="dwc:institutional_code" xlink:type="simple">UCFC</named-content> 0 139 197</named-content>, <named-content xmlns:xlink="http://www.w3.org/1999/xlink" content-type="voucher code" id="NCID0EVYAQ" xlink:type="simple"><named-content content-type="dwc:institutional_code" xlink:type="simple">UCFC</named-content> 0 139 395</named-content>, <named-content xmlns:xlink="http://www.w3.org/1999/xlink" content-type="voucher code" id="NCID0EBZAQ" xlink:type="simple"><named-content content-type="dwc:institutional_code" xlink:type="simple">UCFC</named-content> 0 139 500</named-content>, <named-content xmlns:xlink="http://www.w3.org/1999/xlink" content-type="voucher code" id="NCID0ENZAQ" xlink:type="simple"><named-content content-type="dwc:institutional_code" xlink:type="simple">UCFC</named-content> 0 139 633</named-content>, <named-content xmlns:xlink="http://www.w3.org/1999/xlink" content-type="voucher code" id="NCID0EZZAQ" xlink:type="simple"><named-content content-type="dwc:institutional_code" xlink:type="simple">UCFC</named-content> 0 139 715</named-content>, <named-content xmlns:xlink="http://www.w3.org/1999/xlink" content-type="voucher code" id="NCID0EF1AQ" xlink:type="simple"><named-content content-type="dwc:institutional_code" xlink:type="simple">UCFC</named-content> 0 140 509</named-content>, <named-content xmlns:xlink="http://www.w3.org/1999/xlink" content-type="voucher code" id="NCID0ER1AQ" xlink:type="simple"><named-content content-type="dwc:institutional_code" xlink:type="simple">UCFC</named-content> 0 141 638</named-content>, <named-content xmlns:xlink="http://www.w3.org/1999/xlink" content-type="voucher code" id="NCID0E41AQ" xlink:type="simple"><named-content content-type="dwc:institutional_code" xlink:type="simple">UCFC</named-content> 0 142 229</named-content>, <named-content xmlns:xlink="http://www.w3.org/1999/xlink" content-type="voucher code" id="NCID0EJ2AQ" xlink:type="simple"><named-content content-type="dwc:institutional_code" xlink:type="simple">UCFC</named-content> 0 142 314</named-content>, <named-content xmlns:xlink="http://www.w3.org/1999/xlink" content-type="voucher code" id="NCID0EV2AQ" xlink:type="simple"><named-content content-type="dwc:institutional_code" xlink:type="simple">UCFC</named-content> 0 142 556</named-content>, <named-content xmlns:xlink="http://www.w3.org/1999/xlink" content-type="voucher code" id="NCID0EB3AQ" xlink:type="simple"><named-content content-type="dwc:institutional_code" xlink:type="simple">UCFC</named-content> 0 142 751</named-content>, <named-content xmlns:xlink="http://www.w3.org/1999/xlink" content-type="voucher code" id="NCID0EN3AQ" xlink:type="simple"><named-content content-type="dwc:institutional_code" xlink:type="simple">UCFC</named-content> 0 142 811</named-content>, <named-content xmlns:xlink="http://www.w3.org/1999/xlink" content-type="voucher code" id="NCID0EZ3AQ" xlink:type="simple"><named-content content-type="dwc:institutional_code" xlink:type="simple">UCFC</named-content> 0 142 817</named-content>, <named-content xmlns:xlink="http://www.w3.org/1999/xlink" content-type="voucher code" id="NCID0EF4AQ" xlink:type="simple"><named-content content-type="dwc:institutional_code" xlink:type="simple">UCFC</named-content> 0 143 684</named-content>, <named-content xmlns:xlink="http://www.w3.org/1999/xlink" content-type="voucher code" id="NCID0ER4AQ" xlink:type="simple"><named-content content-type="dwc:institutional_code" xlink:type="simple">UCFC</named-content> 0 143 743</named-content>, <named-content xmlns:xlink="http://www.w3.org/1999/xlink" content-type="voucher code" id="NCID0E44AQ" xlink:type="simple"><named-content content-type="dwc:institutional_code" xlink:type="simple">UCFC</named-content> 0 144 035</named-content>, <named-content xmlns:xlink="http://www.w3.org/1999/xlink" content-type="voucher code" id="NCID0EJ5AQ" xlink:type="simple"><named-content content-type="dwc:institutional_code" xlink:type="simple">UCFC</named-content> 0 144 069</named-content>, <named-content xmlns:xlink="http://www.w3.org/1999/xlink" content-type="voucher code" id="NCID0EV5AQ" xlink:type="simple"><named-content content-type="dwc:institutional_code" xlink:type="simple">UCFC</named-content> 0 144 169</named-content>, <named-content xmlns:xlink="http://www.w3.org/1999/xlink" content-type="voucher code" id="NCID0EB6AQ" xlink:type="simple"><named-content content-type="dwc:institutional_code" xlink:type="simple">UCFC</named-content> 0 144 180</named-content>, <named-content xmlns:xlink="http://www.w3.org/1999/xlink" content-type="voucher code" id="NCID0EN6AQ" xlink:type="simple"><named-content content-type="dwc:institutional_code" xlink:type="simple">UCFC</named-content> 0 144 188</named-content>, <named-content xmlns:xlink="http://www.w3.org/1999/xlink" content-type="voucher code" id="NCID0EZ6AQ" xlink:type="simple"><named-content content-type="dwc:institutional_code" xlink:type="simple">UCFC</named-content> 0 144 293</named-content>, <named-content xmlns:xlink="http://www.w3.org/1999/xlink" content-type="voucher code" id="NCID0EFABQ" xlink:type="simple"><named-content content-type="dwc:institutional_code" xlink:type="simple">UCFC</named-content> 0 144 568</named-content>, <named-content xmlns:xlink="http://www.w3.org/1999/xlink" content-type="voucher code" id="NCID0ERABQ" xlink:type="simple"><named-content content-type="dwc:institutional_code" xlink:type="simple">UCFC</named-content> 0 144 723</named-content>, <named-content xmlns:xlink="http://www.w3.org/1999/xlink" content-type="voucher code" id="NCID0E4ABQ" xlink:type="simple"><named-content content-type="dwc:institutional_code" xlink:type="simple">UCFC</named-content> 0 144 755</named-content>, <named-content xmlns:xlink="http://www.w3.org/1999/xlink" content-type="voucher code" id="NCID0EJBBQ" xlink:type="simple"><named-content content-type="dwc:institutional_code" xlink:type="simple">UCFC</named-content> 0 144 878</named-content>, <named-content xmlns:xlink="http://www.w3.org/1999/xlink" content-type="voucher code" id="NCID0EVBBQ" xlink:type="simple"><named-content content-type="dwc:institutional_code" xlink:type="simple">UCFC</named-content> 0 144 974</named-content>, <named-content xmlns:xlink="http://www.w3.org/1999/xlink" content-type="voucher code" id="NCID0EBCBQ" xlink:type="simple"><named-content content-type="dwc:institutional_code" xlink:type="simple">UCFC</named-content> 0 165 080</named-content>, <named-content xmlns:xlink="http://www.w3.org/1999/xlink" content-type="voucher code" id="NCID0ENCBQ" xlink:type="simple"><named-content content-type="dwc:institutional_code" xlink:type="simple">UCFC</named-content> 0 165 131</named-content>, <named-content xmlns:xlink="http://www.w3.org/1999/xlink" content-type="voucher code" id="NCID0EZCBQ" xlink:type="simple"><named-content content-type="dwc:institutional_code" xlink:type="simple">UCFC</named-content> 0 165 138</named-content>, <named-content xmlns:xlink="http://www.w3.org/1999/xlink" content-type="voucher code" id="NCID0EFDBQ" xlink:type="simple"><named-content content-type="dwc:institutional_code" xlink:type="simple">UCFC</named-content> 0 165 192</named-content>, <named-content xmlns:xlink="http://www.w3.org/1999/xlink" content-type="voucher code" id="NCID0ERDBQ" xlink:type="simple"><named-content content-type="dwc:institutional_code" xlink:type="simple">UCFC</named-content> 0 165 195</named-content>, <named-content xmlns:xlink="http://www.w3.org/1999/xlink" content-type="voucher code" id="NCID0E4DBQ" xlink:type="simple"><named-content content-type="dwc:institutional_code" xlink:type="simple">UCFC</named-content> 0 165 206</named-content>, <named-content xmlns:xlink="http://www.w3.org/1999/xlink" content-type="voucher code" id="NCID0EJEBQ" xlink:type="simple"><named-content content-type="dwc:institutional_code" xlink:type="simple">UCFC</named-content> 0 165 253</named-content>, <named-content xmlns:xlink="http://www.w3.org/1999/xlink" content-type="voucher code" id="NCID0EVEBQ" xlink:type="simple"><named-content content-type="dwc:institutional_code" xlink:type="simple">UCFC</named-content> 0 165 546</named-content>, <named-content xmlns:xlink="http://www.w3.org/1999/xlink" content-type="voucher code" id="NCID0EBFBQ" xlink:type="simple"><named-content content-type="dwc:institutional_code" xlink:type="simple">UCFC</named-content> 0 165 794</named-content>, <named-content xmlns:xlink="http://www.w3.org/1999/xlink" content-type="voucher code" id="NCID0ENFBQ" xlink:type="simple"><named-content content-type="dwc:institutional_code" xlink:type="simple">UCFC</named-content> 0 165 803</named-content>, <named-content xmlns:xlink="http://www.w3.org/1999/xlink" content-type="voucher code" id="NCID0EZFBQ" xlink:type="simple"><named-content content-type="dwc:institutional_code" xlink:type="simple">UCFC</named-content> 0 165 808</named-content>, <named-content xmlns:xlink="http://www.w3.org/1999/xlink" content-type="voucher code" id="NCID0EFGBQ" xlink:type="simple"><named-content content-type="dwc:institutional_code" xlink:type="simple">UCFC</named-content> 0 165 925</named-content>, <named-content xmlns:xlink="http://www.w3.org/1999/xlink" content-type="voucher code" id="NCID0ERGBQ" xlink:type="simple"><named-content content-type="dwc:institutional_code" xlink:type="simple">UCFC</named-content> 0 165 945</named-content>, <named-content xmlns:xlink="http://www.w3.org/1999/xlink" content-type="voucher code" id="NCID0E4GBQ" xlink:type="simple"><named-content content-type="dwc:institutional_code" xlink:type="simple">UCFC</named-content> 0 165 952</named-content>, <named-content xmlns:xlink="http://www.w3.org/1999/xlink" content-type="voucher code" id="NCID0EJHBQ" xlink:type="simple"><named-content content-type="dwc:institutional_code" xlink:type="simple">UCFC</named-content> 0 166 051</named-content>, <named-content xmlns:xlink="http://www.w3.org/1999/xlink" content-type="voucher code" id="NCID0EVHBQ" xlink:type="simple"><named-content content-type="dwc:institutional_code" xlink:type="simple">UCFC</named-content> 0 166 425</named-content>, <named-content xmlns:xlink="http://www.w3.org/1999/xlink" content-type="voucher code" id="NCID0EBIBQ" xlink:type="simple"><named-content content-type="dwc:institutional_code" xlink:type="simple">UCFC</named-content> 0 166 683</named-content>, <named-content xmlns:xlink="http://www.w3.org/1999/xlink" content-type="voucher code" id="NCID0ENIBQ" xlink:type="simple"><named-content content-type="dwc:institutional_code" xlink:type="simple">UCFC</named-content> 0 166 795</named-content>, <named-content xmlns:xlink="http://www.w3.org/1999/xlink" content-type="voucher code" id="NCID0EZIBQ" xlink:type="simple"><named-content content-type="dwc:institutional_code" xlink:type="simple">UCFC</named-content> 0 167 268</named-content>, <named-content xmlns:xlink="http://www.w3.org/1999/xlink" content-type="voucher code" id="NCID0EFJBQ" xlink:type="simple"><named-content content-type="dwc:institutional_code" xlink:type="simple">UCFC</named-content> 0 284 802</named-content>, <named-content xmlns:xlink="http://www.w3.org/1999/xlink" content-type="voucher code" id="NCID0ERJBQ" xlink:type="simple"><named-content content-type="dwc:institutional_code" xlink:type="simple">UCFC</named-content> 0 319 189</named-content>, <named-content xmlns:xlink="http://www.w3.org/1999/xlink" content-type="voucher code" id="NCID0E4JBQ" xlink:type="simple"><named-content content-type="dwc:institutional_code" xlink:type="simple">UCFC</named-content> 0 373 784</named-content>, <named-content xmlns:xlink="http://www.w3.org/1999/xlink" content-type="voucher code" id="NCID0EJKBQ" xlink:type="simple"><named-content content-type="dwc:institutional_code" xlink:type="simple">UCFC</named-content> 0 373 785</named-content>, <named-content xmlns:xlink="http://www.w3.org/1999/xlink" content-type="voucher code" id="NCID0EVKBQ" xlink:type="simple"><named-content content-type="dwc:institutional_code" xlink:type="simple">UCFC</named-content> 0 374 236</named-content>, <named-content xmlns:xlink="http://www.w3.org/1999/xlink" content-type="voucher code" id="NCID0EBLBQ" xlink:type="simple"><named-content content-type="dwc:institutional_code" xlink:type="simple">UCFC</named-content> 0 374 613</named-content>, <named-content xmlns:xlink="http://www.w3.org/1999/xlink" content-type="voucher code" id="NCID0ENLBQ" xlink:type="simple"><named-content content-type="dwc:institutional_code" xlink:type="simple">UCFC</named-content> 0 380 130</named-content>, <named-content xmlns:xlink="http://www.w3.org/1999/xlink" content-type="voucher code" id="NCID0EZLBQ" xlink:type="simple"><named-content content-type="dwc:institutional_code" xlink:type="simple">UCFC</named-content> 0 380 135</named-content>, <named-content xmlns:xlink="http://www.w3.org/1999/xlink" content-type="voucher code" id="NCID0EFMBQ" xlink:type="simple"><named-content content-type="dwc:institutional_code" xlink:type="simple">UCFC</named-content> 0 380 143</named-content>, <named-content xmlns:xlink="http://www.w3.org/1999/xlink" content-type="voucher code" id="NCID0ERMBQ" xlink:type="simple"><named-content content-type="dwc:institutional_code" xlink:type="simple">UCFC</named-content> 0 380 144</named-content>, <named-content xmlns:xlink="http://www.w3.org/1999/xlink" content-type="voucher code" id="NCID0E4MBQ" xlink:type="simple"><named-content content-type="dwc:institutional_code" xlink:type="simple">UCFC</named-content> 0 380 702</named-content>, <named-content xmlns:xlink="http://www.w3.org/1999/xlink" content-type="voucher code" id="NCID0EJNBQ" xlink:type="simple"><named-content content-type="dwc:institutional_code" xlink:type="simple">UCFC</named-content> 0 381 255</named-content>, <named-content xmlns:xlink="http://www.w3.org/1999/xlink" content-type="voucher code" id="NCID0EVNBQ" xlink:type="simple"><named-content content-type="dwc:institutional_code" xlink:type="simple">UCFC</named-content> 0 381 256</named-content>, <named-content xmlns:xlink="http://www.w3.org/1999/xlink" content-type="voucher code" id="NCID0EBOBQ" xlink:type="simple"><named-content content-type="dwc:institutional_code" xlink:type="simple">UCFC</named-content> 0 389 068</named-content>, <named-content xmlns:xlink="http://www.w3.org/1999/xlink" content-type="voucher code" id="NCID0ENOBQ" xlink:type="simple"><named-content content-type="dwc:institutional_code" xlink:type="simple">UCFC</named-content> 0 389 069</named-content>, <named-content xmlns:xlink="http://www.w3.org/1999/xlink" content-type="voucher code" id="NCID0EZOBQ" xlink:type="simple"><named-content content-type="dwc:institutional_code" xlink:type="simple">UCFC</named-content> 0 389 076</named-content>, <named-content xmlns:xlink="http://www.w3.org/1999/xlink" content-type="voucher code" id="NCID0EFPBQ" xlink:type="simple"><named-content content-type="dwc:institutional_code" xlink:type="simple">UCFC</named-content> 0 389 077</named-content>, <named-content xmlns:xlink="http://www.w3.org/1999/xlink" content-type="voucher code" id="NCID0ERPBQ" xlink:type="simple"><named-content content-type="dwc:institutional_code" xlink:type="simple">UCFC</named-content> 0 389 101</named-content>, <named-content xmlns:xlink="http://www.w3.org/1999/xlink" content-type="voucher code" id="NCID0E4PBQ" xlink:type="simple"><named-content content-type="dwc:institutional_code" xlink:type="simple">UCFC</named-content> 0 389 105</named-content>, <named-content xmlns:xlink="http://www.w3.org/1999/xlink" content-type="voucher code" id="NCID0EJQBQ" xlink:type="simple"><named-content content-type="dwc:institutional_code" xlink:type="simple">UCFC</named-content> 0 389 106</named-content>, <named-content xmlns:xlink="http://www.w3.org/1999/xlink" content-type="voucher code" id="NCID0EVQBQ" xlink:type="simple"><named-content content-type="dwc:institutional_code" xlink:type="simple">UCFC</named-content> 0 389 109</named-content>, <named-content xmlns:xlink="http://www.w3.org/1999/xlink" content-type="voucher code" id="NCID0EBRBQ" xlink:type="simple"><named-content content-type="dwc:institutional_code" xlink:type="simple">UCFC</named-content> 0 390 859</named-content>, <named-content xmlns:xlink="http://www.w3.org/1999/xlink" content-type="voucher code" id="NCID0ENRBQ" xlink:type="simple"><named-content content-type="dwc:institutional_code" xlink:type="simple">UCFC</named-content> 0 391 400</named-content>, <named-content xmlns:xlink="http://www.w3.org/1999/xlink" content-type="voucher code" id="NCID0EZRBQ" xlink:type="simple"><named-content content-type="dwc:institutional_code" xlink:type="simple">UCFC</named-content> 0 391 900</named-content>, <named-content xmlns:xlink="http://www.w3.org/1999/xlink" content-type="voucher code" id="NCID0EFSBQ" xlink:type="simple"><named-content content-type="dwc:institutional_code" xlink:type="simple">UCFC</named-content> 0 391 901</named-content>, <named-content xmlns:xlink="http://www.w3.org/1999/xlink" content-type="voucher code" id="NCID0ERSBQ" xlink:type="simple"><named-content content-type="dwc:institutional_code" xlink:type="simple">UCFC</named-content> 0 392 443</named-content>, <named-content xmlns:xlink="http://www.w3.org/1999/xlink" content-type="voucher code" id="NCID0E4SBQ" xlink:type="simple"><named-content content-type="dwc:institutional_code" xlink:type="simple">UCFC</named-content> 0 392 444</named-content>, <named-content xmlns:xlink="http://www.w3.org/1999/xlink" content-type="voucher code" id="NCID0EJTBQ" xlink:type="simple"><named-content content-type="dwc:institutional_code" xlink:type="simple">UCFC</named-content> 0 392 447</named-content>, <named-content xmlns:xlink="http://www.w3.org/1999/xlink" content-type="voucher code" id="NCID0EVTBQ" xlink:type="simple"><named-content content-type="dwc:institutional_code" xlink:type="simple">UCFC</named-content> 0 392 449</named-content>, <named-content xmlns:xlink="http://www.w3.org/1999/xlink" content-type="voucher code" id="NCID0EBUBQ" xlink:type="simple"><named-content content-type="dwc:institutional_code" xlink:type="simple">UCFC</named-content> 0 392 834</named-content>, <named-content xmlns:xlink="http://www.w3.org/1999/xlink" content-type="voucher code" id="NCID0ENUBQ" xlink:type="simple"><named-content content-type="dwc:institutional_code" xlink:type="simple">UCFC</named-content> 0 393 389</named-content>, <named-content xmlns:xlink="http://www.w3.org/1999/xlink" content-type="voucher code" id="NCID0EZUBQ" xlink:type="simple"><named-content content-type="dwc:institutional_code" xlink:type="simple">UCFC</named-content> 0 393 402</named-content>, <named-content xmlns:xlink="http://www.w3.org/1999/xlink" content-type="voucher code" id="NCID0EFVBQ" xlink:type="simple"><named-content content-type="dwc:institutional_code" xlink:type="simple">UCFC</named-content> 0 393 403</named-content>, <named-content xmlns:xlink="http://www.w3.org/1999/xlink" content-type="voucher code" id="NCID0ERVBQ" xlink:type="simple"><named-content content-type="dwc:institutional_code" xlink:type="simple">UCFC</named-content> 0 393 871</named-content>, <named-content xmlns:xlink="http://www.w3.org/1999/xlink" content-type="voucher code" id="NCID0E4VBQ" xlink:type="simple"><named-content content-type="dwc:institutional_code" xlink:type="simple">UCFC</named-content> 0 393 872</named-content>, <named-content xmlns:xlink="http://www.w3.org/1999/xlink" content-type="voucher code" id="NCID0EJWBQ" xlink:type="simple"><named-content content-type="dwc:institutional_code" xlink:type="simple">UCFC</named-content> 0 393 873</named-content>, <named-content xmlns:xlink="http://www.w3.org/1999/xlink" content-type="voucher code" id="NCID0EVWBQ" xlink:type="simple"><named-content content-type="dwc:institutional_code" xlink:type="simple">UCFC</named-content> 0 393 874</named-content>, <named-content xmlns:xlink="http://www.w3.org/1999/xlink" content-type="voucher code" id="NCID0EBXBQ" xlink:type="simple"><named-content content-type="dwc:institutional_code" xlink:type="simple">UCFC</named-content> 0 393 875</named-content>, <named-content xmlns:xlink="http://www.w3.org/1999/xlink" content-type="voucher code" id="NCID0ENXBQ" xlink:type="simple"><named-content content-type="dwc:institutional_code" xlink:type="simple">UCFC</named-content> 0 393 876</named-content>, <named-content xmlns:xlink="http://www.w3.org/1999/xlink" content-type="voucher code" id="NCID0EZXBQ" xlink:type="simple"><named-content content-type="dwc:institutional_code" xlink:type="simple">UCFC</named-content> 0 393 877</named-content>, <named-content xmlns:xlink="http://www.w3.org/1999/xlink" content-type="voucher code" id="NCID0EFYBQ" xlink:type="simple"><named-content content-type="dwc:institutional_code" xlink:type="simple">UCFC</named-content> 0 393 878</named-content>, <named-content xmlns:xlink="http://www.w3.org/1999/xlink" content-type="voucher code" id="NCID0ERYBQ" xlink:type="simple"><named-content content-type="dwc:institutional_code" xlink:type="simple">UCFC</named-content> 0 393 879</named-content>, <named-content xmlns:xlink="http://www.w3.org/1999/xlink" content-type="voucher code" id="NCID0E4YBQ" xlink:type="simple"><named-content content-type="dwc:institutional_code" xlink:type="simple">UCFC</named-content> 0 394 467</named-content>, <named-content xmlns:xlink="http://www.w3.org/1999/xlink" content-type="voucher code" id="NCID0EJZBQ" xlink:type="simple"><named-content content-type="dwc:institutional_code" xlink:type="simple">UCFC</named-content> 0 394 622</named-content>, <named-content xmlns:xlink="http://www.w3.org/1999/xlink" content-type="voucher code" id="NCID0EVZBQ" xlink:type="simple"><named-content content-type="dwc:institutional_code" xlink:type="simple">UCFC</named-content> 0 394 623</named-content>, <named-content xmlns:xlink="http://www.w3.org/1999/xlink" content-type="voucher code" id="NCID0EB1BQ" xlink:type="simple"><named-content content-type="dwc:institutional_code" xlink:type="simple">UCFC</named-content> 0 394 624</named-content>, <named-content xmlns:xlink="http://www.w3.org/1999/xlink" content-type="voucher code" id="NCID0EN1BQ" xlink:type="simple"><named-content content-type="dwc:institutional_code" xlink:type="simple">UCFC</named-content> 0 394 625</named-content>, <named-content xmlns:xlink="http://www.w3.org/1999/xlink" content-type="voucher code" id="NCID0EZ1BQ" xlink:type="simple"><named-content content-type="dwc:institutional_code" xlink:type="simple">UCFC</named-content> 0 394 847</named-content>, <named-content xmlns:xlink="http://www.w3.org/1999/xlink" content-type="voucher code" id="NCID0EF2BQ" xlink:type="simple"><named-content content-type="dwc:institutional_code" xlink:type="simple">UCFC</named-content> 0 394 848</named-content>, <named-content xmlns:xlink="http://www.w3.org/1999/xlink" content-type="voucher code" id="NCID0ER2BQ" xlink:type="simple"><named-content content-type="dwc:institutional_code" xlink:type="simple">UCFC</named-content> 0 395 201</named-content>, <named-content xmlns:xlink="http://www.w3.org/1999/xlink" content-type="voucher code" id="NCID0E42BQ" xlink:type="simple"><named-content content-type="dwc:institutional_code" xlink:type="simple">UCFC</named-content> 0 395 204</named-content>, <named-content xmlns:xlink="http://www.w3.org/1999/xlink" content-type="voucher code" id="NCID0EJ3BQ" xlink:type="simple"><named-content content-type="dwc:institutional_code" xlink:type="simple">UCFC</named-content> 0 395 485</named-content>, <named-content xmlns:xlink="http://www.w3.org/1999/xlink" content-type="voucher code" id="NCID0EV3BQ" xlink:type="simple"><named-content content-type="dwc:institutional_code" xlink:type="simple">UCFC</named-content> 0 395 896</named-content>, <named-content xmlns:xlink="http://www.w3.org/1999/xlink" content-type="voucher code" id="NCID0EB4BQ" xlink:type="simple"><named-content content-type="dwc:institutional_code" xlink:type="simple">UCFC</named-content> 0 395 985</named-content> (<named-content xmlns:xlink="http://www.w3.org/1999/xlink" content-type="dwc:institutional_code" xlink:type="simple">UCFC</named-content>); <named-content xmlns:xlink="http://www.w3.org/1999/xlink" content-type="dwc:institutional_code" xlink:type="simple">OSUC</named-content> <named-content xmlns:xlink="http://www.w3.org/1999/xlink" content-type="voucher code" xlink:title="OSUC" id="NCID0E44BQ" xlink:type="simple"><ext-link xlink:type="simple" ext-link-type="uri" xlink:href="http://hol.osu.edu/spmInfo.html?id=OSUC%20157686">157686</ext-link></named-content>–<named-content xmlns:xlink="http://www.w3.org/1999/xlink" content-type="voucher code" xlink:title="OSUC" id="NCID0EG5BQ" xlink:type="simple"><ext-link xlink:type="simple" ext-link-type="uri" xlink:href="http://hol.osu.edu/spmInfo.html?id=OSUC%20157687">157687</ext-link></named-content>, <named-content xmlns:xlink="http://www.w3.org/1999/xlink" content-type="voucher code" xlink:title="OSUC" id="NCID0EP5BQ" xlink:type="simple"><ext-link xlink:type="simple" ext-link-type="uri" xlink:href="http://hol.osu.edu/spmInfo.html?id=OSUC%20157689">157689</ext-link></named-content>–<named-content xmlns:xlink="http://www.w3.org/1999/xlink" content-type="voucher code" xlink:title="OSUC" id="NCID0EY5BQ" xlink:type="simple"><ext-link xlink:type="simple" ext-link-type="uri" xlink:href="http://hol.osu.edu/spmInfo.html?id=OSUC%20157691">157691</ext-link></named-content> (<named-content xmlns:xlink="http://www.w3.org/1999/xlink" content-type="dwc:institutional_code" xlink:type="simple">UCMC</named-content>). <bold>VENEZUELA</bold>: <named-content xmlns:xlink="http://www.w3.org/1999/xlink" content-type="specimen-count" id="NCID0EL6BQ" xlink:type="simple">23 females</named-content>, <named-content xmlns:xlink="http://www.w3.org/1999/xlink" content-type="dwc:institutional_code" xlink:type="simple">OSUC</named-content> <named-content xmlns:xlink="http://www.w3.org/1999/xlink" content-type="voucher code" xlink:title="OSUC" id="NCID0EX6BQ" xlink:type="simple"><ext-link xlink:type="simple" ext-link-type="uri" xlink:href="http://hol.osu.edu/spmInfo.html?id=OSUC%20545831">545831</ext-link></named-content>, <named-content xmlns:xlink="http://www.w3.org/1999/xlink" content-type="voucher code" xlink:title="OSUC" id="NCID0EAACQ" xlink:type="simple"><ext-link xlink:type="simple" ext-link-type="uri" xlink:href="http://hol.osu.edu/spmInfo.html?id=OSUC%20545852">545852</ext-link></named-content>, <named-content xmlns:xlink="http://www.w3.org/1999/xlink" content-type="voucher code" xlink:title="OSUC" id="NCID0EJACQ" xlink:type="simple"><ext-link xlink:type="simple" ext-link-type="uri" xlink:href="http://hol.osu.edu/spmInfo.html?id=OSUC%20545862">545862</ext-link></named-content>–<named-content xmlns:xlink="http://www.w3.org/1999/xlink" content-type="voucher code" xlink:title="OSUC" id="NCID0ESACQ" xlink:type="simple"><ext-link xlink:type="simple" ext-link-type="uri" xlink:href="http://hol.osu.edu/spmInfo.html?id=OSUC%20545863">545863</ext-link></named-content>, <named-content xmlns:xlink="http://www.w3.org/1999/xlink" content-type="voucher code" xlink:title="OSUC" id="NCID0E2ACQ" xlink:type="simple"><ext-link xlink:type="simple" ext-link-type="uri" xlink:href="http://hol.osu.edu/spmInfo.html?id=OSUC%20545869">545869</ext-link></named-content>, <named-content xmlns:xlink="http://www.w3.org/1999/xlink" content-type="voucher code" xlink:title="OSUC" id="NCID0EEBCQ" xlink:type="simple"><ext-link xlink:type="simple" ext-link-type="uri" xlink:href="http://hol.osu.edu/spmInfo.html?id=OSUC%20545936">545936</ext-link></named-content>, <named-content xmlns:xlink="http://www.w3.org/1999/xlink" content-type="voucher code" xlink:title="OSUC" id="NCID0ENBCQ" xlink:type="simple"><ext-link xlink:type="simple" ext-link-type="uri" xlink:href="http://hol.osu.edu/spmInfo.html?id=OSUC%20545948">545948</ext-link></named-content>–<named-content xmlns:xlink="http://www.w3.org/1999/xlink" content-type="voucher code" xlink:title="OSUC" id="NCID0EWBCQ" xlink:type="simple"><ext-link xlink:type="simple" ext-link-type="uri" xlink:href="http://hol.osu.edu/spmInfo.html?id=OSUC%20545950">545950</ext-link></named-content>, <named-content xmlns:xlink="http://www.w3.org/1999/xlink" content-type="voucher code" xlink:title="OSUC" id="NCID0E6BCQ" xlink:type="simple"><ext-link xlink:type="simple" ext-link-type="uri" xlink:href="http://hol.osu.edu/spmInfo.html?id=OSUC%20546124">546124</ext-link></named-content>–<named-content xmlns:xlink="http://www.w3.org/1999/xlink" content-type="voucher code" xlink:title="OSUC" id="NCID0EICCQ" xlink:type="simple"><ext-link xlink:type="simple" ext-link-type="uri" xlink:href="http://hol.osu.edu/spmInfo.html?id=OSUC%20546126">546126</ext-link></named-content>, <named-content xmlns:xlink="http://www.w3.org/1999/xlink" content-type="voucher code" xlink:title="OSUC" id="NCID0ERCCQ" xlink:type="simple"><ext-link xlink:type="simple" ext-link-type="uri" xlink:href="http://hol.osu.edu/spmInfo.html?id=OSUC%20557669">557669</ext-link></named-content>–<named-content xmlns:xlink="http://www.w3.org/1999/xlink" content-type="voucher code" xlink:title="OSUC" id="NCID0E1CCQ" xlink:type="simple"><ext-link xlink:type="simple" ext-link-type="uri" xlink:href="http://hol.osu.edu/spmInfo.html?id=OSUC%20557670">557670</ext-link></named-content>, <named-content xmlns:xlink="http://www.w3.org/1999/xlink" content-type="voucher code" xlink:title="OSUC" id="NCID0EDDCQ" xlink:type="simple"><ext-link xlink:type="simple" ext-link-type="uri" xlink:href="http://hol.osu.edu/spmInfo.html?id=OSUC%20557674">557674</ext-link></named-content>–<named-content xmlns:xlink="http://www.w3.org/1999/xlink" content-type="voucher code" xlink:title="OSUC" id="NCID0EMDCQ" xlink:type="simple"><ext-link xlink:type="simple" ext-link-type="uri" xlink:href="http://hol.osu.edu/spmInfo.html?id=OSUC%20557675">557675</ext-link></named-content>, <named-content xmlns:xlink="http://www.w3.org/1999/xlink" content-type="voucher code" xlink:title="OSUC" id="NCID0EVDCQ" xlink:type="simple"><ext-link xlink:type="simple" ext-link-type="uri" xlink:href="http://hol.osu.edu/spmInfo.html?id=OSUC%20557678">557678</ext-link></named-content>–<named-content xmlns:xlink="http://www.w3.org/1999/xlink" content-type="voucher code" xlink:title="OSUC" id="NCID0E5DCQ" xlink:type="simple"><ext-link xlink:type="simple" ext-link-type="uri" xlink:href="http://hol.osu.edu/spmInfo.html?id=OSUC%20557679">557679</ext-link></named-content>, <named-content xmlns:xlink="http://www.w3.org/1999/xlink" content-type="voucher code" xlink:title="OSUC" id="NCID0EHECQ" xlink:type="simple"><ext-link xlink:type="simple" ext-link-type="uri" xlink:href="http://hol.osu.edu/spmInfo.html?id=OSUC%20557708">557708</ext-link></named-content>, <named-content xmlns:xlink="http://www.w3.org/1999/xlink" content-type="voucher code" xlink:title="OSUC" id="NCID0EQECQ" xlink:type="simple"><ext-link xlink:type="simple" ext-link-type="uri" xlink:href="http://hol.osu.edu/spmInfo.html?id=OSUC%20557711">557711</ext-link></named-content> (<named-content xmlns:xlink="http://www.w3.org/1999/xlink" content-type="dwc:institutional_code" xlink:type="simple">CNCI</named-content>); <named-content xmlns:xlink="http://www.w3.org/1999/xlink" content-type="dwc:institutional_code" xlink:type="simple">OSUC</named-content> <named-content xmlns:xlink="http://www.w3.org/1999/xlink" content-type="voucher code" xlink:title="OSUC" id="NCID0EJFCQ" xlink:type="simple"><ext-link xlink:type="simple" ext-link-type="uri" xlink:href="http://hol.osu.edu/spmInfo.html?id=OSUC%2048276">48276</ext-link></named-content>, <named-content xmlns:xlink="http://www.w3.org/1999/xlink" content-type="voucher code" xlink:title="OSUC" id="NCID0ESFCQ" xlink:type="simple"><ext-link xlink:type="simple" ext-link-type="uri" xlink:href="http://hol.osu.edu/spmInfo.html?id=OSUC%2049158">49158</ext-link></named-content>, <named-content xmlns:xlink="http://www.w3.org/1999/xlink" content-type="voucher code" xlink:title="OSUC" id="NCID0E2FCQ" xlink:type="simple"><ext-link xlink:type="simple" ext-link-type="uri" xlink:href="http://hol.osu.edu/spmInfo.html?id=OSUC%2064554">64554</ext-link></named-content> (<named-content xmlns:xlink="http://www.w3.org/1999/xlink" content-type="dwc:institutional_code" xlink:type="simple">OSUC</named-content>).</p></tp:treatment-sec><tp:treatment-sec sec-type="comments" id="SECID0EMGCQ"><title>Comments.</title><p>This species seems to be a very common species in the New World, and we also have seen additional specimens from South Africa. <xref ref-type="bibr" rid="B46">Masner et al. (2009)</xref> suggested that this kind of widespread distribution may result from commercial traffic. <italic><tp:taxon-name><tp:taxon-name-part taxon-name-part-type="genus">Calliscelio</tp:taxon-name-part> <tp:taxon-name-part taxon-name-part-type="species">rubriclavus</tp:taxon-name-part></tp:taxon-name></italic> exhibits variation in color, ranging from orange to black, in the shape of metascutellum, and in the sculpture of T1 horn and T3. Specimens collected from Central America tend to be darker, while the variation in the sculpture of T1 horn and T3 show no clear correlations among the distrituion ranges</p><!--PageBreak--></tp:treatment-sec><ref-list><ref id="B50"><mixed-citation xmlns:xlink="http://www.w3.org/1999/xlink" xlink:type="simple">
          <person-group><name name-style="western"><surname>Muesebeck</surname><given-names>CFW</given-names></name></person-group> (<year>1958</year>) <article-title>Superfamily <tp:taxon-name><tp:taxon-name-part taxon-name-part-type="superfamily">Proctotrupoidea</tp:taxon-name-part></tp:taxon-name>.</article-title> Pages <fpage>88</fpage>–<lpage>94</lpage> <italic>in</italic> <person-group><name name-style="western"><surname>Krombein</surname><given-names>KV</given-names></name></person-group>, <source><tp:taxon-name><tp:taxon-name-part taxon-name-part-type="order">Hymenoptera</tp:taxon-name-part></tp:taxon-name> of America North of Mexico Synoptic Catalog (Agriculture Monograph No. 2), First Supplement.</source> <publisher-name>United States Government Printing Office</publisher-name>, <publisher-loc>Washington, DC</publisher-loc>, <size units="page">305 pp</size>. <ext-link xlink:type="simple" ext-link-type="doi" xlink:href="10.5962/bhl.title.63729">https://doi.org/10.5962/bhl.title.63729</ext-link></mixed-citation></ref><ref id="B19"><mixed-citation xmlns:xlink="http://www.w3.org/1999/xlink" xlink:type="simple">
          <person-group><name name-style="western"><surname>Harrington</surname><given-names>WH</given-names></name></person-group> (<year>1900</year>) <article-title>Catalogue of Canadian <tp:taxon-name><tp:taxon-name-part taxon-name-part-type="family">Proctotrypidae</tp:taxon-name-part></tp:taxon-name>.</article-title> <source>Transactions of the Royal Society of Canada</source> (<volume-series>2</volume-series>)<volume>5</volume>(<issue>4</issue>): <fpage>169</fpage>–<lpage>206</lpage>. <ext-link xlink:type="simple" ext-link-type="doi" xlink:href="10.5281/zenodo.23739">https://doi.org/10.5281/zenodo.23739</ext-link></mixed-citation></ref><ref id="B10"><mixed-citation xmlns:xlink="http://www.w3.org/1999/xlink" xlink:type="simple">
          <person-group><name name-style="western"><surname>Brues</surname><given-names>CT</given-names></name></person-group> (<year>1903</year>) <article-title>Descriptions of new ant-like and myrmecophilous <tp:taxon-name><tp:taxon-name-part taxon-name-part-type="order">Hymenoptera</tp:taxon-name-part></tp:taxon-name>.</article-title> <source>Transactions of the American Entomological Society</source> <volume>29</volume>: <fpage>119</fpage>–<lpage>128</lpage>. <ext-link xlink:type="simple" ext-link-type="doi" xlink:href="10.5281/zenodo.23616">https://doi.org/10.5281/zenodo.23616</ext-link></mixed-citation></ref><ref id="B2"><mixed-citation xmlns:xlink="http://www.w3.org/1999/xlink" xlink:type="simple">
          <person-group><name name-style="western"><surname>Ashmead</surname><given-names>WH</given-names></name></person-group> (<year>1893</year>) <article-title>A monograph of the North American <tp:taxon-name><tp:taxon-name-part taxon-name-part-type="family">Proctotrypidae</tp:taxon-name-part></tp:taxon-name>.</article-title> <source>Bulletin of the United States National Museum</source> <volume>45</volume>: <fpage>1</fpage>–<lpage>472</lpage>. <ext-link xlink:type="simple" ext-link-type="doi" xlink:href="10.5479/si.03629236.45.1">https://doi.org/10.5479/si.03629236.45.1</ext-link></mixed-citation></ref><ref id="B5"><mixed-citation xmlns:xlink="http://www.w3.org/1999/xlink" xlink:type="simple">
          <person-group><name name-style="western"><surname>Ashmead</surname><given-names>WH</given-names></name></person-group> (<year>1900</year>) <article-title>Report upon the aculeate <tp:taxon-name><tp:taxon-name-part taxon-name-part-type="order">Hymenoptera</tp:taxon-name-part></tp:taxon-name> of the islands of St. Vincent and Grenada, with additions to the parasitic <tp:taxon-name><tp:taxon-name-part taxon-name-part-type="order">Hymenoptera</tp:taxon-name-part></tp:taxon-name> and a list of the described <tp:taxon-name><tp:taxon-name-part taxon-name-part-type="order">Hymenoptera</tp:taxon-name-part></tp:taxon-name> of the West Indies.</article-title> <source>Transactions of the Royal Entomological Society of London</source> <volume>1900</volume>: <fpage>207</fpage>–<lpage>367</lpage>. <ext-link xlink:type="simple" ext-link-type="doi" xlink:href="10.5281/zenodo.23429">https://doi.org/10.5281/zenodo.23429</ext-link></mixed-citation></ref><ref id="B23"><mixed-citation xmlns:xlink="http://www.w3.org/1999/xlink" xlink:type="simple">
          <person-group><name name-style="western"><surname>Kieffer</surname><given-names>JJ</given-names></name></person-group> (<year>1908</year>) <article-title>Revision des <tp:taxon-name><tp:taxon-name-part taxon-name-part-type="family">Scelionidae</tp:taxon-name-part></tp:taxon-name> (Hyménoptères). Annales de la Société Scientifique de Bruxelles.</article-title> <source>Mémoires</source> <volume>32</volume>: <fpage>111</fpage>–<lpage>250</lpage>. <ext-link xlink:type="simple" ext-link-type="doi" xlink:href="10.5281/zenodo.23670">https://doi.org/10.5281/zenodo.23670</ext-link></mixed-citation></ref><ref id="B30"><mixed-citation xmlns:xlink="http://www.w3.org/1999/xlink" xlink:type="simple">
          <person-group><name name-style="western"><surname>Kieffer</surname><given-names>JJ</given-names></name></person-group> (<year>1926</year>) <source><tp:taxon-name><tp:taxon-name-part taxon-name-part-type="family">Scelionidae</tp:taxon-name-part></tp:taxon-name>. Das Tierreich. Vol. 48.</source> <publisher-name>Walter de Gruyter &amp; Co.</publisher-name>, <publisher-loc>Berlin</publisher-loc>, <size units="page">885 pp</size>.</mixed-citation></ref><ref id="B11"><mixed-citation xmlns:xlink="http://www.w3.org/1999/xlink" xlink:type="simple">
          <person-group><name name-style="western"><surname>Brues</surname><given-names>CT</given-names></name></person-group> (<year>1908</year>) <article-title><tp:taxon-name><tp:taxon-name-part taxon-name-part-type="order">Hymenoptera</tp:taxon-name-part></tp:taxon-name>. Fam. <tp:taxon-name><tp:taxon-name-part taxon-name-part-type="family">Scelionidae</tp:taxon-name-part></tp:taxon-name>.</article-title> <source>Genera Insectorum</source> <volume>80</volume>: <fpage>1</fpage>–<lpage>59</lpage>. <ext-link xlink:type="simple" ext-link-type="doi" xlink:href="10.5281/zenodo.23624">https://doi.org/10.5281/zenodo.23624</ext-link></mixed-citation></ref><ref id="B25"><mixed-citation xmlns:xlink="http://www.w3.org/1999/xlink" xlink:type="simple">
          <person-group><name name-style="western"><surname>Kieffer</surname><given-names>JJ</given-names></name></person-group> (<year>1910b</year>) <article-title><tp:taxon-name><tp:taxon-name-part taxon-name-part-type="order">Hymenoptera</tp:taxon-name-part></tp:taxon-name>. Fam. <tp:taxon-name><tp:taxon-name-part taxon-name-part-type="family">Scelionidae</tp:taxon-name-part></tp:taxon-name>. Addenda et corrigenda.</article-title> <source>Genera Insectorum</source> <volume>80</volume>: <fpage>61</fpage>–<lpage>112</lpage>. <ext-link xlink:type="simple" ext-link-type="doi" xlink:href="10.5281/zenodo.23671">https://doi.org/10.5281/zenodo.23671</ext-link></mixed-citation></ref><ref id="B12"><mixed-citation xmlns:xlink="http://www.w3.org/1999/xlink" xlink:type="simple">
          <person-group><name name-style="western"><surname>Brues</surname><given-names>CT</given-names></name></person-group> (<year>1916</year>) <chapter-title><tp:taxon-name><tp:taxon-name-part taxon-name-part-type="superfamily">Serphoidea</tp:taxon-name-part></tp:taxon-name> (<tp:taxon-name><tp:taxon-name-part taxon-name-part-type="superfamily">Proctotrypoidea</tp:taxon-name-part></tp:taxon-name>).</chapter-title> Pages <fpage>529</fpage>–<lpage>577</lpage> <italic>in</italic> <person-group><name name-style="western"><surname>Viereck</surname></name></person-group>. <source>The <tp:taxon-name><tp:taxon-name-part taxon-name-part-type="order">Hymenoptera</tp:taxon-name-part></tp:taxon-name> or, wasp-like insects, of Connecticut.</source> <publisher-name>Guide to the Insects of Connecticut</publisher-name>, <issue>Part III</issue>. <source>Bull. State Geol. Nat. Hist. Surv.</source> No. 22, <size units="page">824 pp</size>. <ext-link xlink:type="simple" ext-link-type="doi" xlink:href="10.5962/bhl.title.4972">https://doi.org/10.5962/bhl.title.4972</ext-link></mixed-citation></ref><ref id="B47"><mixed-citation xmlns:xlink="http://www.w3.org/1999/xlink" xlink:type="simple">
          <person-group><name name-style="western"><surname>Masner</surname><given-names>L</given-names></name><name name-style="western"><surname>Muesebeck</surname><given-names>CFW</given-names></name></person-group> (<year>1968</year>) <article-title>The types of <tp:taxon-name><tp:taxon-name-part taxon-name-part-type="superfamily">Proctotrupoidea</tp:taxon-name-part></tp:taxon-name> (<tp:taxon-name><tp:taxon-name-part taxon-name-part-type="order">Hymenoptera</tp:taxon-name-part></tp:taxon-name>) in the United States National Museum.</article-title> <source>Bulletin of the United States National Museum</source> <volume>270</volume>: <fpage>1</fpage>–<lpage>143</lpage>. <ext-link xlink:type="simple" ext-link-type="doi" xlink:href="10.5479/si.03629236.270">https://doi.org/10.5479/si.03629236.270</ext-link></mixed-citation></ref><ref id="B41"><mixed-citation xmlns:xlink="http://www.w3.org/1999/xlink" xlink:type="simple">
          <person-group><name name-style="western"><surname>Masner</surname><given-names>L</given-names></name></person-group> (<year>1965</year>) <article-title>The types of <tp:taxon-name><tp:taxon-name-part taxon-name-part-type="superfamily">Proctotrupoidea</tp:taxon-name-part></tp:taxon-name> (<tp:taxon-name><tp:taxon-name-part taxon-name-part-type="order">Hymenoptera</tp:taxon-name-part></tp:taxon-name>) in the British Museum (Natural History) and in the Hope Department of Entomology, Oxford.</article-title> <source>Bulletin of the British Museum (Natural History) Entomology Supplement</source> <volume>1</volume>: <fpage>1</fpage>–<lpage>154</lpage>. <ext-link xlink:type="simple" ext-link-type="doi" xlink:href="10.5281/zenodo.23697">https://doi.org/10.5281/zenodo.23697</ext-link></mixed-citation></ref><ref id="B46"><mixed-citation xmlns:xlink="http://www.w3.org/1999/xlink" xlink:type="simple">
          <person-group><name name-style="western"><surname>Masner</surname><given-names>L</given-names></name><name name-style="western"><surname>Johnson</surname><given-names>FJ</given-names></name><name name-style="western"><surname>Musetti</surname><given-names>L</given-names></name></person-group> (<year>2009</year>) <article-title><italic><tp:taxon-name><tp:taxon-name-part taxon-name-part-type="genus">Calliscelio</tp:taxon-name-part> <tp:taxon-name-part taxon-name-part-type="species">elegans</tp:taxon-name-part></tp:taxon-name></italic> (Perkins), a tramp species, and a review of the status of the genus <italic><tp:taxon-name><tp:taxon-name-part taxon-name-part-type="genus">Caenoteleia</tp:taxon-name-part></tp:taxon-name></italic> Kieffer (<tp:taxon-name><tp:taxon-name-part taxon-name-part-type="order">Hymenoptera</tp:taxon-name-part></tp:taxon-name>: <tp:taxon-name><tp:taxon-name-part taxon-name-part-type="family">Platygastridae</tp:taxon-name-part></tp:taxon-name>).</article-title> <source>Zootaxa</source> <volume>2237</volume>: <fpage>59</fpage>–<lpage>66</lpage>.</mixed-citation></ref></ref-list></tp:taxon-treatment>
